# Supplementary material for: Differences in small noncoding RNAs profile between bull X and Y sperm
Source: PeerJ. 2020 Sep 18;8:e9822. doi: 10.7717/peerj.9822 (PMC7505075; doi:10.7717/peerj.9822)
Supplement: Table S1 [file peerj-08-9822-s001.xlsx]

## Sheet: Sample information
Summary of sample information for sequencing
Bull number	Breed	Date of birth	Sperm activity	Sperm concentration	Sample	Sperm number	Sperm purity	RNA quantity	RIN	28S/18S
				(108/mL)		10^7		(μg)
15514069	Holstein	16-6-2014	0.6	10.1	X4069	94.2	0.91	0.0695	2.6	0
					Y4069	92.2	0.9	0.0167	2.5	0
15514118	Holstein	23-6-2014	0.65	12.4	X4118	102.6	0.91	0.0265	2.5	0
					Y4118	104.8	0.9	0.0167	2.5	0
15514131	Holstein	27-6-2014	0.65	18.4	X4131	86.3	0.9	0.0196	2.5	0
					Y4131	83.5	0.9	0.0205	2.4	0

## Sheet: Small RNA species
Categorization of RPM values for each small RNA species.
RNA class	X sperm	Y sperm	p-value
Low complexity	23087.1 ± 14192.7 (2.3%)	18714.7± 6760.32 (1.9%)	0.873796
Bos taurus miRNA*	118757.1 ± 60616.57 (11.9%)	202092.8 ± 22703.08 (20.2%)	0.003786
Other species miRNA	15477.1 ± 3198.64 (1.5%)	20304.4 ± 3755.9 (2.0%)	0.860798
rRNA	28021.2 ± 10693.2 (2.8%)	45419.2 ± 13656.07 (4.5%）	0.528177
Genomic tRNA	36410.6 ± 18392.2 (3.6%)	56600.31 ± 18582.25 (5.7%)	0.464485
Mitochondrial tRNA	14552.5 ± 3853.42 (1.5%)	22404.5 ± 2589.86 (2.2%)	0.775523
snRNA	1059.9 ± 839.35 (0.1%)	7347.2 ± 675.88 (0.7%)	0.819359
snoRNA	1901.2 ± 3246.73 (0.2%)	8053.6 ± 7882.95 (0.8%)	0.823167
Protein coding RNA	6961.0 ± 4333.64 (0.7%)	4729.8 ± 6970.13 (0.5%)	0.935393
misc RNA	4693.5 ± 4509.56 (0.5%)	738.1 ± 614.46 (0.1%)	0.885741
Non annotation*	680962.1 ± 136431.63 (68.1%)	526976.9 ± 39362.25 (52.7%)	< 0.0001
piRNA	68116.6 ± 25652.31 (6.8%)	86618.4 ± 23215.49 (8.7%)	0.502456
