# Supplementary material for: Differences in small noncoding RNAs profile between bull X and Y sperm
Source: PeerJ. 2020 Sep 18;8:e9822. doi: 10.7717/peerj.9822 (PMC7505075; doi:10.7717/peerj.9822)
Supplement: Table S2 [file peerj-08-9822-s002.xlsx]

## Sheet: Unitas
Known miRNA	Log2FoldChange	Pvalue	Padj	BaseMean
miR-181b-2-5p	4.23142	0.000285894	0.046696	65.5696
miR-378	4.10798	3.85e-05	0.0188466	77.5932
miR-212-5p	-3.31265	0.00285964	0.155691	121.185
miR-126-3p	3.07979	0.00510013	0.227188	1397.67
miR-205-5p	2.71748	0.0109117	0.36285	66.5213
miR-1247-3p	-2.64578	0.00222599	0.152392	78.5212
miR-194	2.6155	0.0168258	0.36285	47.0243
miR-2285g-1-5p	2.39684	0.0449188	0.468302	37.4933
miR-204	-2.36418	0.000145534	0.0356559	492854
miR-652	2.32752	0.0191187	0.36285	423.508
miR-2373-5p	-2.32068	0.0313491	0.42681	143.247
miR-378-3p	2.27868	0.00089682	0.0878884	272.582
miR-744-5p	2.20639	0.0396076	0.456788	70.1069
miR-26b	2.10826	0.0349809	0.45107	426.169
miR-182	-2.08483	0.0229642	0.401873	159.492
miR-122-5p	-2.0688	0.00248803	0.152392	4001.85
miR-1271	-2.03381	0.020243	0.367373	233.054
miR-211-5p	-2.0085	0.000425313	0.0521008	2404.75
miR-211	-1.98462	0.00762709	0.287483	488.931
miR-98	1.94047	0.0287759	0.42681	192.338
miR-652-3p	1.93228	0.0267248	0.422424	170.995
miR-767-3p	-1.9313	0.0410177	0.456788	45.0664
miR-19b	1.89107	0.0186512	0.36285	75.0266
miR-10a-5p	-1.85599	0.0139283	0.36285	2175.32
miR-345-3p	-1.83431	0.0443068	0.468302	250.411
miR-2285ac-5p	1.77022	0.0141927	0.36285	107.321
miR-375	-1.75774	0.00212859	0.152392	1089.63
miR-191-3p	-1.75361	0.0128827	0.36285	2168.12
miR-204-5p	-1.73708	0.00487386	0.227188	302628
miR-3432a	-1.63449	0.0164197	0.36285	27965.1
miR-30a-3p	-1.61728	0.0179649	0.36285	412.725
miR-375-3p	-1.6164	0.00565314	0.230837	91500.9
miR-154b-5p	-1.58982	0.0480209	0.477581	170.963
miR-127	-1.58164	0.0262396	0.422424	671.952
miR-9-5p	1.51708	0.0313575	0.42681	285.125
miR-15a-5p	1.47191	0.0192533	0.36285	314.601
miR-15a	1.46534	0.0172994	0.36285	317.775
miR-122-3p	-1.45948	0.0386664	0.456788	176.189
miR-6529a	-1.43297	0.0239894	0.405339	9552.96
miR-181a-1-5p	1.43107	0.0444385	0.468302	899.4
miR-196a-2-5p	-1.39521	0.0179983	0.36285	2823.41
miR-30e-3p	-1.38552	0.0126424	0.36285	1659.81
miR-369-5p	-1.34126	0.0301638	0.42681	680.175
miR-196a	-1.32792	0.0292345	0.42681	732.945
miR-2284y-1-3p	1.27306	0.0389893	0.456788	281.202
miR-25-3p	-1.24004	0.0499403	0.477581	1572.09
miR-191	1.23886	0.0331623	0.439176	1459.48
miR-15b-5p	1.10789	0.0386982	0.456788	14005.9
let-7a-2-5p	-1.06412	0.0403277	0.456788	222525

## Sheet: Mirdeep2
Known miRNA	Log2FoldChange	Pvalue	Padj	BaseMean
bta-miR-204	-2.15187	0.000199984	0.0403968	662336
bta-miR-205	3.61522	0.000709186	0.0716277	98.0736
bta-miR-211	-1.89394	0.00138511	0.0932641	1124.48
bta-miR-375	-1.65613	0.00316388	0.127821	83227
bta-miR-122	-2.00584	0.00267686	0.127821	4208.45
bta-miR-378	1.60392	0.00859628	0.231791	870.861
bta-miR-10a	-1.81497	0.00836252	0.231791	1751.35
bta-miR-652	2.25601	0.00917984	0.231791	495.496
bta-miR-196a	-1.43895	0.0110429	0.247852	6479.49
bta-miR-127	-1.59123	0.0143802	0.29048	744.386
bta-miR-1271	-2.0629	0.0172269	0.316348	230.732
bta-miR-92b	-1.58872	0.0229237	0.345317	203.519
bta-miR-3432a	-1.50075	0.0239329	0.345317	75585.4
bta-miR-369-5p	-1.39437	0.0216639	0.345317	660.225
bta-miR-15b	1.11582	0.0297147	0.35308	14309.4
bta-miR-153	1.47662	0.028964	0.35308	490.891
bta-miR-185	1.50192	0.0295819	0.35308	121.427
bta-miR-15a	1.11274	0.0322017	0.361374	655.374
bta-miR-181a	1.35121	0.038744	0.41191	1625.74
bta-miR-3432b	-1.56753	0.0416506	0.420672	191.052
bta-miR-6529a	-1.22311	0.0479175	0.43997	11435.5
