# Supplementary material for: Differences in small noncoding RNAs profile between bull X and Y sperm
Source: PeerJ. 2020 Sep 18;8:e9822. doi: 10.7717/peerj.9822 (PMC7505075; doi:10.7717/peerj.9822)
Supplement: Table S3 [file peerj-08-9822-s003.csv]

	DA miRNA annotated in both Unitas and Mirdeep2	Non-DA miRNA annotated in both Unitas and Mirdeep2	x4069	x4118	x4131	y4069	y4118	y4131	meanX	meanY
miR-100	0	1	93780.48769	157167.1543	135551.6868	66657.40876	77378.85347	154305.1773	128833	99447
let-7a-5p	0	1	25280.89284	10074.19976	10759.65213	17110.99429	15051.61275	8875.286269	15372	13679
miR-22-3p	0	1	15490.68072	24900.53821	14984.87198	11342.50911	9963.569301	8326.000649	18459	9877
miR-151-5p	0	1	16282.5042	22374.22029	9984.262938	11500.21633	7841.886082	14632.72742	16214	11325
miR-21-5p	0	1	22647.04783	13765.34982	10452.07055	3128.613433	5633.454359	8058.150361	15621	5607
miR-449a	0	1	16646.45524	4361.021834	3622.426235	2313.925758	19572.50942	6807.309543	8210	9565
miR-99a-5p	0	1	9032.495776	10973.74418	8083.071998	2860.53775	5883.709173	10453.63144	9363	6399
miR-16b	0	1	10298.18681	15123.83388	4287.144628	5186.69712	3703.381367	1967.05924	9903	3619
miR-7	0	1	3832.92569	5124.028259	4828.938287	7027.767158	6452.041836	5370.09791	4595	6283
miR-27a-3p	0	1	9246.66787	9145.530488	4197.263141	2262.863723	1674.376091	4839.018099	7530	2925
miR-127	1	0	92.46196125	17.03682607	38.14905561	135.2789329	79.27578659	20.63941259	49	78
miR-1271	1	0	47.17447003	31.23418112	12.71635187	180.4901097	19.65649627	17.25085231	30	72
miR-15a	1	0	312.2949916	96.13637566	77.64681521	32.97756424	28.10391615	36.81208663	162	33
miR-196a	1	0	171.2433262	122.0972535	97.49203101	293.9612984	231.2481193	90.25892371	130	205
miR-204	1	0	35449.72725	33930.05603	63770.96325	209388.3847	134103.278	136217.0426	44384	159903
miR-211	1	0	136.3342184	11.15506469	53.85182345	115.4214748	236.9338827	107.8948397	67	153
miR-3432a	1	0	1003.872722	3689.284121	1431.552945	4025.035825	3199.29783	2117.234071	2042	3114
miR-369-5p	1	0	138.6929419	109.1168146	102.694175	318.2512248	119.7259318	128.3032141	117	189
miR-375	1	0	146.7126018	152.1145184	140.8432306	363.9942978	410.837017	212.0930682	147	329
miR-378	1	0	98.59464235	27.98907139	26.01071973	0	1.462053441	3.388560276	51	2
miR-652	1	0	828.8554383	41.37514902	13.87238386	14.00659987	55.23313	14.47839391	295	28
miR-6529a	1	0	1015.194595	1169.862057	2058.700299	3560.158548	2127.775108	2404.337541	1415	2697
miR-30b-5p	0	1	2992.984251	1422.169338	598.9209059	565.0510604	1521.347831	564.1952859	1671	884
let-7g	0	1	3404.581502	730.1496886	694.3898809	759.0158737	832.2333088	588.0692333	1610	726
miR-24-3p	0	1	2404.954482	1128.081269	164.9272303	2605.759471	184.5436344	176.2051343	1233	989
miR-296-5p	0	1	744.413137	1134.571488	624.0646016	420.3752947	921.9059199	365.8104843	834	569
miR-2284aa	0	1	2310.605542	718.3861658	310.5872608	93.25913328	351.7050778	380.5969292	1113	275
let-7i	0	1	2865.849054	282.730185	195.562078	202.120555	282.0138638	177.5913635	1115	221
miR-126-3p	0	1	3170.59613	23.1214068	23.31331176	58.50858172	64.00545065	50.0582768	1072	58
miR-2483-5p	0	1	240.1180524	380.4891155	623.2939136	931.5275404	487.5135975	516.7554421	415	645
miR-92a	0	1	1571.381597	369.1312314	431.1999316	338.9951765	284.6130699	101.5027828	791	242
let-7a-3p	0	1	418.4375491	452.6928069	361.8380123	457.6080285	889.7407442	385.3717186	411	578
miR-429	0	1	620.3442808	351.6887667	112.9057908	299.6348579	821.8364843	288.4896998	362	470
miR-191	0	1	1013.779361	431.5995937	522.5264587	131.910257	267.7182301	112.7466419	656	171
let-7d	0	1	1110.01528	333.8406632	159.3397424	189.1777476	287.3747264	287.1034706	534	255
miR-27b	0	1	946.7916134	560.5927053	275.3282852	177.1214337	213.4598024	192.8398848	594	194
miR-15b	0	1	889.23876	468.5127168	440.6408595	243.4311597	201.2760237	58.37565202	599	168
miR-23a	0	1	889.7105047	195.1122223	306.9264929	92.01804216	140.5195807	141.7034297	464	125
miR-425-3p	0	1	509.956021	369.9425089	87.28041511	316.4782375	301.67036	170.1981411	322	263
miR-2284z	0	1	781.3271598	413.6500805	147.4904145	34.3959541	163.2626343	115.5191003	447	104
miR-93	0	1	340.5996736	271.3723009	148.1647665	108.1522268	396.3789329	292.8024129	253	266
miR-200b	0	1	379.7544837	357.570528	316.9454368	144.3211682	100.3131111	161.264664	351	135
let-7e	0	1	402.3982293	129.8043891	212.3245418	65.24593355	433.5800705	109.9741835	248	203
miR-128	0	1	426.9289537	300.1726497	203.0762859	88.11747004	168.1361457	150.6369068	310	136
miR-202	0	1	398.6242717	180.5092286	302.3023649	80.31632581	113.2279165	164.6532243	294	119
miR-25	0	1	282.1033308	258.391862	213.0952298	122.3361254	179.3452221	132.3078762	251	145
miR-411a	0	1	349.0910782	232.0253455	234.6744936	130.8464646	98.28248133	121.680119	272	117
miR-149-5p	0	1	209.9263916	221.8843776	141.2285746	219.1412333	209.3985429	148.6345757	191	192
miR-380-3p	0	1	176.4325179	70.98677528	349.1216604	234.0343269	128.9856036	186.0627642	199	183
miR-139	0	1	279.2728626	213.7716033	245.0787815	115.2441761	89.99751183	110.2822344	246	105
miR-200a	0	1	343.9018865	231.214068	81.50025517	53.18961974	151.7286571	146.0161428	219	117
miR-30a-5p	0	1	541.0911712	168.7457058	78.4175032	43.97008565	82.19989347	53.44683708	263	60
miR-26b	0	1	794.4180752	44.21462003	19.8452158	5.141663242	55.88293153	33.42352636	286	31
miR-1306	0	1	293.4252036	105.8717048	136.7971186	85.45798905	161.1507793	98.88434987	179	115
miR-99b	0	1	248.1377123	167.1231509	83.42697515	52.65772355	248.0617339	55.91124455	166	119
miR-184	0	1	46.23098062	193.0840288	223.6921897	60.63616651	177.0709168	149.2506776	154	129
miR-423-3p	0	1	643.9315158	18.25374221	42.96585556	36.16894143	58.15723688	31.88327169	235	42
miR-335	0	1	163.2236663	163.8780412	151.2475185	83.507703	103.9682447	83.17375222	159	90
miR-200c	0	1	377.8675049	116.0126727	43.73654355	23.75803015	102.0188401	28.18666048	179	51
miR-423-5p	0	1	248.1377123	96.54201438	90.17049508	77.47954609	119.8883822	43.58920718	145	80
miR-34c	0	1	296.0197994	77.47699473	96.43233502	16.31148339	104.4555959	69.85054932	157	64
miR-30e-5p	0	1	233.0418819	156.1709056	55.68220743	94.32292568	66.76710715	42.66505438	148	68
miR-17-5p	0	1	242.9485206	122.9085309	70.71062328	89.5358599	35.57663374	36.5040357	146	54
miR-30c	0	1	250.4964358	134.6720537	47.97532751	34.9278503	77.81373315	29.11081328	144	47
miR-6120-3p	0	1	171.2433262	91.67434979	57.41625541	35.28244776	67.41690868	63.45849244	107	55
miR-122	0	1	49.06144883	92.48562722	65.50847933	119.322047	79.60068735	64.38264524	69	88
miR-9-5p	0	1	132.5602608	49.48792334	179.5703022	19.32556184	31.19047341	35.27183196	121	29
miR-135a	0	1	102.3686	137.5115247	15.41375984	121.4496317	29.07861844	40.35467238	85	64
miR-151-3p	0	1	141.9951548	96.54201438	68.7839033	68.43731074	28.59126729	23.71992193	102	40
miR-499	0	1	186.3391566	72.60933014	39.88310359	19.14826311	44.67385515	61.45616137	100	42
miR-2320-3p	0	1	66.51600274	42.59206517	79.76620719	109.3933179	74.40227512	43.74323265	63	76
miR-153	0	1	242.4767759	81.12774317	24.66201575	5.141663242	37.20113756	19.86928525	116	21
miR-98	0	1	315.1254598	28.80034883	19.8452158	6.205455637	13.48338174	26.03030394	121	15
miR-6526	0	1	181.1499649	61.65708481	13.67971186	16.48878212	70.66591632	28.49471141	85	39
miR-20a	0	1	120.2948986	126.5592793	31.40553568	23.75803015	36.38888565	27.26250767	93	29
miR-34a	0	1	122.1818774	26.77215525	48.9386875	29.78618706	91.62201565	39.27649411	66	54
miR-150	0	1	45.75923592	76.26007858	21.38659178	70.38759679	86.74850418	54.37098988	48	71
miR-30d	0	1	158.977964	51.51611691	13.48703986	15.77958719	52.14657274	37.58221397	75	35
miR-190b	0	1	113.6904728	55.16686536	45.27791954	9.574131554	48.57266432	42.04895251	71	33
miR-2419-5p	0	1	62.27030043	57.19505894	35.06630364	16.84337959	49.54736662	48.51802213	52	38
miR-532	0	1	65.10076864	32.04545855	49.5167035	18.61636691	74.07737435	27.41653314	49	40
miR-2483-3p	0	1	106.6143023	20.28193579	47.01196752	12.76550874	47.59796203	28.95678781	58	30
miR-29d-3p	0	1	115.9705721	43.33573614	38.11694361	9.219534089	20.30629779	33.88560276	66	21
miR-28	0	1	68.40298154	79.50518831	8.477567914	62.58645256	9.422122177	17.25085231	52	30
miR-29d-5p	0	1	81.14008844	21.90449066	42.38783957	16.48878212	33.46477877	47.28581839	48	32
miR-495	0	1	27.36119261	5.678942022	39.6904316	152.8315074	6.17311453	0.770127335	24	53
miR-195	0	1	63.68553453	89.24051749	9.055583908	26.59480987	11.37152676	13.5542411	54	17
miR-182	0	1	36.32434192	6.084580738	17.53315182	121.272333	11.046626	17.25085231	20	50
miR-451	0	1	111.803494	3.245109727	26.97407973	43.79278692	12.99603059	10.62775723	47	22
miR-660	0	1	82.08357784	17.8481035	24.66201575	9.928729019	42.72445056	26.95445674	42	27
miR-92b	0	1	56.60936403	12.16916148	11.94566388	34.57325283	67.41690868	16.94280138	27	40
miR-369-3p	0	1	68.40298154	41.78078773	42.77318356	12.23361254	14.62053441	19.56123432	51	15
miR-2284ab	0	1	26.88944791	8.924051749	38.34172761	50.35284002	28.91616806	2.002331072	25	27
miR-148a	0	1	40.09829952	32.45109727	10.40428789	41.13330593	19.3315955	9.703604426	28	23
miR-410	0	1	15.56757511	10.54660661	46.24127953	42.90629326	16.40748862	8.47140069	24	23
miR-19b	0	1	72.17693914	27.98907139	20.51956779	2.12758479	9.422122177	7.162184219	40	6
miR-1	0	1	62.27030043	8.518413033	26.20339173	16.66608085	9.422122177	14.78644484	32	14
miR-199a-3p	0	1	110.8600046	10.54660661	0.770687992	1.950286057	1.137152676	8.47140069	41	4
miR-383	0	1	14.62408571	24.74396167	12.52367987	20.38935423	46.62325974	10.01165536	17	26
miR-664b	0	1	38.68306542	14.60299377	21.77193578	7.269248032	33.30232838	12.01398643	25	18
miR-106b	0	1	45.75923592	41.37514902	10.59695989	11.34711888	12.02132829	6.006993216	33	10
miR-379	0	1	50.00493823	24.74396167	18.11116782	8.510339159	14.94543518	10.7817827	31	11
miR-296-3p	0	1	9.906638705	26.77215525	41.03913558	17.02067832	10.72172524	19.56123432	26	16
miR-219-3p	0	1	25.94595851	10.54660661	30.82751969	19.6801593	20.63119856	14.78644484	22	18
miR-320a	0	1	90.10323775	5.678942022	4.046111959	0	15.75768709	3.69661121	33	6
miR-302d	0	1	33.25800137	14.40017441	9.440927904	17.02067832	10.39682447	27.26250767	19	18
miR-455-3p	0	1	29.24817142	14.19735506	19.07452781	12.23361254	14.29563365	11.7059355	21	13
miR-2284y	0	1	38.91893777	22.31012937	12.23467188	2.83677972	7.066591632	14.24735571	24	8
miR-186	0	1	19.81327741	31.63981984	4.238783957	10.81522268	23.55530544	4.928814947	19	13
miR-323	0	1	8.491404605	19.06501965	35.45164764	9.928729019	5.035961853	12.93813923	21	9
miR-125a	0	1	32.55038432	13.38607762	15.02841585	2.83677972	15.27033594	8.163349755	20	9
miR-194	0	1	45.28749122	8.518413033	24.66201575	0.177298732	6.498015294	1.232203737	26	3
miR-2336	0	1	25.94595851	8.924051749	21.96460778	4.255169579	15.10788556	10.16568083	19	10
miR-6524	0	1	31.60689492	10.54660661	21.19391978	1.772987325	8.772320647	11.85996097	21	7
miR-193a-5p	0	1	21.70025621	15.81990992	14.45039985	5.318961974	17.21974053	11.08983363	17	11
miR-183	0	1	24.05897971	6.490219454	13.67971186	18.43906818	9.097221412	13.40021564	15	14
miR-103	0	1	33.49387372	17.44246478	6.358175935	13.82930113	3.249007647	5.236865881	19	7
miR-146b	0	1	21.70025621	6.490219454	19.8452158	20.38935423	5.523313	5.544916815	16	10
miR-140	0	1	18.86978801	23.93268424	21.38659178	0	5.685763382	8.625426157	21	5
miR-10a	0	1	15.09583041	10.54660661	1.348703986	0.531896197	39.63789329	7.085171486	9	16
miR-340	0	1	36.79608662	1.622554863	2.504735974	1.772987325	24.8549085	5.852967749	14	11
miR-218	0	1	5.660936403	23.1214068	2.312063976	8.510339159	19.3315955	9.241528025	10	12
miR-216b	0	1	14.15234101	12.57480019	12.90902387	7.801144229	9.422122177	6.469069617	13	8
miR-342	0	1	4.717447003	12.16916148	4.238783957	12.58821001	24.53000774	2.772458407	7	13
miR-487b	0	1	18.86978801	4.056387159	5.394815945	2.482182255	2.436755735	10.62775723	9	5
miR-3431	0	1	11.32187281	9.735329181	0.578015994	1.595688592	11.20907638	7.855298821	7	7
miR-1468	0	1	5.189191703	1.622554863	9.440927904	12.94280747	6.010664147	6.469069617	5	8
miR-7857	0	1	5.660936403	5.678942022	9.055583908	1.950286057	9.909473324	8.317375222	7	7
miR-6534	0	1	2.358723501	5.678942022	18.30383981	4.787065777	5.523313	3.850636677	9	5
miR-2284m	0	1	10.61425576	2.636651653	5.394815945	2.83677972	5.766988574	3.465573009	6	4
miR-127	1	0	92.46196125	17.03682607	38.14905561	135.2789329	79.27578659	20.63941259	49	78
miR-1271-5p	1	0	47.17447003	31.23418112	12.71635187	180.4901097	19.65649627	17.25085231	30	72
miR-15a	1	0	312.2949916	96.13637566	77.64681521	32.97756424	28.10391615	36.81208663	162	33
miR-196a	1	0	171.2433262	122.0972535	97.49203101	293.9612984	231.2481193	90.25892371	130	205
miR-204	1	0	35449.72725	33930.05603	63770.96325	209388.3847	134103.278	136217.0426	44384	159903
miR-211	1	0	136.3342184	11.15506469	53.85182345	115.4214748	236.9338827	107.8948397	67	153
miR-3432a	1	0	1003.872722	3689.284121	1431.552945	4025.035825	3199.29783	2117.234071	2042	3114
miR-369-5p	1	0	138.6929419	109.1168146	102.694175	318.2512248	119.7259318	128.3032141	117	189
miR-375	1	0	146.7126018	152.1145184	140.8432306	363.9942978	410.837017	212.0930682	147	329
miR-378	1	0	98.59464235	27.98907139	26.01071973	0	1.462053441	3.388560276	51	2
miR-652	1	0	828.8554383	41.37514902	13.87238386	14.00659987	55.23313	14.47839391	295	28
miR-6529a	1	0	1015.194595	1169.862057	2058.700299	3560.158548	2127.775108	2404.337541	1415	2697
let-7a-1-5p	0	0	112.7469834	60.64298802	143.6690865	92.99318518	130.6642575	76.39663167	106	100
let-7a-2-5p	0	0	56119.01911	40096.5555	36768.83691	67886.05943	62219.15707	45686.35487	44328	58597
let-7a-3-3p	0	0	15.33170276	43.4033426	65.31580733	30.84997945	60.94596845	42.27999071	41	45
let-7a-3-5p	0	0	55.9803711	15.00863249	29.7999357	33.8640579	13.2126311	10.11433901	34	19
let-7b-5p	0	0	4424.116148	5877.096535	3682.289425	3254.805806	4949.903763	2437.106459	4661	3547
let-7c-5p	0	0	106.3784299	126.1536406	117.9794868	185.8386214	148.5879497	129.8691397	117	155
let-7d-3p	0	0	111.803494	60.84580738	105.9695989	116.4852672	74.88962627	89.33477091	93	94
let-7d-5p	0	0	1025.820083	791.9226701	520.7442427	564.2869873	740.6112932	948.7602045	779	751
let-7e-3p	0	0	18.86978801	7.301496886	7.899551919	10.46062522	17.86954206	1.386229204	11	10
let-7e-5p	0	0	294.007022	193.1651565	188.1634733	404.4538685	82.15115836	272.32216	225	253
let-7f-1-3p	0	0	6.604425804	4.462025875	5.780159941	7.269248032	5.035961853	3.388560276	6	5
let-7f-1-5p	0	0	4126.586765	2280.095222	1517.420433	3593.668009	3099.715746	2607.548474	2641	3100
let-7f-2-3p	0	0	43.87225712	19.47065836	15.02841585	14.53849606	9.476272304	19.71525979	26	15
let-7f-2-5p	0	0	430.7029113	230.4027906	183.7127501	350.5195941	387.3629367	185.9087388	282	308
let-7g-5p	0	0	7496.08394	1759.660749	1269.82774	1485.44424	2056.946741	1850.052694	3509	1797
let-7i-5p	0	0	1084.776938	119.420038	125.0441267	95.74131554	189.0922451	129.5662229	443	138
miR-1-2-3p	0	0	5435.914181	791.4011347	474.9364752	3597.036684	690.5765754	494.8838257	2234	1594
miR-100-3p	0	0	882.1625895	696.0760364	481.8726671	268.2529822	389.7184673	590.2255899	687	416
miR-100-5p	0	0	102414.5951	145672.7728	129272.5064	71177.1967	66674.59166	162918.8205	125787	100257
miR-101-2-3p	0	0	125.955835	21.49885194	19.07452781	5.673559439	29.56596959	8.779451624	56	15
miR-103-1-3p	0	0	144.3538783	71.79805271	84.58300714	32.80026551	89.02280953	80.86337022	100	68
miR-105a-5p	0	0	13.20885161	6.084580738	8.284895916	11.70171634	10.88417562	1.540254671	9	8
miR-105b-5p	0	0	5.189191703	18.25374221	6.550847933	43.26089072	10.72172524	2.772458407	10	19
miR-106b-3p	0	0	98.12289765	43.80898131	94.60195104	48.75715143	47.59796203	38.3523413	79	45
miR-106b-5p	0	0	244.3637547	110.7393694	47.20463952	93.25913328	49.87226738	52.83073521	134	65
miR-107-3p	0	0	21.22851151	12.98043891	1.348703986	1.950286057	1.786954206	6.006993216	12	3
miR-10a-5p	0	0	550.7619375	274.4145913	134.1960466	249.7252647	1565.696785	229.189895	320	682
miR-10b-5p	0	0	5.660936403	57.19505894	41.80982357	7.446546764	17.05729015	72.70002046	35	32
miR-122-3p	0	0	19.34153271	20.68757451	37.37836762	33.50946044	64.33035141	53.13878614	26	50
miR-122-5p	0	0	254.2703934	539.0938534	487.074811	2063.579947	1166.231295	552.4893504	427	1261
miR-1224-5p	0	0	7.076170504	13.38607762	7.706879921	0	10.88417562	11.7059355	9	8
miR-1246-5p	0	0	10169.87225	18051.32849	7928.645391	18954.47559	12727.33766	13040.87422	12050	14908
miR-1247-3p	0	0	10.85012811	7.301496886	3.275423967	35.10514903	5.848213765	36.35001023	7	26
miR-1249-3p	0	0	6.132681103	6.490219454	9.633599902	6.205455637	12.18377868	6.161018683	7	8
miR-124a-1-3p	0	0	340.5996736	339.1139665	237.9499176	281.018491	157.0895197	130.921647	306	190
miR-125a-5p	0	0	331.3220278	103.8435113	139.8798706	79.96172835	295.0098944	83.32777769	192	153
miR-125b-1-3p	0	0	63.68553453	21.90449066	11.94566388	35.81434396	22.093252	6.931146019	33	22
miR-125b-1-5p	0	0	3918.154232	2072.813838	2788.7345	3511.224098	3153.974173	2595.945222	2927	3087
miR-125b-2-3p	0	0	13.68059631	10.95224533	0.385343996	4.432468312	9.097221412	4.620764012	8	6
miR-1260b-5p	0	0	160.3931981	15.4142712	23.89132776	55.49450327	11.046626	62.84239057	67	43
miR-127-3p	0	0	171.2433262	24.33832295	120.4199988	252.473395	227.5929857	110.8983363	105	197
miR-128-1-3p	0	0	308.0492893	238.1099262	158.1837104	61.1680627	231.1668941	174.6648797	235	156
miR-1306-3p	0	0	12.73710691	53.13867178	13.67971186	62.58645256	61.89359568	23.10382006	27	49
miR-1306-5p	0	0	86.32928015	85.58976905	51.82876747	40.77870847	82.36234385	44.82141092	75	56
miR-1307-3p	0	0	94.34894005	10.95224533	3.275423967	4.964364509	6.985366441	2.61843294	36	5
miR-130a-3p	0	0	78.78136494	35.696207	14.64307185	5.141663242	7.472717588	19.25318339	43	11
miR-130b-3p	0	0	66.51600274	27.58343268	11.17497589	23.22613395	15.75768709	9.241528025	35	16
miR-130b-5p	0	0	94.82068475	50.29920077	126.0074867	110.9890065	123.624741	74.24027513	90	103
miR-132-3p	0	0	365.130398	2445.190179	1684.338607	2907.521914	1408.119914	778.5987361	1498	1698
miR-132-5p	0	0	17892.80474	9590.516159	10570.7565	11349.06916	10429.31455	14358.10002	12685	12045
miR-135a-2-5p	0	0	48.58970413	24.94678103	11.94566388	46.80686537	12.58990463	14.47839391	28	25
miR-135b-5p	0	0	9.434894005	5.88176138	1.92671998	7.801144229	1.705729015	3.542585743	6	4
miR-137-3p	0	0	30.19166082	9.735329181	8.284895916	3.191377185	6.010664147	6.006993216	16	5
miR-138	0	0	25.94595851	6.89585817	20.0378878	11.34711888	6.822916059	17.71292871	18	12
miR-138-1-3p	0	0	11.79361751	91.67434979	22.54262377	17.02067832	7.147816824	6.931146019	42	10
miR-138-1-5p	0	0	37.26783132	12.16916148	15.02841585	0.886493662	7.147816824	11.85996097	21	7
miR-138-2-3p	0	0	5.660936403	8.112774317	2.697407973	0	14.94543518	4.77478948	5	7
miR-139-3p	0	0	88.21625895	195.1122223	149.1281265	370.0224547	154.1654129	105.0453686	144	210
miR-139-5p	0	0	4369.299414	5732.486333	4809.285743	3254.140936	2654.764148	3969.698363	4970	3293
miR-140-3p	0	0	66.98774744	73.82624629	57.03091142	15.95688592	33.95212991	32.96144996	66	28
miR-140-5p	0	0	177.847752	134.266415	54.14083145	44.50198185	98.76983247	74.70235154	122	73
miR-143-3p	0	0	510.8995104	85.18413033	37.76371162	92.19534089	67.90425982	57.14344829	211	72
miR-1468-5p	0	0	14.15234101	4.462025875	15.02841585	14.89309353	18.35689321	12.1680119	11	15
miR-146a-5p	0	0	1738.850965	804.3815736	493.432987	150.3493251	294.0351921	428.9609258	1012	291
miR-146b-5p	0	0	64.15727923	43.4033426	62.23305537	79.25253342	12.50867944	31.26716982	57	41
miR-148b-3p	0	0	10.37838341	8.518413033	2.312063976	34.3959541	3.167782456	3.542585743	7	14
miR-149-3p	0	0	0.4717447	27.98907139	17.34047982	11.87901508	6.660465677	17.86695418	15	12
miR-150-5p	0	0	167.4693686	238.5155649	75.33475123	208.6806081	163.7499854	114.5949475	160	162
miR-152-3p	0	0	22.17200091	22.71576809	28.70812771	85.63528779	12.58990463	9.703604426	25	36
miR-153-2-3p	0	0	38.21132072	23.93268424	9.055583908	4.964364509	8.2849695	9.087502558	24	7
miR-154-3p	0	0	92.46196125	49.48792334	141.4212466	54.6080096	36.22643527	64.22861977	94	52
miR-154b-5p	0	0	19.34153271	15.4142712	35.64431964	98.57809526	21.93080162	28.34068594	23	50
miR-155-5p	0	0	40.57004422	2.433832295	9.8262719	14.89309353	3.411458029	2.926483875	18	7
miR-1584-5p	0	0	22.64374561	99.7871241	85.93171112	92.37263962	32.00272532	34.50170463	69	53
miR-15a-5p	0	0	212.9927322	144.4073828	88.3401111	18.61636691	54.17720252	25.41420207	149	33
miR-15b-3p	0	0	282.5750755	229.5915132	216.9486698	135.2789329	286.7249249	234.2727354	243	219
miR-15b-5p	0	0	8472.298944	5874.459883	3913.264616	2136.449726	1919.432493	1140.096507	6087	1732
miR-16a-5p	0	0	10999.19943	10573.17595	8047.042334	6953.656288	6966.116071	2953.361319	9873	5624
miR-16b-3p	0	0	36.32434192	8.924051749	16.56979183	16.31148339	7.635167971	8.779451624	21	11
miR-16b-5p	0	0	20568.54068	17372.4921	10172.98516	6578.49217	8678.343101	5101.862559	16038	6786
miR-1777a-5p	0	0	30.66340552	5.678942022	7.899551919	3.014078452	2.436755735	4.004662144	15	3
miR-1777b-3p	0	0	6.604425804	15.81990992	9.440927904	24.11262762	6.010664147	15.86462311	11	15
miR-181a-1-3p	0	0	13.68059631	10.54660661	19.4598718	5.850858172	8.393269755	11.2438591	15	8
miR-181a-1-5p	0	0	1187.381411	209.3095774	104.8135669	71.98328539	113.2279165	98.57629893	501	95
miR-181b-2-5p	0	0	114.1622175	17.8481035	10.78963189	0	0.324900765	3.388560276	48	1
miR-181c-5p	0	0	1062.369065	261.6369717	129.0902387	27.12670607	223.3692757	162.6508932	484	138
miR-181d	0	0	13.68059631	6.490219454	0	0	5.198412235	0.154025467	7	2
miR-181d-5p	0	0	56.13761933	81.53338189	45.66326353	15.42498973	40.12524444	31.88327169	61	29
miR-182-3p	0	0	66.04425804	27.58343268	4.816799951	0.177298732	7.472717588	34.50170463	33	14
miR-182-5p	0	0	323.1451197	103.8435113	443.1455955	324.8112779	89.3477103	219.948367	290	211
miR-183-5p	0	0	339.1844395	164.6893186	248.7395495	257.0831621	107.054802	185.1386114	251	183
miR-1839-5p	0	0	843.0077794	481.8987944	419.6396117	164.8878212	515.9424144	386.2958714	582	356
miR-184-3p	0	0	1149.17009	440.9292841	322.3402527	1133.825394	201.4384741	360.419593	637	565
miR-185-5p	0	0	95.76417415	38.53567801	26.78140773	11.34711888	8.772320647	20.02331072	54	13
miR-186-5p	0	0	203.3219658	226.3464035	47.78265551	73.57897398	62.54339721	48.51802213	159	62
miR-187-3p	0	0	30.19166082	9.735329181	9.248255906	9.219534089	14.62053441	22.48771819	16	15
miR-18a-5p	0	0	166.0541345	99.7871241	67.82054331	17.37527578	85.44890112	50.5203532	111	51
miR-18b-5p	0	0	15.09583041	10.1409679	4.816799951	0.177298732	1.137152676	8.779451624	10	3
miR-190b-5p	0	0	1637.425855	1082.244094	1097.652373	937.7329961	1708.490671	920.3021658	1272	1189
miR-191-3p	0	0	238.2310736	546.3953503	114.4471668	428.8856339	1160.383081	391.2246864	300	660
miR-191-5p	0	0	95988.25288	92813.3833	120258.7323	66591.80823	105025.7967	35830.17428	103020	69149
miR-192-5p	0	0	2305.888095	1403.915596	1289.553683	589.5182855	696.9121403	755.1868651	1666	681
miR-193a-3p	0	0	175.9607732	16.63118735	13.10169587	106.5565382	6.010664147	10.7817827	69	41
miR-193b-3p	0	0	28.77642672	10.54660661	3.468095965	28.19049846	1.949404588	7.855298821	14	13
miR-194-5p	0	0	338.0050777	112.9703824	326.6753727	210.6308942	217.114936	20.71642532	259	149
miR-195-3p	0	0	23.11549031	21.49885194	37.37836762	23.75803015	19.00669474	12.1680119	27	18
miR-195-5p	0	0	326.9190773	558.9701505	83.04163115	252.8279925	77.97618353	69.31146019	323	133
miR-196a-2-5p	0	0	623.6464937	568.2998409	279.5670691	1117.957158	877.0696143	403.8547747	491	800
miR-196b-5p	0	0	110.3882599	38.94131672	48.36067151	65.95512848	75.62065299	46.66971653	66	63
miR-199b-3p	0	0	1399.273405	440.9292841	255.4830694	264.1307867	148.4796495	349.9073548	699	254
miR-199c-3p	0	0	61.09093868	30.82854241	11.36764788	13.51902835	2.599206118	8.201856122	34	8
miR-19a-3p	0	0	84.91404605	77.88263345	59.2466394	18.26176945	61.7311453	44.97543639	74	42
miR-19b-2-3p	0	0	482.1230837	150.0863249	141.9992626	52.83502228	98.60738209	110.2052217	258	87
miR-200a-3p	0	0	433.5333795	375.0129928	116.5665588	114.003085	256.184253	194.226114	308	188
miR-200a-5p	0	0	226.4374561	298.5500949	194.984062	53.72151594	105.1053974	160.6485622	240	106
miR-200b-3p	0	0	916.1282079	632.1879387	792.6525999	282.2595821	314.828841	680.638539	780	426
miR-200b-5p	0	0	44.34400182	252.71292	66.47183932	76.4157537	23.88020621	28.95678781	121	43
miR-200c-3p	0	0	225.9657114	109.1168146	71.28863927	38.47382495	68.31038578	18.17500512	135	42
miR-202-5p	0	0	287.7642672	206.4701064	318.6794848	90.77695103	115.8271226	172.0464467	271	126
miR-204-3p	0	0	125.0123456	1788.05546	1326.354034	623.9142396	402.2271467	344.2469189	1080	457
miR-204-5p	0	0	39700.85461	21401.29583	57472.61197	88251.06464	101949.8799	81515.89911	39525	90572
miR-205-5p	0	0	116.520941	10.95224533	8.86291191	8.155741694	0.812251912	1.232203737	45	3
miR-206	0	0	8.491404605	7.707135601	17.91849582	8.687637891	1.624503824	2.772458407	11	4
miR-206-3p	0	0	28.77642672	12.98043891	14.25772785	23.22613395	5.523313	8.779451624	19	13
miR-20a-5p	0	0	567.5088744	451.8815295	241.8033575	135.6335303	549.7320939	204.0837439	420	296
miR-20b-5p	0	0	13.44472396	6.084580738	8.477567914	0.70919493	1.299603059	5.852967749	9	3
miR-211-5p	0	0	327.6266943	183.3486996	335.2492766	777.3662925	712.507377	749.0258464	282	746
miR-212-3p	0	0	144.3538783	322.4827791	74.17871924	98.75539399	157.7393213	125.9928321	180	127
miR-212-5p	0	0	5.660936403	5.273303306	7.899551919	120.0312419	5.685763382	2.156356539	6	43
miR-215-5p	0	0	61.79855573	24.33832295	24.08399975	16.48878212	2.274305353	12.32203737	37	10
miR-216b-5p	0	0	24.53072441	23.52704552	22.92796777	8.687637891	8.447419883	8.163349755	24	8
miR-218-1-5p	0	0	24.05897971	58.41197508	9.248255906	20.2120555	53.12127503	19.71525979	31	31
miR-22-5p	0	0	25.47421381	6.89585817	9.440927904	0	1.462053441	3.080509342	14	2
miR-222-3p	0	0	357.1107381	17.03682607	20.42323179	17.37527578	54.74577885	28.18666048	132	33
miR-224-5p	0	0	64.62902393	11.35788404	15.99177584	19.14826311	18.35689321	9.395553492	31	16
miR-2284ab-5p	0	0	28.77642672	2.433832295	15.99177584	23.58073142	9.422122177	3.542585743	16	12
miR-2284ac-5p	0	0	16.03931981	14.19735506	14.25772785	21.98504283	2.599206118	15.09449577	15	13
miR-2284b-5p	0	0	137.7494525	10.74942597	53.94815945	86.34448272	117.7765272	18.40604332	67	74
miR-2284f-3p	0	0	171.12539	79.50518831	28.70812771	65.42323228	22.90550391	14.67092574	93	34
miR-2284k-5p	0	0	14.38821336	6.490219454	5.009471949	0.886493662	4.007109432	3.311547542	9	3
miR-2284l-5p	0	0	43.97708928	33.62294245	13.12310387	34.21865537	31.60562439	47.18313475	30	38
miR-2284x-5p	0	0	19477.47381	8811.148973	8292.410123	4580.453654	13335.79556	9362.643384	12194	9093
miR-2284y-1-3p	0	0	224.4456452	92.73351753	79.35945519	30.14078452	47.0745108	19.67491978	132	32
miR-2284y-1-5p	0	0	7670.163057	3243.157744	3358.47331	1280.997475	3571.970779	2959.042265	4757	2604
miR-2284z-4-5p	0	0	2228.993709	801.1509509	492.565963	301.5851439	545.3865462	634.6124289	1174	494
miR-2285ac-5p	0	0	106.6143023	22.31012937	39.4977596	12.05631381	8.71817052	7.547247887	56	9
miR-2285ae-3p	0	0	1.886978801	7.301496886	2.697407973	5.850858172	5.198412235	2.464407473	4	5
miR-2285b-2-3p	0	0	33.49387372	8.924051749	2.697407973	10.28332648	1.949404588	2.156356539	15	5
miR-2285b-2-5p	0	0	55.19412993	14.19735506	10.78963189	12.23361254	9.747022941	14.94047031	27	12
miR-2285e-2-5p	0	0	346.26061	147.1309571	126.8469861	59.36552559	223.2068254	143.7497681	207	142
miR-2285g-1-5p	0	0	60.38332163	10.54660661	2.890079971	0.886493662	6.010664147	0.308050934	25	2
miR-2285h-5p	0	0	28.77642672	8.924051749	7.514207923	0.531896197	7.635167971	7.39322242	15	5
miR-2285m-3-5p	0	0	58.49634283	20.28193579	11.75299188	7.978442961	10.72172524	13.5542411	30	11
miR-2285n-7-5p	0	0	194.3588165	80.72210446	12.52367987	15.77958719	27.616565	42.35700345	96	29
miR-2285q-5p	0	0	18.86978801	18.34918662	15.84443843	3.00474694	9.747022941	11.08983363	18	8
miR-2285x-5p	0	0	4.245702302	11.35788404	11.17497589	12.59754152	4.223709941	9.857629893	9	9
miR-2285y-5p	0	0	16.51106451	8.6179789	3.468095965	11.52441761	9.990698515	9.549578959	10	10
miR-2286-3p	0	0	7.547915204	16.22554863	5.009471949	0	0.974702294	6.006993216	10	2
miR-2290-3p	0	0	8.019659904	6.084580738	3.660767963	6.382754369	2.599206118	4.158687611	6	4
miR-2291-3p	0	0	8.963149305	15.81990992	0.192671998	8.687637891	1.299603059	3.080509342	8	4
miR-2299-3p	0	0	8.491404605	2.839471011	1.541375984	6.028156904	6.010664147	4.77478948	4	6
miR-2324-3p	0	0	165.5823898	503.3976464	99.80409498	0.177298732	9.097221412	89.95087278	256	33
miR-2330-5p	0	0	7.076170504	56.78942022	51.25075148	41.4879034	2.599206118	8.163349755	38	17
miR-2336-3p	0	0	40.57004422	8.112774317	26.58873573	7.269248032	19.00669474	12.47606283	25	13
miR-2340-3p	0	0	47.64621473	15.4142712	15.60643184	5.496260707	12.50867944	9.395553492	26	9
miR-2349-5p	0	0	26.41770321	6.084580738	10.98230389	6.205455637	9.259671794	4.004662144	14	6
miR-2367-3p	0	0	8.019659904	10.95224533	2.119391978	16.84337959	10.55927485	0	7	9
miR-2373-5p	0	0	0.943489401	10.95224533	23.31331176	103.8970572	5.848213765	27.87860954	12	46
miR-2374-3p	0	0	37.73957602	99.38148539	71.48131127	79.60713088	34.76438182	101.3487573	70	72
miR-2379-3p	0	0	11.79361751	8.924051749	7.128863927	0	1.462053441	6.777120552	9	3
miR-2388-3p	0	0	89.63149305	35.696207	1.92671998	0	5.035961853	15.40254671	42	7
miR-2389-5p	0	0	33.49387372	65.30783325	15.99177584	12.76550874	7.635167971	24.64407473	38	15
miR-2395-3p	0	0	10.37838341	258.391862	74.17871924	64.35943989	0.974702294	45.59153826	114	37
miR-23a-3p	0	0	4881.850031	2652.877202	4114.317846	2287.153649	1382.452754	2355.357443	3883	2008
miR-24-1-3p	0	0	1226.064476	1065.815726	109.0523509	1404.826507	85.12400035	118.7536351	800	536
miR-24-1-5p	0	0	36.32434192	23.52704552	11.17497589	3.191377185	15.27033594	12.93813923	24	10
miR-24-2-3p	0	0	32.07863962	5.88176138	0	21.541796	1.137152676	0.924152802	13	8
miR-2407-3p	0	0	0.4717447	17.8481035	5.202143947	12.58821001	2.599206118	0.770127335	8	5
miR-2412-5p	0	0	1.415234101	64.09091711	19.6525438	24.99912128	4.548610706	10.47373176	28	13
miR-2435-5p	0	0	6.604425804	16.63118735	1.156031988	9.751430286	0.324900765	2.310382006	8	4
miR-2441-3p	0	0	0.4717447	6.490219454	31.40553568	4.255169579	3.411458029	9.703604426	13	6
miR-2443-5p	0	0	8.491404605	10.95224533	20.80857579	5.318961974	5.198412235	22.9497946	13	11
miR-2446-5p	0	0	8.019659904	6.89585817	2.697407973	8.155741694	7.147816824	2.464407473	6	6
miR-2468-3p	0	0	6.132681103	8.112774317	16.95513583	3.191377185	3.736358794	7.085171486	10	5
miR-2478-3p	0	0	55.66587463	5.273303306	4.238783957	18.97096438	10.39682447	7.855298821	22	12
miR-2478-5p	0	0	10.85012811	10.95224533	9.055583908	0.177298732	0	6.469069617	10	2
miR-25-3p	0	0	233.0418819	391.8469995	202.4982699	257.6150583	724.8536061	321.1430989	276	435
miR-26a-1-5p	0	0	8384.947549	6317.823	3261.358911	187.8775568	2662.994968	2117.182729	5988	1656
miR-26a-2-3p	0	0	7.076170504	5.273303306	12.13833588	9.396832821	5.198412235	5.698942282	8	7
miR-26a-2-5p	0	0	71.23344974	39.75259415	32.75423967	4.964364509	17.05729015	16.32669951	48	13
miR-26b-5p	0	0	729.1600584	334.6519406	170.3220463	869.7093824	242.2676702	171.4816867	411	428
miR-27b-3p	0	0	11231.76957	11340.44158	10405.15492	15169.50225	3578.457023	10120.08929	10992	9623
miR-27b-5p	0	0	25.00246911	5.273303306	16.18444784	3.368675917	9.584572559	8.47140069	15	7
miR-28-3p	0	0	46.23098062	23.52704552	64.15977535	15.42498973	24.8549085	27.26250767	45	23
miR-28-5p	0	0	148.3637082	90.45743364	115.4105268	231.1088978	55.96415672	44.66738545	118	111
miR-2881-5p	0	0	6.604425804	21.09321322	7.128863927	17.72987325	3.086557265	21.10148899	12	14
miR-2887-2-3p	0	0	389.1893777	7916.03954	5647.02359	4286.019559	2202.827185	5454.195815	4651	3981
miR-2887-2-5p	0	0	245.3072441	280.2963527	257.4097894	151.5904163	372.4987267	168.0417846	261	231
miR-2888-1-3p	0	0	6.604425804	40.56387159	14.45039985	50.53013876	6.498015294	31.57522075	21	30
miR-2888-2-3p	0	0	8.019659904	57.60069765	56.06755143	18.08447071	12.18377868	8.317375222	41	13
miR-2889-3p	0	0	16.03931981	68.55294298	22.92796777	55.1399058	5.523313	22.02564179	36	28
miR-2890-5p	0	0	0.943489401	10.1409679	1.92671998	1.950286057	6.010664147	13.0921647	4	7
miR-2899-3p	0	0	6.604425804	18.65938093	1.156031988	25.17642001	6.822916059	16.94280138	9	16
miR-2904-3-3p	0	0	763.7546697	928.9126593	550.8492424	909.7197963	2158.640681	418.795245	748	1162
miR-2904-3-5p	0	0	620.8160255	733.3947983	414.0521238	293.7839997	1285.794776	499.0425133	589	693
miR-29a-3p	0	0	1413.582994	623.2638869	330.9141566	156.7320795	474.4092666	399.0799852	789	343
miR-29a-5p	0	0	125.0123456	28.80034883	46.24127953	17.72987325	28.42881691	54.52501535	67	34
miR-29b-1-3p	0	0	27.83293732	19.47065836	22.54262377	14.1838986	11.37152676	19.71525979	23	15
miR-29b-1-5p	0	0	3.302212902	11.76352276	12.13833588	13.29740494	3.249007647	6.777120552	9	8
miR-29c-3p	0	0	491.086233	136.2946085	272.6308772	121.9815279	180.3199244	259.0708356	300	187
miR-301a-3p	0	0	8.963149305	7.301496886	6.743519931	6.560053102	1.786954206	8.47140069	8	6
miR-302a-3p	0	0	30.89927787	23.93268424	22.25361577	16.40013275	13.23970616	28.64873688	26	19
miR-3064-5p	0	0	14.15234101	15.4142712	3.660767963	7.978442961	3.086557265	2.61843294	11	5
miR-30a-3p	0	0	124.7764732	54.35558793	29.5751517	70.47624616	233.0350735	66.15393811	70	123
miR-30c-5p	0	0	503.8233399	146.4355764	40.36478359	58.68588045	117.6140768	44.35933452	230	74
miR-30d-3p	0	0	32.31451197	9.938148539	4.527791954	16.66608085	19.49404588	15.01748304	16	17
miR-30d-5p	0	0	34042.5128	23889.68653	7325.196693	4688.310383	10071.59881	5554.004318	21752	6771
miR-30e-3p	0	0	415.1353362	323.4968759	150.2841585	412.6627998	632.9879148	362.8840004	296	470
miR-30f-3p	0	0	1.886978801	8.112774317	4.431455955	5.850858172	5.360862618	12.78411377	5	8
miR-30f-5p	0	0	76.18676909	26.77215525	30.82751969	42.19709833	17.86954206	21.71759086	45	27
miR-31-3p	0	0	69.81821564	36.50748443	22.15727977	4.787065777	17.70709168	27.57055861	43	17
miR-31-5p	0	0	5736.415555	3559.074093	3512.410524	1503.493251	2339.123056	3208.350479	4269	2350
miR-32-3p	0	0	58.49634283	15.4142712	16.76246383	3.191377185	27.616565	21.25551446	30	17
miR-32-5p	0	0	608.0789186	516.3780853	415.2081558	261.6929291	140.6820311	317.9085641	513	240
miR-320a-2-3p	0	0	463.489168	394.6864705	151.4401905	149.9947277	246.43723	83.78985409	337	160
miR-320a-2-5p	0	0	32.55038432	95.32509823	74.56406324	80.67092328	71.31571785	110.8983363	67	88
miR-320b-3p	0	0	31.60689492	7.707135601	5.587487943	3.54597465	0.649801529	2.464407473	15	2
miR-323-3p	0	0	50.00493823	95.32509823	206.9297259	125.1729051	38.98809177	56.06527002	117	73
miR-324-3p	0	0	59.91157693	84.77849162	7.706879921	4.077870847	21.76835124	13.0921647	51	13
miR-324-5p	0	0	22.64374561	48.27100719	9.055583908	7.623845496	12.18377868	3.850636677	27	8
miR-328-3p	0	0	11.32187281	3.245109727	1.92671998	7.091949299	5.685763382	3.542585743	5	5
miR-335-3p	0	0	13.68059631	12.57480019	7.514207923	21.80774409	9.422122177	8.779451624	11	13
miR-335-5p	0	0	461.3663168	239.3268424	233.5184616	301.7624427	233.7661002	142.9356335	311	226
miR-339b-3p	0	0	9.906638705	15.00863249	12.52367987	4.787065777	9.747022941	13.70826657	12	9
miR-340-3p	0	0	58.49634283	37.72440058	19.2671998	16.31148339	25.66716041	12.78411377	38	18
miR-340-5p	0	0	1055.764639	247.033978	251.0516134	156.2001833	226.6182834	144.1678372	518	176
miR-342-3p	0	0	804.3247139	1321.570936	413.8594518	885.9617662	1903.918481	650.1414966	847	1147
miR-3431-3p	0	0	5.660936403	7.707135601	5.972831939	0	2.599206118	0.154025467	6	1
miR-3431-5p	0	0	85.38579075	88.83487877	66.27916732	39.71491607	53.4461758	29.88094061	80	41
miR-3432a-1-5p	0	0	4.245702302	22.31012937	13.87238386	32.09107058	33.62722915	19.86928525	13	29
miR-3432a-2-5p	0	0	2410.615418	7209.416897	2261.712361	12033.73777	8403.82903	4329.399171	3961	8256
miR-3432b-3p	0	0	23.58723501	29.61162626	17.53315182	14.00659987	18.35689321	9.395553492	24	14
miR-3432b-5p	0	0	39.62655482	156.5765443	50.09471949	150.1720264	109.8164585	90.66965829	82	117
miR-345-3p	0	0	19.81327741	18.65938093	49.5167035	58.86317918	8.772320647	153.5633907	29	74
miR-345-5p	0	0	20.75676681	14.19735506	5.202143947	0.531896197	9.422122177	5.390891348	13	5
miR-34a-5p	0	0	27.83293732	12.98043891	3.660767963	13.6520024	19.00669474	19.25318339	15	17
miR-34b-3p	0	0	73381.7751	92473.45806	177400.2375	123582.5355	128367.4799	114769.1503	114418	122240
miR-34b-5p	0	0	305.9264381	131.6297633	135.7374226	24.82182255	112.9842409	85.02205783	191	74
miR-34c-3p	0	0	612.3246209	1706.522078	605.5680898	367.3629737	323.763612	292.494362	975	328
miR-34c-5p	0	0	89.63149305	36.71030379	43.35119956	12.58821001	37.28236275	76.01156801	57	42
miR-3613-3p	0	0	33.49387372	11.76352276	11.94566388	20.92125043	27.12921385	7.855298821	19	19
miR-365-2-5p	0	0	37.73957602	168.7457058	99.41875099	88.11747004	73.75247359	50.36632774	102	71
miR-374a-5p	0	0	35.85259722	12.57480019	2.504735974	4.077870847	34.11458029	3.080509342	17	14
miR-374b-5p	0	0	73.12042854	35.696207	21.57926378	6.737351834	22.58060315	8.47140069	43	13
miR-375-3p	0	0	10089.67565	13737.36075	14446.54641	32451.6962	28165.15994	19979.25944	12758	26865
miR-376c-3p	0	0	59.91157693	7.707135601	18.11116782	6.382754369	7.472717588	2.310382006	29	5
miR-378-3p	0	0	88.37350718	186.0529577	113.2269109	10.22422691	28.32051665	16.22401587	129	18
miR-378b-3p	0	0	20.44227034	40.15823287	33.52492766	0.886493662	15.27033594	9.087502558	31	8
miR-379-3p	0	0	5.425064053	6.084580738	3.179087968	10.63792395	2.355530544	1.925318339	5	5
miR-379-5p	0	0	25.00246911	16.22554863	19.2671998	18.97096438	10.88417562	18.79110698	20	16
miR-382	0	0	7.076170504	2.839471011	2.312063976	6.205455637	6.17311453	1.07817827	4	4
miR-382-5p	0	0	10.85012811	3.245109727	1.348703986	3.368675917	7.797618353	10.47373176	5	7
miR-383-5p	0	0	16.98280921	27.17779396	15.99177584	12.41091127	36.22643527	12.78411377	20	20
miR-3956-5p	0	0	5.660936403	16.22554863	61.26969538	19.85745804	16.40748862	6.161018683	28	14
miR-409a-3p	0	0	29.71991612	5.273303306	18.49651181	12.23361254	10.88417562	8.779451624	18	11
miR-410-3p	0	0	67.93123684	61.65708481	199.60819	271.2670607	89.99751183	91.33710198	110	151
miR-411-5p	0	0	555.2435122	238.9212036	270.7041572	208.6806081	110.1413592	165.4233516	355	161
miR-412-5p	0	0	9.906638705	14.19735506	13.48703986	40.60140974	10.07192371	8.009324288	13	20
miR-4286-2-3p	0	0	10.85012811	8.518413033	14.45039985	8.510339159	6.17311453	4.620764012	11	6
miR-4286-2-5p	0	0	125.955835	31.63981984	8.092223918	4.609767044	3.736358794	47.59386933	55	19
miR-429-3p	0	0	600.0592587	351.6887667	377.9261241	384.2063533	516.9171167	452.8348732	443	451
miR-431-5p	0	0	34.90910782	6.89585817	35.25897564	29.96348579	12.02132829	14.17034297	26	19
miR-432-5p	0	0	11.79361751	5.678942022	10.98230389	8.155741694	12.83358021	7.085171486	9	9
miR-449a-3p	0	0	239.174563	80.31646574	35.83699163	23.04883522	37.03868718	37.4281885	118	33
miR-449a-5p	0	0	5495.825758	2731.368293	1164.41322	707.6878907	4160.679193	2303.296835	3131	2391
miR-449b-3p	0	0	8.963149305	0.811277432	0.385343996	8.510339159	6.985366441	3.69661121	3	6
miR-449b-5p	0	0	105.6708129	48.47382655	39.0160796	15.15904163	70.34101556	34.80975556	64	40
miR-451-5p	0	0	2463.450825	131.0213052	864.3265832	414.1698391	364.8635588	245.8246455	1153	342
miR-454	0	0	9.906638705	6.490219454	3.275423967	7.269248032	2.599206118	2.002331072	7	4
miR-454-3p	0	0	19.81327741	19.06501965	6.743519931	0.354597465	2.599206118	3.850636677	15	2
miR-454-5p	0	0	4.245702302	2.433832295	8.477567914	5.496260707	1.624503824	6.469069617	5	5
miR-455-5p	0	0	9.434894005	9.329690465	1.541375984	1.241091127	5.523313	0.154025467	7	2
miR-485-5p	0	0	3.302212902	4.86766459	19.8452158	20.38935423	13.8082825	4.312713078	9	13
miR-486-3p	0	0	27.36119261	168.3400671	36.41500763	41.4879034	14.78298479	46.20764012	77	34
miR-487b-3p	0	0	67.93123684	54.76122664	39.3050876	46.09767044	39.96279406	41.43285065	54	42
miR-493-5p	0	0	150.4865594	72.60933014	29.8641597	14.1838986	9.747022941	59.14577936	84	28
miR-495-3p	0	0	29.71991612	42.18642645	98.070047	310.0954831	6.335564912	6.161018683	57	108
miR-497-5p	0	0	16.51106451	1.622554863	10.98230389	2.83677972	4.223709941	7.547247887	10	5
miR-499-5p	0	0	127.3710691	27.17779396	28.90079971	15.42498973	28.10391615	41.74090158	61	28
miR-505-5p	0	0	13.20885161	9.735329181	12.52367987	1.41838986	20.79364894	11.7059355	12	11
miR-532-5p	0	0	13.20885161	20.68757451	22.92796777	13.6520024	19.65649627	16.78877591	19	17
miR-543-3p	0	0	8.019659904	13.79171634	29.8641597	16.48878212	3.086557265	8.163349755	17	9
miR-543-5p	0	0	2.358723501	2.028193579	5.587487943	6.028156904	2.599206118	5.236865881	3	5
miR-582-5p	0	0	9.434894005	0.811277432	5.202143947	7.623845496	0.324900765	0.616101868	5	3
miR-599-5p	0	0	10.37838341	6.89585817	5.009471949	0	1.137152676	5.236865881	7	2
miR-6119-5p	0	0	16.98280921	5.678942022	0	5.850858172	10.72172524	0.308050934	8	6
miR-6123-5p	0	0	1385.04244	6416.393208	2627.853381	3086.239036	1323.483265	1632.207875	3476	2014
miR-615-5p	0	0	1.415234101	5.678942022	5.009471949	0.531896197	2.111854971	7.085171486	4	3
miR-628-3p	0	0	775.5482872	800.3251864	1220.577108	1687.706634	658.0864989	667.0842979	932	1004
miR-652-3p	0	0	266.5357556	37.72440058	14.83574385	19.6801593	17.38219091	4.77478948	106	14
miR-6520-5p	0	0	5.189191703	15.4142712	7.706879921	0	8.2849695	5.698942282	9	5
miR-6524-3p	0	0	56.13761933	22.71576809	12.52367987	2.659480987	46.13590859	19.09915792	30	23
miR-6525-5p	0	0	12.73710691	19.87629708	0.192671998	0.531896197	0.812251912	6.777120552	11	3
miR-6526-2-3p	0	0	773.1895637	308.6910628	256.8317734	92.72723709	535.9238114	418.3331686	446	349
miR-6528-5p	0	0	18.86978801	27.17779396	2.119391978	0.70919493	4.548610706	23.25784553	16	10
miR-6529-3p	0	0	0.943489401	8.518413033	3.660767963	2.12758479	5.523313	8.317375222	4	5
miR-6529-5p	0	0	338.7126948	762.1951471	701.3260729	630.8288902	483.1274371	597.0027104	601	570
miR-6534-3p	0	0	10.37838341	4.86766459	16.95513583	14.89309353	16.89483977	9.703604426	11	14
miR-6535-5p	0	0	14.62408571	16.22554863	0.192671998	17.90717198	2.111854971	1.07817827	10	7
miR-6536-2-3p	0	0	1.415234101	7.301496886	5.394815945	0.177298732	1.786954206	6.161018683	5	3
miR-656	0	0	7.547915204	6.490219454	7.706879921	0	0.649801529	2.156356539	7	1
miR-658-3p	0	0	78.30962024	224.3182099	152.0182065	121.4496317	113.877718	122.6042718	152	119
miR-660-5p	0	0	221.7200091	34.88492956	64.73779134	42.19709833	89.83506144	46.66971653	107	60
miR-664b-3p	0	0	55.19412993	25.5552391	51.63609547	24.64452381	120.8630845	33.42352636	44	60
miR-664b-5p	0	0	382.1132072	148.46377	510.9661388	121.9815279	499.6973761	368.7369682	347	330
miR-671-5p	0	0	2.830468202	12.57480019	5.009471949	6.737351834	0	0.154025467	7	2
miR-7-2-3p	0	0	649.1207076	479.4649622	345.2682205	284.0325694	343.5825587	319.4488187	491	316
miR-7-2-5p	0	0	577.4155131	505.42584	307.1191649	578.3484653	681.1544532	338.5479766	463	533
miR-7-3-3p	0	0	5345.653695	4397.664532	2444.236967	3365.543639	9089.261343	3396.877651	4063	5284
miR-7-3-5p	0	0	178.7912414	151.303241	118.8786228	149.6401302	166.3491915	139.2390222	150	152
miR-744-5p	0	0	100.9533659	0.811277432	25.04735974	7.446546764	4.386160324	2.772458407	42	5
miR-760-3p	0	0	4.717447003	27.17779396	7.706879921	7.446546764	8.93477103	13.40021564	13	10
miR-767-3p	0	0	5.189191703	10.54660661	1.734047982	16.66608085	19.3315955	6.006993216	6	14
miR-767-5p	0	0	29.71991612	1.622554863	5.587487943	0	11.046626	11.55191003	12	8
miR-7857-5p	0	0	72.64868384	42.18642645	55.87487943	21.63044536	66.92955753	52.21463334	57	47
miR-7858-5p	0	0	47.17447003	4.462025875	8.86291191	10.46062522	6.822916059	2.464407473	20	7
miR-7859-3p	0	0	4190.508172	3778.930277	4256.124437	2107.018137	3234.874464	3669.040651	4075	3004
miR-7859-5p	0	0	50.00493823	19.47065836	25.24003174	3.54597465	12.99603059	10.47373176	32	9
miR-7860-5p	0	0	43.40051242	269.3441073	2.890079971	0	0.974702294	17.71292871	105	6
miR-7865-5p	0	0	3.302212902	341.14216	259.1438374	210.6308942	42.39954979	124.1445265	201	126
miR-9-2-3p	0	0	216.0590727	97.75893052	103.4648629	50.70743749	98.44493171	80.24726835	139	76
miR-9-2-5p	0	0	346.7323547	115.607034	175.9095342	67.19621961	94.70857291	103.1970629	213	88
miR-92a-1-3p	0	0	858.5753545	183.3486996	310.7799328	710.0814236	161.3132297	125.6847811	451	332
miR-92b-3p	0	0	41.51353362	6.084580738	1.541375984	48.75715143	7.147816824	7.39322242	16	21
miR-92b-5p	0	0	26.88944791	73.01496886	55.10419144	12.58821001	15.43278632	58.68370296	52	29
miR-93-5p	0	0	7007.767522	9016.131738	3638.996027	2942.272465	11074.56747	7448.363537	6554	7155
miR-935-3p	0	0	35.85259722	46.64845232	35.83699163	27.3040048	24.36755735	20.17733619	39	24
miR-940-5p	0	0	0.4717447	0	10.78963189	10.46062522	2.111854971	9.549578959	4	7
miR-95-3p	0	0	93.40545065	101.409679	29.2861437	3.900572114	29.07861844	72.39196953	75	35
miR-96-5p	0	0	33.96561842	16.63118735	24.66201575	67.01892088	8.447419883	9.395553492	25	28
miR-98-5p	0	0	3006.889488	1464.564378	2337.817341	3951.857461	1957.088491	3455.631399	2270	3122
miR-99a-3p	0	0	48.11795943	7.301496886	15.02841585	4.432468312	1.624503824	5.236865881	23	4
miR-99b-5p	0	0	622.2312596	515.1611691	350.6630364	224.9920915	801.2052858	294.4966931	496	440
miR-2305-5p	0	0	0	50.70483948	51.05807948	9.928729019	1.462053441	19.86928525	34	10
miR-2326-5p	0	0	0	6.084580738	22.34995177	0	2.599206118	9.549578959	9	4
miR-4449-5p	0	0	0	4.056387159	5.009471949	4.609767044	6.17311453	5.852967749	3	6
miR-449d-5p	0	0	0	4.462025875	7.706879921	7.623845496	3.898809177	5.852967749	4	6
miR-935-5p	0	0	0	16.63118735	6.358175935	0.70919493	1.462053441	8.317375222	8	3
