# Supplementary material for: Differences in small noncoding RNAs profile between bull X and Y sperm
Source: PeerJ. 2020 Sep 18;8:e9822. doi: 10.7717/peerj.9822 (PMC7505075; doi:10.7717/peerj.9822)
Supplement: Table S4 [file peerj-08-9822-s004.xlsx]

## Sheet: up DA miRNAs in Y sperm
mirnaid	ensemblid	genesymbol	start	end	binding p	energy	seed	accessibility	au	phylopstem	phylopflank	me	number_of_pairings	binding_region_length	longest_consecutive_pairings	position	validated	TargetScan	miRDB
bta-miR-3432a	ENSBTAT00000037245	KCNE2	618	630	1	-17.6	1	0.0367056	0.574	0	0	-10.3988	11	12	11	3UTR		0	0
bta-miR-211	ENSBTAT00000006318	KRTAP27-1	1046	1073	0.846154	-17.2	1	1.79e-05	0.485	0	0	-10.2546	10	12	10	3UTR		0	0
bta-miR-127	ENSBTAT00000005416	BACH1	5278	5296	0.974359	-23.3	1	0.0200914	0.515	0	0	-9.16064	16	18	13	3UTR		0	0
bta-miR-196a	ENSBTAT00000025716	USP25	3994	4020	0.903846	-20.8	1	0.234483	0.75	0	0	-3.79332	20	26	9	3UTR		0	0
bta-miR-6529a	ENSBTAT00000017155	HSPA13	1464	1494	1	-18.6	1	0.000355634	0.588	0	0	-5.41313	17	21	9	3UTR		0	0
bta-miR-3432a	ENSBTAT00000012150	CADM2	5053	5107	0.846154	-18.3	1	0.000792705	0.735	0	0	-3.93757	20	54	13	3UTR		0	0
bta-miR-1271	ENSBTAT00000037060	VGLL3	1332	1355	0.846154	-16.4	1	0.000433327	0.515	0	0	-5.76291	13	23	7	3UTR		0	0
bta-miR-6529a	ENSBTAT00000032386	TBC1D23	2850	2874	1	-19.9	1	0.00391382	0.676	0	0	-6.6181	14	17	9	3UTR		0	0
bta-miR-204	ENSBTAT00000017907	CEP97	3178	3209	0.923077	-17.7	1	0.00995434	0.706	0	0	-4.76182	18	31	8	3UTR		0	0
bta-miR-375	ENSBTAT00000017358	CBLB	3171	3189	1	-18.5	1	0.00323546	0.641	0	0	-6.25121	16	18	9	3UTR		0	0
bta-miR-6529a	ENSBTAT00000032372	MYH15	6889	6906	0.923077	-20.3	0	0.00223734	0.471	0	0	-10.62	15	17	11	3UTR		0	0
bta-miR-127	ENSBTAT00000032372	MYH15	5877	5896	1	-26.2	1	0.00415341	0.618	0	0	-4.79441	17	19	13	3UTR		0	0
bta-miR-3432a	ENSBTAT00000052895	DPPA4	1769	1789	1	-22.5	1	0.000779373	0.368	0	0	-12.8463	14	20	9	3UTR		0	0
bta-miR-127	ENSBTAT00000031069	NAA50	1744	1771	1	-25.4	1	0.00208817	0.676	0	0	-3.79332	17	19	17	3UTR		0	0
bta-miR-1271	ENSBTAT00000015819	ZBTB20	9869	9889	1	-21.1	1	2.17e-05	0.529	0	0	-3.79332	16	20	11	3UTR		0	0
bta-miR-6529a	ENSBTAT00000015819	ZBTB20	10313	10333	0.923077	-21.4	1	3.52e-05	0.544	0	0	-6.90779	15	20	11	3UTR		0	0
bta-miR-6529a	ENSBTAT00000015819	ZBTB20	10320	10348	1	-22	0	0.00288373	0.574	0	0	-6.57398	19	28	14	3UTR		0	0
bta-miR-369-5p	ENSBTAT00000011287	POGLUT1	1323	1337	0.923077	-16.5	0	0.00453621	0.574	0	0	-17.1102	13	14	13	3UTR		0	0
bta-miR-3432a	ENSBTAT00000021130	RABL3	1360	1384	0.846154	-17.2	1	0.00340863	0.603	0	0	-7.05204	17	24	7	3UTR		0	0
bta-miR-211	ENSBTAT00000001338	HCLS1	2802	2816	1	-20.3	1	0.108637	0.632	0	0	-4.76182	13	14	13	3UTR		0	0
bta-miR-6529a	ENSBTAT00000032289	CD86	1445	1471	0.846154	-20.4	1	0.130849	0.765	0	0	-4.79441	20	26	11	3UTR		0	0
bta-miR-369-5p	ENSBTAT00000032274	ADCY5	3999	4009	0.846154	-15.8	1	7.81e-07	0.397	0	0	-11.4183	9	10	9	3UTR		0	0
bta-miR-6529a	ENSBTAT00000013702	MUC13	1958	1989	1	-23	1	0.00435618	0.485	0	0	-4.67302	18	22	13	3UTR		0	0
bta-miR-211	ENSBTAT00000028521	HEG1	6802	6818	1	-22.7	1	0.0306314	0.382	0	0	-5.22701	14	16	8	3UTR		0	0
bta-miR-6529a	ENSBTAT00000000628	ZNF148	3403	3425	0.923077	-17.2	1	0.0158133	0.779	0	0	-4.79441	19	22	13	3UTR		0	0
bta-miR-211	ENSBTAT00000009970	UBXN7	1869	1884	0.923077	-16.5	0	0.000331831	0.559	0	0	-19.4239	13	15	9	3UTR		0	0
bta-miR-196a	ENSBTAT00000063094	PAK2	4551	4573	1	-18	1	0.0803341	0.647	0	0	-11.3983	17	22	10	3UTR		0	0
bta-miR-127	ENSBTAT00000046389	SENP5	4893	4916	0.923077	-23.1	1	0.000105888	0.5	0	0	-3.79332	16	23	11	3UTR		0	0
bta-miR-204	ENSBTAT00000052188	LRRC15	2426	2461	0.923077	-20.8	1	0.00709182	0.544	0	0	-4.99396	18	35	8	3UTR		0	0
bta-miR-196a	ENSBTAT00000032243	GMNC	1266	1287	0.923077	-16.4	1	0.332463	0.603	0	0	-5.76291	17	21	7	3UTR		0	0
bta-miR-196a	ENSBTAT00000001978	BCL6	3065	3092	0.923077	-18.8	1	0.00642824	0.544	0	0	-6.09222	19	27	8	3UTR		0	0
bta-miR-6529a	ENSBTAT00000016545	MASP1	3115	3134	1	-23.8	0	2.55e-06	0.485	0	0	-12.9912	15	19	11	3UTR		0	0
bta-miR-1271	ENSBTAT00000019596	EIF4A2	1741	1762	0.846154	-17.5	1	0.0134923	0.662	0	0	-6.25121	19	21	11	3UTR		0	0
bta-miR-204	ENSBTAT00000032142	ABCC5	787	805	0.961538	-20.2	0	0.015645	0.529	0	0	-13.7425	16	18	11	3UTR		0	0
bta-miR-211	ENSBTAT00000015600	TNIK	5303	5320	1	-25.9	1	0.00725737	0.5	0	0	-3.93757	16	17	16	3UTR		0	0
bta-miR-204	ENSBTAT00000025374	CLDN11	1233	1248	1	-18.7	0	0.000827288	0.544	0	0	-6.80703	13	15	8	3UTR		0	0
bta-miR-196a	ENSBTAT00000061563	PRKCI	2086	2115	0.923077	-17.4	1	0.0232581	0.691	0	0	-4.65016	17	22	12	3UTR		0	0
bta-miR-196a	ENSBTAT00000014128	LRRC31	3113	3135	0.923077	-17.6	1	0.0516763	0.765	0	0	-9.9649	19	22	10	3UTR		0	0
bta-miR-6529a	ENSBTAT00000024928	GOLIM4	3617	3637	1	-23	0	0.00703113	0.632	0	0	-11.7717	15	20	12	3UTR		0	0
bta-miR-6529a	ENSBTAT00000063751	GOLIM4	3533	3553	1	-23	0	0.00703113	0.632	0	0	-11.7717	15	20	12	3UTR		0	0
bta-miR-3432a	ENSBTAT00000044960	PDCD10	991	1047	1	-22.7	1	0.042908	0.721	0	0	-4.67302	19	21	19	3UTR		0	0
bta-miR-211	ENSBTAT00000063595	SPTSSB	1616	1635	0.923077	-17.8	1	0.0255912	0.632	0	0	-10.1092	15	19	8	3UTR		0	0
bta-miR-204	ENSBTAT00000063595	SPTSSB	1617	1635	1	-17.5	1	0.0255912	0.632	0	0	-10.1092	14	18	8	3UTR		0	0
bta-miR-375	ENSBTAT00000064763	B3GALNT1	2218	2240	1	-17.1	1	0.277297	0.603	0	0	-3.79332	15	22	11	3UTR		0	0
bta-miR-127	ENSBTAT00000016071	TIPARP	3608	3628	0.923077	-23.6	0	8.1e-07	0.544	0	0	-7.80367	17	20	8	3UTR		0	0
bta-miR-196a	ENSBTAT00000014989	P2RY13	2501	2521	0.923077	-17.5	0	0.00313594	0.603	0	0	-9.02511	17	20	13	3UTR		0	0
bta-miR-6529a	ENSBTAT00000014803	RNF13	1905	1922	0.923077	-17.3	0	0.00329182	0.706	0	0	-16.9606	14	17	9	3UTR		0	0
bta-miR-1271	ENSBTAT00000010277	WWTR1	1591	1604	1	-17.1	0	1.13e-06	0.515	0	0	-7.66387	12	13	12	3UTR		0	0
bta-miR-6529a	ENSBTAT00000003112	HPS3	3409	3431	0.923077	-16.5	1	0.0103076	0.662	0	0	-5.02746	18	22	8	3UTR		0	0
bta-miR-1271	ENSBTAT00000044136	SLC9A9	3193	3206	1	-18.5	0	0.000118848	0.412	0	0	-8.60958	11	13	9	3UTR		0	0
bta-miR-3432a	ENSBTAT00000008169	TFDP2	6654	6672	0.923077	-20.4	0	0.0619104	0.618	0	0	-10.685	16	18	9	3UTR		0	0
bta-miR-6529a	ENSBTAT00000008169	TFDP2	3859	3875	1	-21.5	0	0.00560554	0.456	0	0	-9.54656	14	16	9	3UTR		0	0
bta-miR-127	ENSBTAT00000008170	TFDP2	917	936	1	-20.9	1	0.00242944	0.485	0	0	-4.99396	15	19	8	3UTR		0	0
bta-miR-204	ENSBTAT00000002831	RNF7	804	823	1	-17.3	1	0.0175268	0.735	0	0	-7.05204	12	14	12	3UTR		0	0
bta-miR-6529a	ENSBTAT00000012013	SPSB4	1214	1240	0.923077	-20.7	0	0.00515253	0.515	0	0	-15.5666	15	26	9	3UTR		0	0
bta-miR-375	ENSBTAT00000050229	CEP70	2536	2574	1	-20	1	0.0736936	0.632	0	0	-6.28309	15	19	8	3UTR		0	0
bta-miR-375	ENSBTAT00000050229	CEP70	2556	2574	1	-20.3	1	0.0736936	0.632	0	0	-6.28309	15	18	8	3UTR		0	0
bta-miR-1271	ENSBTAT00000001199	RAB6B	1912	1930	0.923077	-18.4	1	2.48e-06	0.485	0	0	-7.32605	15	18	11	3UTR		0	0
bta-miR-6529a	ENSBTAT00000018087	BRWD1	7360	7381	0.8	-19	1	0.00616466	0.603	0	0	-8.04305	13	21	7	3UTR		0	0
bta-miR-196a	ENSBTAT00000028342	ABCG1	7891	7914	0.871795	-17.9	0	0.429412	0.618	0	0	-9.07604	18	23	13	3UTR		0	0
bta-miR-1271	ENSBTAT00000065109	TFF1	341	356	0.923077	-19.8	1	4.34e-07	0.397	0	0	-8.97335	12	15	9	3UTR		0	0
bta-miR-6529a	ENSBTAT00000043509	SLC37A1	2162	2197	0.923077	-24.3	1	2.22e-07	0.397	0	0	-6.76235	15	19	13	3UTR		0	0
bta-miR-196a	ENSBTAT00000028643	WDR4	1959	1979	1	-20.8	0	0.0442238	0.591	0	0	-9.54656	17	20	11	3UTR		0	0
bta-miR-6529a	ENSBTAT00000028643	WDR4	1936	1951	0.923077	-19.4	0	0.00476057	0.618	0	0	-17.1102	13	15	7	3UTR		0	0
bta-miR-1271	ENSBTAT00000029198	TRPM2	7921	7942	0.923077	-18.8	1	0.000899456	0.544	0	0	-8.21039	17	21	11	3UTR		0	0
bta-miR-1271	ENSBTAT00000043376	RRP1	1462	1478	0.923077	-18.4	1	0.00174474	0.397	0	0	-6.23647	15	16	15	3UTR		0	0
bta-miR-196a	ENSBTAT00000043482	PCBP3	1475	1524	0.923077	-19.9	1	9.92e-05	0.5	0	0	-10.1658	17	19	17	3UTR		0	0
bta-miR-375	ENSBTAT00000043350	C1H21orf58	3160	3176	0.846154	-22.1	0	8.22e-06	0.338	0	0	-22.7707	14	16	11	3UTR		0	0
bta-miR-3432a	ENSBTAT00000006224	RUNX1	1714	1735	0.923077	-21.2	1	5.72e-05	0.338	0	0	-7.21971	17	21	9	3UTR		0	0
bta-miR-6529a	ENSBTAT00000050511	TTC3	6988	7019	1	-23.6	1	0.0526488	0.559	0	0	-7.3076	16	22	7	3UTR		0	0
bta-miR-1271	ENSBTAT00000050520	DSCR3	1600	1649	0.923077	-21.7	1	3.83e-06	0.309	0	0	-5.76291	13	15	13	3UTR		0	0
bta-miR-204	ENSBTAT00000005113	DPH3	2210	2235	0.846154	-18.9	0	0.388388	0.544	0	0	-6.9696	18	25	7	3UTR		0	0
bta-miR-1271	ENSBTAT00000005113	DPH3	508	519	1	-18.2	1	0.00525595	0.544	0	0	-13.2236	10	11	10	3UTR		0	0
bta-miR-1271	ENSBTAT00000013117	PLCL2	3931	3947	0.846154	-20.6	1	1.09e-06	0.294	0	0	-4.90607	14	16	10	3UTR		0	0
bta-miR-127	ENSBTAT00000021041	ARHGEF4	2355	2377	0.846154	-22.4	0	0.0146281	0.338	0	0	-15.8907	15	22	8	3UTR		0	0
bta-miR-6529a	ENSBTAT00000051818	FAM168B	3726	3744	1	-22.2	1	0.167966	0.559	0	0	-4.99396	15	18	8	3UTR		0	0
bta-miR-1271	ENSBTAT00000051818	FAM168B	1478	1493	1	-19.6	1	0.0725783	0.588	0	0	-13.0794	14	15	14	3UTR		0	0
bta-miR-204	ENSBTAT00000001246	PLEKHB2	1253	1268	0.923077	-19.5	0	0.00476231	0.529	0	0	-15.5666	14	15	14	3UTR		0	0
bta-miR-3432a	ENSBTAT00000001246	PLEKHB2	1895	1912	1	-19.3	1	0.00174767	0.662	0	0	-5.22671	15	17	12	3UTR		0	0
bta-miR-375	ENSBTAT00000001246	PLEKHB2	2849	2869	1	-22.8	0	3.07e-06	0.662	0	0	-10.603	17	20	10	3UTR		0	0
bta-miR-3432a	ENSBTAT00000001246	PLEKHB2	2010	2032	1	-21.2	1	0.00133471	0.603	0	0	-4.67302	19	22	13	3UTR		0	0
bta-miR-1271	ENSBTAT00000008216	LIMS2	1127	1139	1	-18	0	8.22e-05	0.324	0	0	-7.48304	11	12	11	3UTR		0	0
bta-miR-1271	ENSBTAT00000000331	NAB1	1801	1814	0.923077	-16.8	1	0.0123428	0.662	0	0	-7.05204	12	13	12	3UTR		0	0
bta-miR-1271	ENSBTAT00000020811	NEMP2	2631	2644	0.923077	-16.6	0	0.000965655	0.485	0	0	-10.0841	11	13	8	3UTR		0	0
bta-miR-204	ENSBTAT00000020811	NEMP2	1443	1468	1	-21.1	0	8.99e-05	0.397	0	0	-15.3512	15	19	9	3UTR		0	0
bta-miR-204	ENSBTAT00000003908	WDR75	2517	2532	1	-20.5	1	1.11e-05	0.5	0	0	-6.01339	13	15	7	3UTR		0	0
bta-miR-211	ENSBTAT00000011169	CALCRL	1910	1924	1	-16.3	0	0.0316712	0.647	0	0	-10.8357	13	14	13	3UTR		0	0
bta-miR-6529a	ENSBTAT00000002209	FAM171B	4342	4365	0.961538	-22.5	0	0.00878733	0.632	0	0	-13.6656	16	23	9	3UTR		0	0
bta-miR-1271	ENSBTAT00000016060	PDE1A	2626	2662	1	-17.6	1	0.0384573	0.632	0	0	-6.48426	14	17	7	3UTR		0	0
bta-miR-1271	ENSBTAT00000012196	CERKL	1783	1830	1	-19.1	1	0.0193938	0.618	0	0	-9.83019	11	15	9	3UTR		0	0
bta-miR-6529a	ENSBTAT00000061449	TTN	106186	106216	1	-23.7	0	0.000583417	0.574	0	0	-7.91236	18	30	11	3UTR		0	0
bta-miR-1271	ENSBTAT00000061074	RAPGEF4	3386	3413	1	-19.3	1	0.00397516	0.662	0	0	-7.78178	18	27	13	3UTR		0	0
bta-miR-127	ENSBTAT00000022960	ITGA6	3291	3311	1	-21	1	0.00162355	0.515	0	0	-13.6972	14	20	8	3UTR		0	0
bta-miR-1271	ENSBTAT00000009547	GAD1	2507	2521	0.846154	-16.1	0	0.00101876	0.456	0	0	-9.88195	12	14	8	3UTR		0	0
bta-miR-204	ENSBTAT00000009547	GAD1	2647	2665	1	-20.3	1	0.00104061	0.618	0	0	-8.34077	15	18	8	3UTR		0	0
bta-miR-196a	ENSBTAT00000046952	CCDC173	3023	3040	0.923077	-20.3	0	0.00380381	0.676	0	0	-15.5666	15	17	12	3UTR		0	0
bta-miR-375	ENSBTAT00000005988	LRP2	14888	14910	1	-23.8	1	0.0188994	0.588	0	0	-3.93757	19	22	17	3UTR		0	0
bta-miR-1271	ENSBTAT00000004106	B3GALT1	2774	2792	1	-17.2	1	1.06e-05	0.588	0	0	-6.76235	15	18	12	3UTR		0	0
bta-miR-127	ENSBTAT00000024550	GCA	2577	2601	0.820513	-19.6	0	0.00283289	0.5	0	0	-7.74319	17	24	5	3UTR		0	0
bta-miR-196a	ENSBTAT00000061220	LY75	5342	5365	0.807692	-20	0	0.0952432	0.676	0	0	-6.50069	19	23	15	3UTR		0	0
bta-miR-1271	ENSBTAT00000056635	CD302	2039	2051	0.923077	-15.6	1	0.00841793	0.676	0	0	-6.78234	11	12	11	3UTR		0	0
bta-miR-6529a	ENSBTAT00000027997	RIF1	8599	8619	0.846154	-20.2	1	0.00110869	0.603	0	0	-7.3076	14	20	7	3UTR		0	0
bta-miR-204	ENSBTAT00000045869	RND3	1824	1846	1	-19.4	1	0.00212643	0.632	0	0	-4.79441	18	22	9	3UTR		0	0
bta-miR-3432a	ENSBTAT00000024730	EPC2	2803	2825	1	-20.9	1	0.000547275	0.647	0	0	-9.43035	17	22	11	3UTR		0	0
bta-miR-1271	ENSBTAT00000061479	MBD5	4891	4922	1	-16.7	1	0.00157872	0.588	0	0	-13.2236	10	12	10	3UTR		0	0
bta-miR-1271	ENSBTAT00000024108	ACVR2A	3572	3585	1	-18	1	0.00091623	0.662	0	0	-8.96547	11	13	10	3UTR		0	0
bta-miR-3432a	ENSBTAT00000017898	SPOPL	4464	4483	0.923077	-19.3	1	0.000495571	0.618	0	0	-3.93757	17	19	14	3UTR		0	0
bta-miR-1271	ENSBTAT00000006890	LYPD1	2640	2652	1	-20.1	1	0.000643712	0.515	0	0	-10.3988	11	12	11	3UTR		0	0
bta-miR-211	ENSBTAT00000028113	SLC35F5	3491	3518	0.846154	-15.8	0	0.199912	0.706	0	0	-11.8833	17	27	7	3UTR		0	0
bta-miR-196a	ENSBTAT00000002725	INSIG2	2040	2056	0.846154	-17.9	0	0.000378812	0.676	0	0	-16.8557	15	16	15	3UTR		0	0
bta-miR-6529a	ENSBTAT00000060969	EPB41L5	2339	2355	1	-24.6	0	2.88e-05	0.309	0	0	-16.8091	14	16	11	3UTR		0	0
bta-miR-3432a	ENSBTAT00000060969	EPB41L5	3897	3919	0.846154	-21.2	0	0.000770189	0.559	0	0	-7.45922	18	22	8	3UTR		0	0
bta-miR-3432a	ENSBTAT00000031564	NIFK	1258	1284	0.846154	-17.9	1	0.0179562	0.691	0	0	-4.65016	20	26	6	3UTR		0	0
bta-miR-196a	ENSBTAT00000024821	NABP1	1340	1376	0.948718	-15	1	0.0121257	0.691	0	0	-8.07147	10	12	10	3UTR		0	0
bta-miR-6529a	ENSBTAT00000010067	RFTN2	2939	2955	1	-17.4	1	0.00885725	0.708	0	0	-11.2728	13	16	9	3UTR		0	0
bta-miR-196a	ENSBTAT00000053405	C2H2orf69	3417	3438	0.961538	-18.8	0	0.02928	0.706	0	0	-10.3719	15	19	12	3UTR		0	0
bta-miR-6529a	ENSBTAT00000053405	C2H2orf69	2791	2809	0.846154	-16.6	1	0.00675754	0.691	0	0	-6.08354	15	18	12	3UTR		0	0
bta-miR-3432a	ENSBTAT00000038341	SGOL2	4810	4832	0.846154	-20.9	0	0.580255	0.662	0	0	-8.02599	18	22	8	3UTR		0	0
bta-miR-369-5p	ENSBTAT00000044582	FAM126B	5340	5354	0.923077	-16.8	0	0.00413772	0.691	0	0	-17.1102	13	14	13	3UTR		0	0
bta-miR-127	ENSBTAT00000044582	FAM126B	5757	5776	1	-19.2	0	0.00212229	0.647	0	0	-13.0295	16	19	10	3UTR		0	0
bta-miR-211	ENSBTAT00000007203	METTL21A	1451	1466	0.923077	-18.7	0	0.00168878	0.544	0	0	-15.5666	13	15	10	3UTR		0	0
bta-miR-196a	ENSBTAT00000063898	RPE	778	796	0.923077	-15.8	1	0.469616	0.618	0	0	-9.02428	15	18	7	3UTR		0	0
bta-miR-6529a	ENSBTAT00000063898	RPE	1358	1394	0.846154	-16.9	1	0.0999868	0.529	0	0	-6.03692	16	36	9	3UTR		0	0
bta-miR-6529a	ENSBTAT00000063898	RPE	1527	1546	0.846154	-18.3	1	0.00186959	0.618	0	0	-9.16064	16	19	9	3UTR		0	0
bta-miR-6529a	ENSBTAT00000054271	MYL1	1438	1460	0.807692	-19.5	0	0.360604	0.676	0	0	-7.7949	19	22	13	3UTR		0	0
bta-miR-196a	ENSBTAT00000020055	LANCL1	3564	3587	0.923077	-22	0	0.0307416	0.721	0	0	-14.5333	18	23	15	3UTR		0	0
bta-miR-127	ENSBTAT00000004955	RQCD1	2500	2520	1	-20.9	0	0.000379627	0.471	0	0	-15.8907	14	20	10	3UTR		0	0
bta-miR-6529a	ENSBTAT00000004955	RQCD1	2591	2608	0.923077	-22.1	0	2.76e-05	0.529	0	0	-6.21671	16	17	16	3UTR		0	0
bta-miR-211	ENSBTAT00000007781	ABTB2	4148	4169	0.846154	-20.4	1	1.16e-06	0.426	0	0	-10.2546	13	21	10	3UTR		0	0
bta-miR-6529a	ENSBTAT00000016762	SLC1A2	8696	8724	1	-22	1	0.0777054	0.603	0	0	-4.79441	17	28	13	3UTR		0	0
bta-miR-3432a	ENSBTAT00000016762	SLC1A2	10673	10725	0.923077	-24.8	1	0.00308013	0.544	0	0	-3.93757	18	28	10	3UTR		0	0
bta-miR-211	ENSBTAT00000025346	COMMD9	1217	1235	0.846154	-17.2	1	0.0214135	0.603	0	0	-4.99396	15	18	7	3UTR		0	0
bta-miR-196a	ENSBTAT00000055549	RAG1	5664	5685	1	-21.2	0	0.0242213	0.603	0	0	-9.56953	16	21	8	3UTR		0	0
bta-miR-1271	ENSBTAT00000000096	HSD17B12	1972	1989	0.846154	-15.1	0	0.00356319	0.676	0	0	-9.04618	14	17	8	3UTR		0	0
bta-miR-127	ENSBTAT00000012652	PHF21A	2115	2138	0.961538	-23.7	0	2.25e-05	0.588	0	0	-10.5527	18	23	13	3UTR		0	0
bta-miR-3432a	ENSBTAT00000047877	CHRM4	2057	2075	1	-19.8	0	0.0556697	0.588	0	0	-11.1737	16	18	12	3UTR		0	0
bta-miR-127	ENSBTAT00000047877	CHRM4	1006	1027	0.923077	-23	1	5.59e-06	0.397	0	0	-7.28438	17	21	6	3UTR		0	0
bta-miR-211	ENSBTAT00000047877	CHRM4	1238	1263	0.961538	-22.7	1	0.00276926	0.412	0	0	-7.28438	19	25	9	3UTR		0	0
bta-miR-375	ENSBTAT00000006085	HARBI1	1460	1483	0.846154	-16.4	0	0.0177792	0.632	0	0	-9.86134	12	15	8	3UTR		0	0
bta-miR-3432a	ENSBTAT00000005510	LRRC55	4777	4801	0.923077	-21.9	0	0.042393	0.632	0	0	-5.72816	20	24	8	3UTR		0	0
bta-miR-3432a	ENSBTAT00000004728	ZFP91	1817	1835	1	-20.6	0	0.000795776	0.559	0	0	-7.65065	15	18	10	3UTR		0	0
bta-miR-204	ENSBTAT00000004728	ZFP91	3999	4014	0.923077	-22	1	0.0156704	0.632	0	0	-7.51743	14	15	14	3UTR		0	0
bta-miR-204	ENSBTAT00000006079	GLYAT	1049	1066	1	-19.2	1	0.0160322	0.397	0	0	-4.957	14	17	10	3UTR		0	0
bta-miR-6529a	ENSBTAT00000017032	STX3	1157	1177	0.846154	-21.2	0	0.00132552	0.412	0	0	-12.2195	16	20	7	3UTR		0	0
bta-miR-211	ENSBTAT00000019761	VPS26B	1402	1419	1	-22.1	1	0.00034858	0.397	0	0	-4.17062	15	17	9	3UTR		0	0
bta-miR-1271	ENSBTAT00000016231	LOC519145	2135	2156	0.923077	-21.8	0	0.00506126	0.265	0	0	-11.1271	16	21	12	3UTR		0	0
bta-miR-1271	ENSBTAT00000007923	MYOG	1438	1451	1	-18.7	1	0.00493835	0.866	0	0	-5.61866	12	13	12	3UTR		0	0
bta-miR-6529a	ENSBTAT00000015230	ADORA1	1570	1591	0.807692	-23.4	1	0.0642776	0.324	0	0	-7.85224	17	21	12	3UTR		0	0
bta-miR-6529a	ENSBTAT00000023068	ZC3H11A	3445	3463	0.846154	-23.9	0	0.000160821	0.618	0	0	-15.5666	15	18	8	3UTR		0	0
bta-miR-204	ENSBTAT00000034240	LRRN2	1353	1370	1	-19.7	1	0.83694	0.641	0	0	-8.34077	14	17	8	3UTR		0	0
bta-miR-6529a	ENSBTAT00000022108	DSTYK	3177	3190	0.846154	-19.7	0	8.81e-06	0.515	0	0	-20.4803	12	13	12	3UTR		0	0
bta-miR-1271	ENSBTAT00000016835	CDK18	1969	1981	0.846154	-19.2	1	5.41e-05	0.368	0	0	-6.90779	11	12	11	3UTR		0	0
bta-miR-3432a	ENSBTAT00000001818	SLC26A9	4567	4583	0.923077	-21.6	0	0.000322787	0.471	0	0	-14.8321	15	16	15	3UTR		0	0
bta-miR-6529a	ENSBTAT00000011220	C16H1orf186	1090	1108	0.923077	-17.9	1	0.277491	0.706	0	0	-6.48426	14	18	7	3UTR		0	0
bta-miR-204	ENSBTAT00000023881	SRGAP2	3328	3344	1	-17.4	1	0.0001561	0.632	0	0	-7.14013	14	16	7	3UTR		0	0
bta-miR-204	ENSBTAT00000049612	RASSF5	2809	2849	0.923077	-22.5	1	0.00148728	0.426	0	0	-3.93757	19	40	9	3UTR		0	0
bta-miR-127	ENSBTAT00000026382	FCAMR	6676	6696	0.923077	-27	0	0.0499006	0.5	0	0	-13.6656	17	20	14	3UTR		0	0
bta-miR-1271	ENSBTAT00000009178	CD55	2135	2155	0.846154	-20	1	0.00316299	0.603	0	0	-8.16444	18	20	11	3UTR		0	0
bta-miR-204	ENSBTAT00000007053	TGFB2	1661	1673	0.846154	-16.3	0	0.0025276	0.603	0	0	-7.48304	11	12	11	3UTR		0	0
bta-miR-375	ENSBTAT00000008440	2018-03-02	1868	1886	1	-19.8	0	0.00469997	0.691	0	0	-11.1389	16	18	9	3UTR		0	0
bta-miR-6529a	ENSBTAT00000009990	BROX	3255	3274	0.923077	-20.1	0	0.00574996	0.647	0	0	-9.78193	14	19	5	3UTR		0	0
bta-miR-6529a	ENSBTAT00000047257	LIN9	2887	2914	1	-17.3	1	0.037577	0.721	0	0	-5.22671	15	19	7	3UTR		0	0
bta-miR-1271	ENSBTAT00000047061	ADSS	2480	2498	1	-18.4	1	0.00339397	0.765	0	0	-6.78234	11	13	11	3UTR		0	0
bta-miR-196a	ENSBTAT00000000497	ZBTB18	3153	3173	0.884615	-19.4	0	7.6e-07	0.485	0	0	-9.86134	18	20	16	3UTR		0	0
bta-miR-1271	ENSBTAT00000027661	SELP	2043	2060	1	-19	0	0.00306787	0.691	0	0	-11.1132	16	17	16	3UTR		0	0
bta-miR-211	ENSBTAT00000002380	PRRC2C	8703	8724	0.807692	-22.1	1	0.36009	0.485	0	0	-8.34077	18	21	8	3UTR		0	0
bta-miR-369-5p	ENSBTAT00000027111	MYOC	1688	1703	0.923077	-18.4	0	0.0369409	0.426	0	0	-9.33931	14	15	14	3UTR		0	0
bta-miR-1271	ENSBTAT00000026058	MIIP	1759	1776	0.846154	-17.2	0	8.81e-06	0.382	0	0	-7.07355	14	17	12	3UTR		0	0
bta-miR-1271	ENSBTAT00000009504	FBXO44	1511	1526	1	-21.2	1	0.000193713	0.368	0	0	-8.25288	13	15	11	3UTR		0	0
bta-miR-1271	ENSBTAT00000020392	ANGPTL7	1596	1609	0.846154	-16	1	0.00841639	0.544	0	0	-8.58769	12	13	12	3UTR		0	0
bta-miR-196a	ENSBTAT00000020392	ANGPTL7	1897	1914	0.846154	-17.9	1	0.0407276	0.691	0	0	-5.61866	16	17	16	3UTR		0	0
bta-miR-1271	ENSBTAT00000026402	CASZ1	5688	5705	0.846154	-22.4	1	2.43e-05	0.471	0	0	-6.76235	16	17	16	3UTR		0	0
bta-miR-6529a	ENSBTAT00000006538	KIF1B	9857	9878	1	-24.3	1	0.0106283	0.529	0	0	-12.2551	17	21	10	3UTR		0	0
bta-miR-6529a	ENSBTAT00000006538	KIF1B	9527	9542	1	-22.6	0	0.00184927	0.618	0	0	-7.9381	13	15	10	3UTR		0	0
bta-miR-3432a	ENSBTAT00000045695	CLSTN1	3997	4021	0.846154	-19.1	1	0.00330995	0.529	0	0	-8.59606	18	24	10	3UTR		0	0
bta-miR-369-5p	ENSBTAT00000061635	CAMTA1	6928	6955	0.846154	-15.9	1	0.000668798	0.441	0	0	-11.4183	9	11	9	3UTR		0	0
bta-miR-1271	ENSBTAT00000061635	CAMTA1	5471	5496	1	-18.9	1	0.0195991	0.721	0	0	-8.00486	16	25	9	3UTR		0	0
bta-miR-127	ENSBTAT00000020441	PHF13	1132	1152	0.923077	-25.4	1	6.18e-06	0.382	0	0	-6.03692	18	20	12	3UTR		0	0
bta-miR-6529a	ENSBTAT00000020441	PHF13	1721	1738	0.923077	-22.2	1	0.000901034	0.441	0	0	-6.23647	14	17	6	3UTR		0	0
bta-miR-204	ENSBTAT00000034094	CEP104	3114	3163	1	-22.9	1	0.0244343	0.338	0	0	-6.76235	17	22	10	3UTR		0	0
bta-miR-211	ENSBTAT00000025245	PRDM16	6256	6275	0.923077	-21.5	1	0.000457278	0.294	0	0	-10.1658	16	19	11	3UTR		0	0
bta-miR-6529a	ENSBTAT00000002262	FAM213B	798	811	0.846154	-17.4	0	9.16e-05	0.462	0	0	-17.1102	11	13	6	3UTR		0	0
bta-miR-6529a	ENSBTAT00000012258	MORN1	2408	2448	0.923077	-22	1	0.0156204	0.368	0	0	-4.90607	17	22	13	3UTR		0	0
bta-miR-1271	ENSBTAT00000057493	B3GALT6	1402	1445	0.923077	-20.1	0	1.21e-05	0.382	0	0	-7.3066	12	14	12	3UTR		0	0
bta-miR-1271	ENSBTAT00000019571	HES4	3251	3269	0.923077	-19	1	3.24e-09	0.324	0	0	-6.08354	14	18	7	3UTR		0	0
bta-miR-196a	ENSBTAT00000018351	KLHL17	2518	2538	0.846154	-17.7	0	0.125581	0.537	0	0	-8.15217	18	20	13	3UTR		0	0
bta-miR-1271	ENSBTAT00000018351	KLHL17	2208	2220	0.923077	-16.7	0	3.04e-05	0.412	0	0	-8.59573	11	12	11	3UTR		0	0
bta-miR-204	ENSBTAT00000024919	PLEKHM2	3607	3624	0.846154	-21.4	1	7.6e-08	0.294	0	0	-4.17062	15	17	12	3UTR		0	0
bta-miR-127	ENSBTAT00000026548	CYB5R1	1068	1089	1	-21.3	0	3.7e-05	0.5	0	0	-7.7148	18	21	10	3UTR		0	0
bta-miR-6529a	ENSBTAT00000020432	AADACL3	1700	1720	1	-21.8	0	0.00256763	0.574	0	0	-8.05661	16	20	9	3UTR		0	0
bta-miR-6529a	ENSBTAT00000034007	KLHL20	2677	2696	0.923077	-19.6	0	0.000336064	0.588	0	0	-19.4239	13	19	7	3UTR		0	0
bta-miR-3432a	ENSBTAT00000024358	PAPPA2	9113	9133	0.846154	-21.4	0	0.0838812	0.5	0	0	-12.6861	17	20	10	3UTR		0	0
bta-miR-211	ENSBTAT00000024358	PAPPA2	7610	7637	0.846154	-21	0	0.00117989	0.471	0	0	-6.51454	18	27	9	3UTR		0	0
bta-miR-211	ENSBTAT00000024358	PAPPA2	8370	8388	1	-21.6	1	0.042209	0.647	0	0	-4.84971	16	18	9	3UTR		0	0
bta-miR-1271	ENSBTAT00000024358	PAPPA2	6528	6550	0.923077	-22.5	1	0.00039706	0.588	0	0	-8.42926	17	22	10	3UTR		0	0
bta-miR-3432a	ENSBTAT00000018604	FAM20B	5077	5096	0.980769	-18.8	0	0.000595429	0.588	0	0	-8.7692	16	19	8	3UTR		0	0
bta-miR-6529a	ENSBTAT00000044392	AXDND1	3516	3537	0.923077	-20.1	0	0.0816247	0.5	0	0	-9.41659	16	21	7	3UTR		0	0
bta-miR-127	ENSBTAT00000056204	TOR1AIP2	1360	1381	0.961538	-23	0	0.000441006	0.618	0	0	-10.0284	17	21	11	3UTR		0	0
bta-miR-204	ENSBTAT00000056204	TOR1AIP2	2474	2487	1	-18.5	1	0.000271749	0.485	0	0	-7.05204	12	13	12	3UTR		0	0
bta-miR-204	ENSBTAT00000005642	RGS16	1723	1739	0.923077	-19.6	1	9.99e-05	0.485	0	0	-4.99396	15	16	15	3UTR		0	0
bta-miR-1271	ENSBTAT00000037643	RGS8	2496	2520	0.846154	-20.5	1	3.43e-06	0.441	0	0	-5.76291	13	16	9	3UTR		0	0
bta-miR-375	ENSBTAT00000037643	RGS8	1927	1952	1	-17.9	1	0.00300252	0.544	0	0	-3.79332	15	17	15	3UTR		0	0
bta-miR-6529a	ENSBTAT00000025655	EDEM3	3107	3122	0.846154	-19.4	0	0.0134673	0.588	0	0	-17.1102	13	15	7	3UTR		0	0
bta-miR-127	ENSBTAT00000014994	TRMT1L	2793	2816	0.923077	-21.7	0	0.0028131	0.691	0	0	-6.51454	19	23	11	3UTR		0	0
bta-miR-196a	ENSBTAT00000014994	TRMT1L	3438	3458	0.846154	-16.9	0	0.0351314	0.706	0	0	-9.88456	17	20	12	3UTR		0	0
bta-miR-211	ENSBTAT00000052023	TATDN3	1114	1127	0.858974	-17.1	0	8.02e-07	0.515	0	0	-19.6569	12	13	12	3UTR		0	0
bta-miR-204	ENSBTAT00000001006	TMEM206	1411	1434	0.846154	-18.2	0	0.00129984	0.632	0	0	-8.82818	16	23	8	3UTR		0	0
bta-miR-211	ENSBTAT00000014402	SERTAD4	2467	2488	1	-20.3	1	0.0175881	0.588	0	0	-5.76291	13	15	13	3UTR		0	0
bta-miR-204	ENSBTAT00000065273	G0S2	656	680	0.846154	-20.1	1	7.08e-05	0.632	0	0	-4.99396	18	24	7	3UTR		0	0
bta-miR-211	ENSBTAT00000013963	CD34	2309	2326	1	-21.4	1	0.000892262	0.676	0	0	-4.84971	16	17	16	3UTR		0	0
bta-miR-204	ENSBTAT00000021955	CPE	2309	2329	0.923077	-18.9	1	0.025069	0.618	0	0	-8.05179	16	20	8	3UTR		0	0
bta-miR-127	ENSBTAT00000029827	ARFIP1	2091	2105	1	-20.9	1	0.000746324	0.632	0	0	-5.76291	13	14	13	3UTR		0	0
bta-miR-6529a	ENSBTAT00000012071	TIGD4	3782	3825	1	-20.1	1	0.000675768	0.574	0	0	-6.77237	16	21	12	3UTR		0	0
bta-miR-204	ENSBTAT00000053094	GATB	1568	1591	0.923077	-19.5	1	9.77e-05	0.5	0	0	-9.29429	16	23	8	3UTR		0	0
bta-miR-3432a	ENSBTAT00000013701	PRMT9	2903	2925	0.948718	-20.3	0	0.0580722	0.706	0	0	-14.5333	17	22	10	3UTR		0	0
bta-miR-369-5p	ENSBTAT00000029804	GAB1	3764	3777	1	-16.7	0	0.0141647	0.632	0	0	-6.74759	12	13	12	3UTR		0	0
bta-miR-375	ENSBTAT00000018612	ELMOD2	4361	4381	0.923077	-15.9	1	0.000731778	0.779	0	0	-5.45975	18	20	14	3UTR		0	0
bta-miR-127	ENSBTAT00000004658	SETD7	4617	4637	0.846154	-25.5	0	0.00042768	0.471	0	0	-10.8357	17	20	8	3UTR		0	0
bta-miR-196a	ENSBTAT00000004165	RAB33B	1882	1901	0.846154	-16	1	0.000147312	0.676	0	0	-5.69245	17	19	15	3UTR		0	0
bta-miR-196a	ENSBTAT00000014390	PGRMC2	1300	1330	0.923077	-22.5	0	0.0908998	0.618	0	0	-6.82535	20	30	10	3UTR		0	0
bta-miR-6529a	ENSBTAT00000028307	SPRY1	3052	3108	0.923077	-21.1	1	0.00203316	0.632	0	0	-6.76235	16	36	12	3UTR		0	0
bta-miR-127	ENSBTAT00000007477	FGF2	5453	5478	0.846154	-23.3	0	0.000566293	0.529	0	0	-6.72377	19	25	6	3UTR		0	0
bta-miR-6529a	ENSBTAT00000025604	TMEM144	1903	1919	1	-19.4	0	0.0067915	0.603	0	0	-8.28966	14	16	10	3UTR		0	0
bta-miR-3432a	ENSBTAT00000022701	FAM198B	2209	2229	0.923077	-26.2	1	0.136691	0.559	0	0	-6.19951	18	20	11	3UTR		0	0
bta-miR-375	ENSBTAT00000006271	GRIA2	2986	3015	0.846154	-21	0	5.28e-05	0.544	0	0	-9.54656	19	29	11	3UTR		0	0
bta-miR-375	ENSBTAT00000056038	GRIA2	2986	3015	0.846154	-21	0	5.28e-05	0.544	0	0	-9.54656	19	29	11	3UTR		0	0
bta-miR-204	ENSBTAT00000006896	ZNF605	5402	5418	0.923077	-22	0	0.00104121	0.559	0	0	-18.3994	14	16	9	3UTR		0	0
bta-miR-211	ENSBTAT00000018544	CHFR	2266	2312	1	-19.1	1	0.0129325	0.529	0	0	-8.34077	14	17	8	3UTR		0	0
bta-miR-1271	ENSBTAT00000037063	RIMBP2	5033	5055	0.884615	-21.8	0	0.00251215	0.676	0	0	-6.51454	19	22	10	3UTR		0	0
bta-miR-6529a	ENSBTAT00000018959	SCARB1	2489	2503	1	-21.3	0	0.00318455	0.544	0	0	-6.44976	13	14	13	3UTR		0	0
bta-miR-1271	ENSBTAT00000046321	FAM101A	1094	1108	1	-20.2	1	0.00133589	0.412	0	0	-8.58769	12	14	10	3UTR		0	0
bta-miR-375	ENSBTAT00000000160	SETD8	1795	1815	0.846154	-19.8	0	0.000562615	0.382	0	0	-10.1173	16	20	8	3UTR		0	0
bta-miR-204	ENSBTAT00000027325	SBNO1	4544	4575	0.923077	-20.5	1	2.56e-07	0.574	0	0	-4.02637	14	17	8	3UTR		0	0
bta-miR-1271	ENSBTAT00000025676	KNTC1	7298	7323	0.923077	-17.5	1	0.00722319	0.574	0	0	-6.9954	14	18	10	3UTR		0	0
bta-miR-211	ENSBTAT00000046161	RHOF	1507	1552	0.846154	-20.4	0	4.55e-05	0.485	0	0	-9.95919	15	20	8	3UTR		0	0
bta-miR-204	ENSBTAT00000012636	TMEM120B	1432	1465	0.923077	-21	1	6.19e-09	0.324	0	0	-7.28438	18	20	18	3UTR		0	0
bta-miR-211	ENSBTAT00000002986	RNF34	1249	1264	0.923077	-15	1	0.000873246	0.485	0	0	-5.76291	13	15	10	3UTR		0	0
bta-miR-6529a	ENSBTAT00000002986	RNF34	1416	1444	1	-25.1	0	0.0677066	0.426	0	0	-7.20265	14	17	11	3UTR		0	0
bta-miR-6529a	ENSBTAT00000002624	FBXO21	1550	1569	0.923077	-20.6	1	1.18e-05	0.471	0	0	-4.17062	15	19	7	3UTR		0	0
bta-miR-6529a	ENSBTAT00000061490	TESC	909	930	0.884615	-17.5	1	0.031228	0.625	0	0	-6.10696	19	21	13	3UTR		0	0
bta-miR-375	ENSBTAT00000020937	RNF10	3610	3638	0.807692	-21.4	0	0.0369633	0.632	0	0	-9.54656	19	28	13	3UTR		0	0
bta-miR-375	ENSBTAT00000008526	GIT2	3073	3109	0.846154	-20.9	0	0.0200053	0.426	0	0	-9.54656	18	36	6	3UTR		0	0
bta-miR-369-5p	ENSBTAT00000006828	MVK	1757	1770	0.846154	-16.6	1	0.00214336	0.426	0	0	-9.36568	11	13	7	3UTR		0	0
bta-miR-1271	ENSBTAT00000003490	MYO1H	3570	3611	1	-19.5	0	3.16e-06	0.515	0	0	-7.91236	14	17	11	3UTR		0	0
bta-miR-211	ENSBTAT00000025062	SSH1	5597	5618	0.923077	-24	0	0.110104	0.632	0	0	-8.96875	18	21	12	3UTR		0	0
bta-miR-204	ENSBTAT00000010507	CORO1C	1551	1568	1	-22.3	1	1.08e-06	0.382	0	0	-7.28438	15	17	11	3UTR		0	0
bta-miR-6529a	ENSBTAT00000061095	KIAA1671	8799	8823	1	-24.1	1	0.00941181	0.544	0	0	-4.67302	19	24	8	3UTR		0	0
bta-miR-3432a	ENSBTAT00000061095	KIAA1671	6023	6053	0.923077	-24.5	1	5.04e-05	0.397	0	0	-3.79332	19	30	10	3UTR		0	0
bta-miR-196a	ENSBTAT00000008629	SEZ6L	6209	6231	0.923077	-19.4	1	7.18e-05	0.456	0	0	-9.59293	17	22	9	3UTR		0	0
bta-miR-3432a	ENSBTAT00000008629	SEZ6L	5062	5082	1	-23.6	1	0.00161587	0.529	0	0	-6.08354	18	20	14	3UTR		0	0
bta-miR-375	ENSBTAT00000031632	TTC28	8647	8670	1	-20.9	1	0.00169852	0.515	0	0	-3.93757	19	23	7	3UTR		0	0
bta-miR-1271	ENSBTAT00000004626	CCDC117	1304	1332	0.846154	-19.9	0	0.02263	0.603	0	0	-9.33931	17	28	7	3UTR		0	0
bta-miR-1271	ENSBTAT00000001576	AP1B1	3391	3404	0.923077	-21.9	1	1.18e-07	0.309	0	0	-7.05204	12	13	12	3UTR		0	0
bta-miR-1271	ENSBTAT00000009761	LIF	924	946	1	-17.7	1	0.000268541	0.441	0	0	-8.8291	11	15	8	3UTR		0	0
bta-miR-1271	ENSBTAT00000009761	LIF	932	946	1	-17.7	1	0.000268541	0.441	0	0	-8.8291	11	14	8	3UTR		0	0
bta-miR-369-5p	ENSBTAT00000003082	SLC35E4	1258	1286	1	-16.9	1	5.22e-06	0.382	0	0	-8.07147	10	12	10	3UTR		0	0
bta-miR-1271	ENSBTAT00000023205	DUSP18	1426	1443	0.846154	-18.7	1	3.87e-05	0.471	0	0	-6.67474	13	17	11	3UTR		0	0
bta-miR-196a	ENSBTAT00000003661	RNF185	1649	1671	1	-23	0	0.0154189	0.471	0	0	-9.64415	17	22	12	3UTR		0	0
bta-miR-369-5p	ENSBTAT00000008025	MMP11	2141	2152	0.923077	-16.9	1	1.17e-06	0.64	0	0	-8.07147	10	11	10	3UTR		0	0
bta-miR-3432a	ENSBTAT00000029424	GUCD1	1872	1891	0.846154	-21	0	0.00092028	0.324	0	0	-13.9614	16	19	9	3UTR		0	0
bta-miR-1271	ENSBTAT00000031254	LOC531152	1253	1267	0.923077	-18.7	1	0.000149102	0.353	0	0	-8.58769	12	14	10	3UTR		0	0
bta-miR-196a	ENSBTAT00000018574	SERPIND1	1793	1813	0.846154	-20.1	0	0.00111219	0.324	0	0	-15.7411	14	20	9	3UTR		0	0
bta-miR-196a	ENSBTAT00000043907	CCDC74B	1209	1248	0.923077	-18.4	1	0.0179916	0.529	0	0	-6.25121	15	18	8	3UTR		0	0
bta-miR-196a	ENSBTAT00000043907	CCDC74B	1231	1248	1	-18	1	0.0179916	0.529	0	0	-6.25121	15	17	8	3UTR		0	0
bta-miR-1271	ENSBTAT00000025815	SCARF2	2885	2901	0.923077	-18.9	0	1.74e-06	0.338	0	0	-6.19385	14	16	11	3UTR		0	0
bta-miR-196a	ENSBTAT00000063236	ST3GAL2	3029	3048	0.923077	-19.1	1	4.42e-05	0.544	0	0	-8.57351	16	19	11	3UTR		0	0
bta-miR-1271	ENSBTAT00000004645	DDX19A	2060	2082	0.846154	-18.3	1	4.78e-07	0.353	0	0	-5.76291	13	17	8	3UTR		0	0
bta-miR-6529a	ENSBTAT00000002972	GLG1	5975	5999	0.923077	-29	0	2.68e-06	0.471	0	0	-6.82535	19	24	11	3UTR		0	0
bta-miR-1271	ENSBTAT00000001155	ZFP1	2219	2236	0.846154	-16.2	1	0.00111131	0.338	0	0	-7.82876	13	17	8	3UTR		0	0
bta-miR-196a	ENSBTAT00000020505	TMEM170A	1834	1860	1	-18.1	1	0.000422419	0.603	0	0	-5.76291	13	15	13	3UTR		0	0
bta-miR-6529a	ENSBTAT00000020505	TMEM170A	1542	1562	1	-19.8	1	0.106196	0.691	0	0	-5.81384	17	20	9	3UTR		0	0
bta-miR-1271	ENSBTAT00000010797	ATMIN	3429	3461	0.846154	-22	0	0.000505401	0.603	0	0	-5.48126	16	19	12	3UTR		0	0
bta-miR-196a	ENSBTAT00000008936	GCSH	650	672	1	-16	1	0.0472736	0.706	0	0	-9.43035	19	22	11	3UTR		0	0
bta-miR-204	ENSBTAT00000002717	PLCG2	7628	7681	1	-22.8	1	0.00362788	0.632	0	0	-3.93757	16	19	10	3UTR		0	0
bta-miR-1271	ENSBTAT00000056158	TAF1C	3267	3305	1	-20.8	1	4.2e-05	0.382	0	0	-4.65016	15	18	12	3UTR		0	0
bta-miR-211	ENSBTAT00000027767	KIAA0513	3690	3715	0.846154	-19.5	0	3.11e-05	0.588	0	0	-10.7153	16	25	9	3UTR		0	0
bta-miR-3432a	ENSBTAT00000013088	KIAA0182	5003	5025	1	-23.7	1	0.000104848	0.515	0	0	-3.79332	20	22	15	3UTR		0	0
bta-miR-375	ENSBTAT00000021234	ACSF3	1854	1875	0.846154	-21.1	0	0.00556275	0.412	0	0	-13.6656	17	21	7	3UTR		0	0
bta-miR-6529a	ENSBTAT00000016173	CPNE7	1711	1726	0.846154	-21.2	0	1.84e-05	0.338	0	0	-16.4234	14	15	14	3UTR		0	0
bta-miR-196a	ENSBTAT00000021617	AKTIP	2119	2155	0.923077	-22	1	6.49e-05	0.721	0	0	-3.93757	19	21	19	3UTR		0	0
bta-miR-204	ENSBTAT00000016588	FTO	1620	1639	1	-19.2	0	0.000505824	0.5	0	0	-12.2728	15	19	10	3UTR		0	0
bta-miR-3432a	ENSBTAT00000002419	COQ9	1200	1220	0.923077	-19.1	0	0.00102706	0.5	0	0	-11.2264	17	20	11	3UTR		0	0
bta-miR-1271	ENSBTAT00000008168	ADGRG3	1825	1843	1	-19.2	0	6.57e-06	0.441	0	0	-7.3066	12	16	6	3UTR		0	0
bta-miR-196a	ENSBTAT00000064172	CNGB1	2564	2581	0.846154	-17	0	0.0110729	0.574	0	0	-13.0376	16	17	16	3UTR		0	0
bta-miR-196a	ENSBTAT00000006795	TK2	1533	1567	0.923077	-19.8	0	0.000110437	0.515	0	0	-9.54656	18	34	11	3UTR		0	0
bta-miR-211	ENSBTAT00000025164	GFOD2	3045	3067	0.923077	-20.5	1	0.00125755	0.397	0	0	-8.25293	17	22	6	3UTR		0	0
bta-miR-1271	ENSBTAT00000046528	RANBP10	4451	4469	0.846154	-21.5	0	2.62e-05	0.368	0	0	-6.77039	16	18	10	3UTR		0	0
bta-miR-127	ENSBTAT00000024019	SLC12A4	3441	3468	0.846154	-28.1	1	2.52e-05	0.338	0	0	-7.05204	17	22	12	3UTR		0	0
bta-miR-204	ENSBTAT00000017847	NFAT5	10168	10201	0.923077	-19.4	1	0.0763506	0.691	0	0	-4.17062	19	33	10	3UTR		0	0
bta-miR-3432a	ENSBTAT00000017847	NFAT5	11800	11825	0.846154	-18.9	1	0.00823664	0.632	0	0	-3.93757	20	25	13	3UTR		0	0
bta-miR-127	ENSBTAT00000008329	TXNL4B	925	945	0.923077	-21.8	0	0.00113852	0.5	0	0	-8.61389	17	20	11	3UTR		0	0
bta-miR-1271	ENSBTAT00000003599	AP1G1	4642	4658	0.923077	-16.6	1	0.000642532	0.618	0	0	-8.55011	14	16	7	3UTR		0	0
bta-miR-211	ENSBTAT00000009552	ZNF536	4698	4716	1	-22.9	0	5.34e-05	0.529	0	0	-6.51454	17	18	17	3UTR		0	0
bta-miR-127	ENSBTAT00000023874	KCTD15	1232	1251	1	-21.7	1	3.29e-08	0.279	0	0	-6.87023	17	19	15	3UTR		0	0
bta-miR-3432a	ENSBTAT00000000831	LSM14A	1976	1991	1	-18	1	0.00979649	0.691	0	0	-4.90607	14	15	14	3UTR		0	0
bta-miR-1271	ENSBTAT00000017535	KIAA0355	4717	4733	0.923077	-20.6	1	3.61e-05	0.441	0	0	-4.90607	14	16	9	3UTR		0	0
bta-miR-3432a	ENSBTAT00000021161	DMKN	1699	1718	0.846154	-23.3	0	0.00116861	0.426	0	0	-8.81432	17	19	13	3UTR		0	0
bta-miR-1271	ENSBTAT00000019803	CAPNS1	1073	1091	0.923077	-16.8	1	0.00320905	0.471	0	0	-9.06125	13	18	8	3UTR		0	0
bta-miR-3432a	ENSBTAT00000053874	ZNF527	2495	2515	1	-17.2	0	0.296648	0.618	0	0	-10.4205	16	20	12	3UTR		0	0
bta-miR-6529a	ENSBTAT00000031518	ZNF569	5588	5608	0.846154	-19.3	0	0.00200081	0.75	0	0	-6.57398	18	20	13	3UTR		0	0
bta-miR-1271	ENSBTAT00000002327	SIRT2	1723	1745	0.846154	-17.4	1	1.93e-06	0.368	0	0	-9.10972	12	15	11	3UTR		0	0
bta-miR-1271	ENSBTAT00000006301	SAMD4B	3241	3255	1	-19	0	6.88e-07	0.353	0	0	-7.3066	12	14	6	3UTR		0	0
bta-miR-6529a	ENSBTAT00000013852	DLL3	1902	1923	0.923077	-23.5	0	0.000288598	0.588	0	0	-7.7949	18	21	10	3UTR		0	0
bta-miR-6529a	ENSBTAT00000023945	EGLN2	3094	3110	1	-22.9	1	8.57e-07	0.515	0	0	-5.03583	14	16	8	3UTR		0	0
bta-miR-3432a	ENSBTAT00000023945	EGLN2	4123	4149	0.923077	-21.3	1	0.000224236	0.426	0	0	-5.96215	19	26	8	3UTR		0	0
bta-miR-3432a	ENSBTAT00000024282	CYP2S1	2797	2824	0.871795	-21.8	1	0.0154967	0.456	0	0	-7.05204	17	27	9	3UTR		0	0
bta-miR-1271	ENSBTAT00000021338	EXOSC5	1065	1080	0.923077	-25.6	1	4.87e-07	0.426	0	0	-4.90607	14	15	14	3UTR		0	0
bta-miR-6529a	ENSBTAT00000021344	B3GNT8	1404	1424	0.846154	-18.6	1	0.000848235	0.544	0	0	-8.04305	17	20	12	3UTR		0	0
bta-miR-6529a	ENSBTAT00000056129	TMEM145	2110	2144	0.846154	-19.2	1	0.00742064	0.426	0	0	-5.3155	18	34	7	3UTR		0	0
bta-miR-6529a	ENSBTAT00000021263	CADM4	1631	1650	0.846154	-21	0	9.16e-06	0.456	0	0	-9.54656	17	19	14	3UTR		0	0
bta-miR-127	ENSBTAT00000015684	SMG9	1952	1974	0.846154	-23.2	0	1.48e-06	0.294	0	0	-10.9893	17	22	8	3UTR		0	0
bta-miR-1271	ENSBTAT00000009288	TRAPPC6A	774	787	0.846154	-18.6	1	1.14e-05	0.279	0	0	-7.00542	12	13	12	3UTR		0	0
bta-miR-204	ENSBTAT00000009288	TRAPPC6A	828	849	0.846154	-21.4	1	0.0418387	0.324	0	0	-5.41313	16	21	9	3UTR		0	0
bta-miR-6529a	ENSBTAT00000026120	OPA3	1111	1124	1	-19.7	0	0.00341711	0.544	0	0	-20.4803	12	13	12	3UTR		0	0
bta-miR-6529a	ENSBTAT00000026120	OPA3	719	735	1	-18.7	0	0.00168396	0.426	0	0	-7.9381	13	16	10	3UTR		0	0
bta-miR-196a	ENSBTAT00000020933	EML2	2635	2654	0.846154	-21.3	0	3.7e-05	0.397	0	0	-10.977	17	19	12	3UTR		0	0
bta-miR-3432a	ENSBTAT00000025217	HIF3A	4714	4734	1	-20.8	1	0.0516538	0.662	0	0	-5.61866	16	20	12	3UTR		0	0
bta-miR-211	ENSBTAT00000018591	FKRP	3989	4006	1	-18	0	0.0113502	0.721	0	0	-13.6656	15	17	11	3UTR		0	0
bta-miR-1271	ENSBTAT00000018591	FKRP	1970	1986	1	-20.3	1	0.000347699	0.426	0	0	-6.14858	13	16	9	3UTR		0	0
bta-miR-6529a	ENSBTAT00000014410	SLC8A2	3240	3292	0.923077	-27.8	1	0.00174755	0.426	0	0	-3.93757	19	24	8	3UTR		0	0
bta-miR-6529a	ENSBTAT00000014410	SLC8A2	3249	3292	0.923077	-27.8	1	0.00174755	0.426	0	0	-3.93757	19	24	8	3UTR		0	0
bta-miR-6529a	ENSBTAT00000043347	CCDC114	3121	3162	0.826923	-25.2	1	0.315674	0.441	0	0	-3.93757	19	41	12	3UTR		0	0
bta-miR-1271	ENSBTAT00000019293	SEC1	1213	1228	0.846154	-16.9	1	4.53e-06	0.529	0	0	-6.92659	12	15	8	3UTR		0	0
bta-miR-127	ENSBTAT00000031820	FUT1	2396	2422	0.846154	-22.9	0	5.39e-05	0.471	0	0	-6.72377	19	26	6	3UTR		0	0
bta-miR-127	ENSBTAT00000031912	BCAT2	1986	2019	0.846154	-22.4	1	0.000717734	0.529	0	0	-5.81384	19	33	8	3UTR		0	0
bta-miR-204	ENSBTAT00000003696	PPFIA3	3780	3802	1	-22.4	1	0.0231095	0.412	0	0	-5.22701	17	22	8	3UTR		0	0
bta-miR-6529a	ENSBTAT00000004229	NR1H2	1933	1949	0.923077	-21.4	0	2.42e-10	0.338	0	0	-7.81649	13	16	8	3UTR		0	0
bta-miR-204	ENSBTAT00000064928	EMC10	1022	1042	0.846154	-21	0	4.38e-06	0.353	0	0	-10.7153	17	20	10	3UTR		0	0
bta-miR-6529a	ENSBTAT00000008986	LOC100848343	1171	1183	0.923077	-19.6	1	0.00273816	0.412	0	0	-6.78234	11	12	11	3UTR		0	0
bta-miR-196a	ENSBTAT00000020123	KLK7	994	1017	0.846154	-16.6	0	0.0913153	0.618	0	0	-13.0142	15	23	12	3UTR		0	0
bta-miR-1271	ENSBTAT00000036984	LAIR1	3648	3665	1	-19.1	0	1.5e-05	0.368	0	0	-6.78424	14	17	9	3UTR		0	0
bta-miR-3432a	ENSBTAT00000021794	LOC100301148	3837	3857	0.923077	-20.7	1	0.000512778	0.603	0	0	-8.57351	18	20	15	3UTR		0	0
bta-miR-6529a	ENSBTAT00000055229	ZIM2	5020	5054	0.923077	-20	1	0.0487167	0.588	0	0	-3.79332	16	34	8	3UTR		0	0
bta-miR-196a	ENSBTAT00000023758	ZNF304	2097	2117	0.846154	-15.9	0	0.0115641	0.559	0	0	-8.05823	17	20	11	3UTR		0	0
bta-miR-3432a	ENSBTAT00000044684	LOC509810	2745	2767	0.923077	-18.7	0	0.00044029	0.5	0	0	-7.16235	16	22	6	3UTR		0	0
bta-miR-204	ENSBTAT00000004486	LOC616329	4460	4483	0.923077	-19.2	1	0.00999805	0.603	0	0	-7.28438	17	23	8	3UTR		0	0
bta-miR-1271	ENSBTAT00000049111	CA10	2040	2089	0.923077	-19.3	1	0.00106347	0.662	0	0	-4.90607	14	19	7	3UTR		0	0
bta-miR-6529a	ENSBTAT00000056360	LOC781298	1571	1614	0.923077	-21.8	1	0.0181392	0.706	0	0	-3.79332	19	43	14	3UTR		0	0
bta-miR-196a	ENSBTAT00000022956	COIL	2192	2214	0.846154	-19.4	0	0.000563045	0.735	0	0	-5.69428	19	22	15	3UTR		0	0
bta-miR-196a	ENSBTAT00000020012	RAD51C	1640	1664	0.846154	-18	1	0.00943375	0.706	0	0	-5.76291	19	24	13	3UTR		0	0
bta-miR-1271	ENSBTAT00000014279	PPM1E	3318	3329	1	-18.6	1	1.63e-05	0.574	0	0	-13.2236	10	11	10	3UTR		0	0
bta-miR-369-5p	ENSBTAT00000004365	SMG8	3258	3277	0.846154	-15	1	0.0040764	0.706	0	0	-10.3988	13	19	11	3UTR		0	0
bta-miR-6529a	ENSBTAT00000015439	VMP1	1867	1889	1	-20.6	1	0.000107039	0.632	0	0	-12.1337	16	22	10	3UTR		0	0
bta-miR-127	ENSBTAT00000035470	MED13	8977	9006	1	-21.4	1	0.00108699	0.632	0	0	-4.79441	19	29	11	3UTR		0	0
bta-miR-127	ENSBTAT00000005887	APPBP2	2491	2516	0.923077	-23.6	1	0.00398228	0.544	0	0	-6.58625	18	25	8	3UTR		0	0
bta-miR-6529a	ENSBTAT00000005887	APPBP2	4494	4545	1	-21.6	1	1.8e-05	0.588	0	0	-4.90607	14	17	12	3UTR		0	0
bta-miR-1271	ENSBTAT00000012697	HEATR6	3564	3583	1	-19.1	1	3.36e-05	0.5	0	0	-8.05148	16	19	10	3UTR		0	0
bta-miR-3432a	ENSBTAT00000025891	SLFN11	4360	4380	1	-20.5	1	0.000145769	0.603	0	0	-9.22143	15	20	10	3UTR		0	0
bta-miR-1271	ENSBTAT00000025404	RAD51D	1887	1903	0.846154	-17.4	1	0.0189474	0.574	0	0	-6.9638	15	16	15	3UTR		0	0
bta-miR-204	ENSBTAT00000000449	SPACA3	783	801	0.846154	-19.6	0	0.0187709	0.603	0	0	-17.0124	15	18	6	3UTR		0	0
bta-miR-1271	ENSBTAT00000020634	MYO1D	4049	4102	0.846154	-19.6	1	3.07e-05	0.5	0	0	-6.77237	16	21	12	3UTR		0	0
bta-miR-375	ENSBTAT00000012311	EVI2A	1338	1373	0.923077	-16.8	1	0.00115655	0.632	0	0	-4.17062	15	18	10	3UTR		0	0
bta-miR-375	ENSBTAT00000012311	EVI2A	1356	1373	0.846154	-16.8	1	0.00115655	0.632	0	0	-4.17062	15	17	10	3UTR		0	0
bta-miR-1271	ENSBTAT00000055200	LYRM9	1368	1391	1	-17.7	0	1.87e-06	0.441	0	0	-8.59573	11	15	6	3UTR		0	0
bta-miR-6529a	ENSBTAT00000035283	SLC46A1	2831	2844	0.923077	-20.8	0	0.00238313	0.426	0	0	-7.09101	12	13	12	3UTR		0	0
bta-miR-1271	ENSBTAT00000010444	PIPOX	1476	1490	0.846154	-15.6	1	0.00093774	0.559	0	0	-8.58769	12	14	8	3UTR		0	0
bta-miR-6529a	ENSBTAT00000046961	NUFIP2	5476	5497	1	-19.3	0	0.000259329	0.706	0	0	-6.50069	18	21	10	3UTR		0	0
bta-miR-375	ENSBTAT00000019549	TP53I13	1448	1469	1	-23.3	1	5.99e-05	0.338	0	0	-4.76182	19	21	13	3UTR		0	0
bta-miR-6529a	ENSBTAT00000025822	TUSC5	1779	1809	1	-22.2	1	0.0199498	0.353	0	0	-4.02637	14	17	10	3UTR		0	0
bta-miR-375	ENSBTAT00000011083	ABR	3919	3938	1	-20.1	0	0.00115252	0.368	0	0	-8.70704	17	19	13	3UTR		0	0
bta-miR-6529a	ENSBTAT00000011083	ABR	3658	3676	0.923077	-22.1	0	0.035378	0.515	0	0	-8.05661	15	18	10	3UTR		0	0
bta-miR-211	ENSBTAT00000015272	TLCD2	1357	1371	0.923077	-19	1	0.00327619	0.515	0	0	-5.76291	13	14	13	3UTR		0	0
bta-miR-196a	ENSBTAT00000015272	TLCD2	1210	1228	1	-18.8	1	0.00367391	0.515	0	0	-6.04689	15	18	11	3UTR		0	0
bta-miR-6529a	ENSBTAT00000012341	OVCA2	795	812	0.923077	-19.1	0	0.00775069	0.559	0	0	-7.65065	15	17	10	3UTR		0	0
bta-miR-3432a	ENSBTAT00000026639	RAP1GAP2	4328	4351	0.961538	-20.6	1	0.102033	0.485	0	0	-4.17062	18	23	12	3UTR		0	0
bta-miR-6529a	ENSBTAT00000004734	ASPA	1270	1288	0.923077	-16	1	0.0364312	0.721	0	0	-7.10805	15	18	7	3UTR		0	0
bta-miR-1271	ENSBTAT00000001095	SHPK	1558	1578	0.807692	-18.3	0	4.74e-05	0.485	0	0	-8.05823	16	20	10	3UTR		0	0
bta-miR-211	ENSBTAT00000056260	CTNS	1713	1727	1	-20.1	1	8.15e-05	0.368	0	0	-4.76182	13	14	13	3UTR		0	0
bta-miR-1271	ENSBTAT00000020307	ITGAE	4455	4477	0.846154	-20.7	0	0.0152625	0.426	0	0	-9.95919	17	22	6	3UTR		0	0
bta-miR-1271	ENSBTAT00000019703	ATP2A3	3038	3054	0.923077	-18.3	1	0.000150803	0.353	0	0	-9.68594	15	16	15	3UTR		0	0
bta-miR-6529a	ENSBTAT00000003883	PITPNM3	5044	5070	1	-20.7	1	0.0246142	0.559	0	0	-4.79441	19	26	7	3UTR		0	0
bta-miR-6529a	ENSBTAT00000045508	DERL2	945	971	0.923077	-20.3	1	0.085492	0.529	0	0	-10.1192	14	20	9	3UTR		0	0
bta-miR-6529a	ENSBTAT00000063979	GLTPD2	1864	1895	1	-19.1	1	0.00159848	0.588	0	0	-7.05204	12	14	12	3UTR		0	0
bta-miR-196a	ENSBTAT00000029239	RNASEK	646	668	0.846154	-17.4	1	0.00265981	0.662	0	0	-10.4498	17	22	9	3UTR		0	0
bta-miR-6529a	ENSBTAT00000016010	ASGR1	1012	1033	0.923077	-20.5	0	0.000198772	0.544	0	0	-6.57398	16	21	8	3UTR		0	0
bta-miR-1271	ENSBTAT00000025906	CLDN7	1074	1088	1	-18.3	1	4.06e-07	0.382	0	0	-8.58769	12	14	10	3UTR		0	0
bta-miR-375	ENSBTAT00000045089	NEURL4	5156	5174	1	-20.9	1	0.0110702	0.538	0	0	-6.01339	17	18	17	3UTR		0	0
bta-miR-6529a	ENSBTAT00000013923	KCTD11	2261	2283	0.923077	-21.2	0	7.21e-06	0.456	0	0	-14.5333	16	22	7	3UTR		0	0
bta-miR-1271	ENSBTAT00000023596	PLSCR3	1820	1833	1	-19.2	0	2.22e-05	0.368	0	0	-7.3066	12	13	12	3UTR		0	0
bta-miR-6529a	ENSBTAT00000000141	TNFSF13	1706	1720	1	-24	1	0.214253	0.5	0	0	-5.76291	13	14	13	3UTR		0	0
bta-miR-196a	ENSBTAT00000000141	TNFSF13	1367	1391	0.846154	-19.1	0	0.000190646	0.485	0	0	-6.85796	19	24	10	3UTR		0	0
bta-miR-196a	ENSBTAT00000001422	EFNB3	2668	2693	0.846154	-18.8	0	0.00369164	0.471	0	0	-9.25849	17	25	8	3UTR		0	0
bta-miR-1271	ENSBTAT00000044661	CTC1	3950	3965	1	-19.3	1	0.0348171	0.471	0	0	-8.25288	13	15	11	3UTR		0	0
bta-miR-204	ENSBTAT00000035070	GSG1L2	1125	1139	0.923077	-19.9	0	0.079023	0.529	0	0	-9.54656	13	14	13	3UTR		0	0
bta-miR-369-5p	ENSBTAT00000065891	GAS7	5283	5314	0.846154	-16.7	0	0.00114481	0.574	0	0	-8.33988	10	12	10	3UTR		0	0
bta-miR-204	ENSBTAT00000012797	MYH2	5963	5986	0.923077	-21	0	0.00912414	0.559	0	0	-6.9696	19	23	10	3UTR		0	0
bta-miR-196a	ENSBTAT00000005162	TMEM220	879	903	0.846154	-15.8	1	0.00118581	0.779	0	0	-3.79332	20	24	11	3UTR		0	0
bta-miR-1271	ENSBTAT00000029249	ELAC2	2916	2934	0.923077	-19.1	1	0.0631246	0.456	0	0	-10.1658	16	18	11	3UTR		0	0
bta-miR-6529a	ENSBTAT00000025389	PMP22	1730	1751	0.846154	-19.3	1	0.172986	0.691	0	0	-5.81384	18	21	11	3UTR		0	0
bta-miR-196a	ENSBTAT00000001247	ZNF286A	3029	3048	0.846154	-17.4	0	0.0558116	0.618	0	0	-8.40165	17	19	9	3UTR		0	0
bta-miR-204	ENSBTAT00000009974	ADORA2B	1427	1442	0.923077	-17.5	0	0.0133813	0.721	0	0	-9.41839	13	15	8	3UTR		0	0
bta-miR-196a	ENSBTAT00000009974	ADORA2B	1215	1236	1	-20.1	1	0.0971145	0.559	0	0	-6.19951	18	21	7	3UTR		0	0
bta-miR-1271	ENSBTAT00000029701	ULK2	3199	3213	0.846154	-16.9	1	7.55e-07	0.324	0	0	-9.10972	12	14	11	3UTR		0	0
bta-miR-369-5p	ENSBTAT00000029701	ULK2	4270	4280	0.846154	-15	1	0.00282307	0.515	0	0	-14.4661	9	10	9	3UTR		0	0
bta-miR-1271	ENSBTAT00000004466	ULK2	2316	2330	0.846154	-16.9	1	7.55e-07	0.324	0	0	-9.10972	12	14	11	3UTR		0	0
bta-miR-369-5p	ENSBTAT00000004466	ULK2	3387	3397	0.846154	-15	1	0.00282307	0.515	0	0	-14.4661	9	10	9	3UTR		0	0
bta-miR-1271	ENSBTAT00000006080	LLGL1	3580	3608	0.846154	-19.4	1	2.95e-05	0.603	0	0	-9.06125	18	28	8	3UTR		0	0
bta-miR-1271	ENSBTAT00000043699	LLGL1	3509	3537	0.846154	-19.4	1	2.95e-05	0.603	0	0	-9.06125	18	28	8	3UTR		0	0
bta-miR-1271	ENSBTAT00000012985	CACNA1G	7175	7188	1	-21.3	1	0.000729801	0.397	0	0	-5.61866	12	13	12	3UTR		0	0
bta-miR-211	ENSBTAT00000028387	RSAD1	1771	1805	1	-19.1	1	0.000541677	0.456	0	0	-4.90607	14	18	7	3UTR		0	0
bta-miR-6529a	ENSBTAT00000011523	PDK2	1838	1858	1	-19.6	1	0.000713349	0.471	0	0	-10.1424	14	20	7	3UTR		0	0
bta-miR-6529a	ENSBTAT00000034924	PDK2	1846	1866	1	-19.6	1	0.000713349	0.471	0	0	-10.1424	14	20	7	3UTR		0	0
bta-miR-211	ENSBTAT00000023142	DLX3	1842	1880	1	-20.2	1	0.0252907	0.603	0	0	-8.3038	13	16	9	3UTR		0	0
bta-miR-1271	ENSBTAT00000000036	ABI3	1249	1295	0.846154	-15.9	0	0.00173045	0.5	0	0	-9.62023	11	15	6	3UTR		0	0
bta-miR-375	ENSBTAT00000017982	OSBPL7	3445	3465	0.846154	-22.9	0	0.000107331	0.397	0	0	-12.9912	16	20	9	3UTR		0	0
bta-miR-204	ENSBTAT00000015199	NPEPPS	3264	3284	0.807692	-20.2	0	0.000308244	0.647	0	0	-10.3719	16	20	9	3UTR		0	0
bta-miR-6529a	ENSBTAT00000034867	MRPL45	1022	1068	1	-22.1	0	0.0830137	0.588	0	0	-5.71431	14	17	8	3UTR		0	0
bta-miR-3432a	ENSBTAT00000015325	MLLT6	4384	4407	0.923077	-23.1	1	0.000609212	0.353	0	0	-6.86117	17	23	8	3UTR		0	0
bta-miR-211	ENSBTAT00000015331	PCGF2	2164	2181	1	-18.6	1	0.00284811	0.485	0	0	-5.22701	14	17	8	3UTR		0	0
bta-miR-6529a	ENSBTAT00000043205	LASP1	1223	1240	1	-22.6	0	0.0258752	0.353	0	0	-6.44976	13	17	7	3UTR		0	0
bta-miR-6529a	ENSBTAT00000025765	PLXDC1	2367	2387	0.871795	-20.8	0	0.00221704	0.559	0	0	-9.27234	16	20	7	3UTR		0	0
bta-miR-1271	ENSBTAT00000007930	PPP1R1B	1490	1503	0.923077	-18.1	0	0.000112754	0.397	0	0	-8.60958	11	13	9	3UTR		0	0
bta-miR-6529a	ENSBTAT00000007930	PPP1R1B	1349	1367	0.923077	-19.3	1	0.000249304	0.529	0	0	-8.00486	14	18	8	3UTR		0	0
bta-miR-211	ENSBTAT00000034874	PGAP3	2519	2540	0.846154	-24.6	0	6.52e-05	0.603	0	0	-6.51454	18	21	15	3UTR		0	0
bta-miR-204	ENSBTAT00000034874	PGAP3	2075	2092	0.897436	-23.1	1	4.66e-06	0.426	0	0	-7.28438	16	17	16	3UTR		0	0
bta-miR-211	ENSBTAT00000016586	RARA	2310	2325	0.846154	-21.1	1	0.000743457	0.309	0	0	-4.90607	14	15	14	3UTR		0	0
bta-miR-369-5p	ENSBTAT00000053921	CCR7	1374	1394	0.846154	-16.7	1	0.000458608	0.515	0	0	-7.05204	12	14	12	3UTR		0	0
bta-miR-6529a	ENSBTAT00000043110	KRT222	2114	2162	1	-18.6	1	0.0366207	0.706	0	0	-4.90607	14	23	8	3UTR		0	0
bta-miR-211	ENSBTAT00000043110	KRT222	1142	1173	0.923077	-17.5	1	0.0112794	0.721	0	0	-10.3988	11	13	11	3UTR		0	0
bta-miR-211	ENSBTAT00000043110	KRT222	1161	1173	1	-17.8	1	0.0112794	0.721	0	0	-10.3988	11	12	11	3UTR		0	0
bta-miR-6529a	ENSBTAT00000027749	KRT24	1855	1882	0.923077	-20.1	0	0.0320166	0.662	0	0	-8.40165	17	27	7	3UTR		0	0
bta-miR-3432a	ENSBTAT00000034859	KRT28	1427	1440	1	-18.5	1	0.000493479	0.691	0	0	-7.05204	12	13	12	3UTR		0	0
bta-miR-1271	ENSBTAT00000043064	KRT35	1640	1668	1	-19.5	1	0.000387659	0.485	0	0	-5.9255	12	14	12	3UTR		0	0
bta-miR-204	ENSBTAT00000015220	FKBP10	2555	2573	0.846154	-21.4	1	3.99e-07	0.426	0	0	-3.93757	16	18	13	3UTR		0	0
bta-miR-196a	ENSBTAT00000015220	FKBP10	2228	2248	0.923077	-20.1	0	0.111385	0.412	0	0	-13.2906	16	20	9	3UTR		0	0
bta-miR-204	ENSBTAT00000036420	CNP	1292	1315	0.923077	-20.9	1	6.94e-09	0.5	0	0	-8.34077	17	23	8	3UTR		0	0
bta-miR-204	ENSBTAT00000065588	LOC100298918	2151	2169	0.923077	-21.9	1	0.000395546	0.412	0	0	-4.90607	17	18	17	3UTR		0	0
bta-miR-6529a	ENSBTAT00000034831	STAT5A	2535	2557	0.879121	-20.8	0	0.000462075	0.591	0	0	-17.2602	16	22	8	3UTR		0	0
bta-miR-1271	ENSBTAT00000025588	ATP6V0A1	2734	2747	0.923077	-19.4	1	4.18e-07	0.353	0	0	-7.05204	12	13	12	3UTR		0	0
bta-miR-204	ENSBTAT00000065323	MLX	1336	1365	0.846154	-23	1	1.68e-12	0.368	0	0	-4.17062	17	22	15	3UTR		0	0
bta-miR-375	ENSBTAT00000029222	EZH1	3018	3037	1	-21.8	1	3.73e-05	0.426	0	0	-7.28438	17	19	11	3UTR		0	0
bta-miR-211	ENSBTAT00000013436	G6PC	1849	1873	1	-20.2	1	0.0304177	0.647	0	0	-6.25121	19	24	7	3UTR		0	0
bta-miR-204	ENSBTAT00000010976	DHX8	4030	4046	1	-21.8	1	0.01273	0.426	0	0	-5.22701	14	16	8	3UTR		0	0
bta-miR-1271	ENSBTAT00000026201	ATXN7L3	1858	1908	1	-20.7	1	9.76e-06	0.426	0	0	-4.17062	15	17	15	3UTR		0	0
bta-miR-1271	ENSBTAT00000026201	ATXN7L3	1892	1908	1	-20.7	1	9.76e-06	0.426	0	0	-4.17062	15	16	15	3UTR		0	0
bta-miR-3432a	ENSBTAT00000026201	ATXN7L3	3781	3802	0.846154	-18.3	0	0.106155	0.544	0	0	-18.962	16	21	9	3UTR		0	0
bta-miR-196a	ENSBTAT00000042938	MEIOC	3415	3437	0.846154	-18.4	1	0.000647876	0.662	0	0	-6.24613	19	22	15	3UTR		0	0
bta-miR-204	ENSBTAT00000003533	CDC27	3330	3347	1	-20.3	1	8.3e-06	0.529	0	0	-3.79332	15	17	13	3UTR		0	0
bta-miR-6529a	ENSBTAT00000013173	ITGB3	3548	3569	1	-19.8	0	0.00220799	0.471	0	0	-14.389	16	21	14	3UTR		0	0
bta-miR-1271	ENSBTAT00000042727	CYB561	1290	1311	0.923077	-17.8	1	6.5e-06	0.471	0	0	-6.14858	13	15	13	3UTR		0	0
bta-miR-1271	ENSBTAT00000027732	CYB561	1354	1375	0.923077	-17.8	1	6.5e-06	0.471	0	0	-6.14858	13	15	13	3UTR		0	0
bta-miR-127	ENSBTAT00000026451	SMURF2	4466	4503	1	-19.5	1	0.0246597	0.559	0	0	-5.41313	14	17	9	3UTR		0	0
bta-miR-1271	ENSBTAT00000034744	ZNF750	2722	2769	0.846154	-18.4	1	0.0226456	0.618	0	0	-4.17062	15	27	8	3UTR		0	0
bta-miR-127	ENSBTAT00000042645	ARHGDIA	1352	1371	0.923077	-21.3	0	3.34e-07	0.338	0	0	-19.1365	15	19	9	3UTR		0	0
bta-miR-196a	ENSBTAT00000007943	P4HB	1590	1609	0.923077	-19.4	0	0.0297938	0.294	0	0	-18.3911	15	19	10	3UTR		0	0
bta-miR-127	ENSBTAT00000034734	CCDC137	1326	1349	1	-28.3	1	0.0019547	0.441	0	0	-11.3517	18	23	9	3UTR		0	0
bta-miR-1271	ENSBTAT00000025435	FAAP100	3139	3177	1	-19.6	0	0.00190958	0.338	0	0	-8.33988	10	12	10	3UTR		0	0
bta-miR-3432a	ENSBTAT00000025435	FAAP100	3000	3021	0.846154	-20.6	0	0.00205339	0.412	0	0	-9.94954	17	21	13	3UTR		0	0
bta-miR-196a	ENSBTAT00000004147	TBC1D16	2422	2450	0.884615	-19	0	0.0274647	0.588	0	0	-7.38222	20	28	12	3UTR		0	0
bta-miR-1271	ENSBTAT00000013171	CANT1	1741	1764	0.961538	-20.5	1	0.112721	0.544	0	0	-5.72941	18	23	8	3UTR		0	0
bta-miR-6529a	ENSBTAT00000000897	PGS1	2675	2726	1	-21.7	0	0.00608055	0.574	0	0	-8.76019	13	17	11	3UTR		0	0
bta-miR-3432a	ENSBTAT00000018046	BIRC5	1452	1467	0.846154	-18.4	1	4.15e-07	0.397	0	0	-4.76182	13	15	7	3UTR		0	0
bta-miR-375	ENSBTAT00000018046	BIRC5	788	804	0.846154	-20.2	0	2.2e-05	0.441	0	0	-20.713	14	16	10	3UTR		0	0
bta-miR-1271	ENSBTAT00000025492	JMJD6	1597	1607	1	-17.8	1	1.82e-05	0.603	0	0	-14.4661	9	10	9	3UTR		0	0
bta-miR-211	ENSBTAT00000018337	QRICH2	5896	5911	1	-22.5	1	0.00280126	0.368	0	0	-4.90607	14	15	14	3UTR		0	0
bta-miR-204	ENSBTAT00000018337	QRICH2	5878	5911	1	-24.8	1	0.00280126	0.368	0	0	-5.45975	17	21	14	3UTR		0	0
bta-miR-204	ENSBTAT00000013898	EVPL	6121	6149	0.846154	-23.6	1	0.00568924	0.294	0	0	-4.99396	15	18	8	3UTR		0	0
bta-miR-211	ENSBTAT00000061618	TEN1	586	636	1	-20.8	1	0.0047979	0.324	0	0	-7.51743	14	18	11	3UTR		0	0
bta-miR-1271	ENSBTAT00000018027	UNC13D	4687	4700	0.923077	-21.4	1	2.48e-06	0.368	0	0	-5.61866	12	13	12	3UTR		0	0
bta-miR-1271	ENSBTAT00000019921	GALK1	1267	1284	0.923077	-17.5	1	0.000258389	0.515	0	0	-5.9393	13	17	8	3UTR		0	0
bta-miR-6529a	ENSBTAT00000001090	TSEN54	1875	1889	1	-21.2	0	7.63e-05	0.471	0	0	-19.4239	13	14	13	3UTR		0	0
bta-miR-211	ENSBTAT00000034689	MIF4GD	1160	1178	1	-19.7	1	0.0783802	0.544	0	0	-8.00486	15	18	9	3UTR		0	0
bta-miR-204	ENSBTAT00000034689	MIF4GD	1161	1178	1	-19.4	1	0.0783802	0.544	0	0	-8.00486	14	17	9	3UTR		0	0
bta-miR-1271	ENSBTAT00000042553	KCTD2	1469	1491	1	-19.4	0	3.38e-05	0.485	0	0	-7.3066	12	14	12	3UTR		0	0
bta-miR-127	ENSBTAT00000049720	OTOP3	2120	2139	0.923077	-24.6	0	9.59e-05	0.279	0	0	-9.47189	17	19	15	3UTR		0	0
bta-miR-196a	ENSBTAT00000015123	NAT9	2487	2507	0.846154	-21.4	0	0.00546181	0.574	0	0	-8.40165	18	20	14	3UTR		0	0
bta-miR-196a	ENSBTAT00000010645	RAB37	1322	1347	0.961538	-20.5	0	0.00362	0.515	0	0	-7.38222	19	25	8	3UTR		0	0
bta-miR-204	ENSBTAT00000006057	KIF19	3377	3400	0.846154	-23.2	0	1.07e-07	0.309	0	0	-9.54656	18	23	11	3UTR		0	0
bta-miR-6529a	ENSBTAT00000025446	CDC42EP4	1753	1774	1	-24.2	1	0.00246384	0.515	0	0	-8.22917	17	21	7	3UTR		0	0
bta-miR-204	ENSBTAT00000008000	FAM104A	763	817	0.846154	-17.7	1	0.00122591	0.588	0	0	-4.99396	15	21	7	3UTR		0	0
bta-miR-6529a	ENSBTAT00000001439	FAM20A	2111	2125	1	-21.1	1	0.000684533	0.456	0	0	-7.00542	12	14	9	3UTR		0	0
bta-miR-127	ENSBTAT00000062941	GNA13	4698	4719	0.923077	-24.5	0	5.75e-06	0.485	0	0	-6.72377	18	21	10	3UTR		0	0
bta-miR-196a	ENSBTAT00000062941	GNA13	5596	5618	0.846154	-19.5	0	0.0302401	0.618	0	0	-9.87071	17	22	13	3UTR		0	0
bta-miR-6529a	ENSBTAT00000023605	RGS9	1915	1935	1	-21.2	1	0.00149932	0.529	0	0	-7.3411	17	20	7	3UTR		0	0
bta-miR-3432a	ENSBTAT00000002760	FAM196B	7637	7658	0.846154	-19.6	0	0.573186	0.647	0	0	-10.0938	16	21	10	3UTR		0	0
bta-miR-211	ENSBTAT00000003886	KCNMB1	1838	1850	1	-18.5	1	0.000846326	0.588	0	0	-10.3988	11	12	11	3UTR		0	0
bta-miR-6529a	ENSBTAT00000065187	CREBRF	2270	2286	0.923077	-17.9	1	0.000112683	0.412	0	0	-7.73085	13	16	10	3UTR		0	0
bta-miR-1271	ENSBTAT00000002618	CREBRF	5582	5594	0.846154	-17.8	1	0.00149167	0.618	0	0	-6.78234	11	12	11	3UTR		0	0
bta-miR-6529a	ENSBTAT00000000737	HMP19	1772	1805	0.923077	-21.8	0	0.000506347	0.471	0	0	-9.54656	17	33	10	3UTR		0	0
bta-miR-6529a	ENSBTAT00000007406	ARHGEF28	4826	4842	1	-19.6	1	0.00239128	0.544	0	0	-5.41313	14	16	9	3UTR		0	0
bta-miR-127	ENSBTAT00000023322	FCHO2	2099	2125	0.846154	-19.4	1	0.0310515	0.412	0	0	-4.17062	20	26	8	3UTR		0	0
bta-miR-6529a	ENSBTAT00000023322	FCHO2	1435	1460	0.846154	-17.9	1	0.000337326	0.662	0	0	-3.93757	19	25	14	3UTR		0	0
bta-miR-1271	ENSBTAT00000019535	PTCD2	1326	1344	0.923077	-17.1	1	2.79e-05	0.529	0	0	-5.61866	12	14	12	3UTR		0	0
bta-miR-196a	ENSBTAT00000053818	MARVELD2	2805	2829	0.923077	-18.1	1	0.00385498	0.779	0	0	-7.14013	14	17	10	3UTR		0	0
bta-miR-375	ENSBTAT00000012526	TRIM23	1932	1948	0.846154	-16.9	1	0.00358174	0.691	0	0	-5.03583	14	16	8	3UTR		0	0
bta-miR-196a	ENSBTAT00000018934	MIER3	4730	4750	0.884615	-18.4	1	0.0661357	0.75	0	0	-5.52986	17	20	13	3UTR		0	0
bta-miR-1271	ENSBTAT00000023595	IL6ST	5930	5948	0.923077	-16	1	0.0004396	0.647	0	0	-6.46921	14	18	9	3UTR		0	0
bta-miR-6529a	ENSBTAT00000064796	MCIDAS	1163	1212	0.884615	-23.2	1	0.000375793	0.456	0	0	-3.93757	16	44	10	3UTR		0	0
bta-miR-127	ENSBTAT00000034583	ITGA1	7144	7174	0.923077	-21.7	0	7.46e-06	0.456	0	0	-10.7153	16	30	9	3UTR		0	0
bta-miR-1271	ENSBTAT00000009815	C20H5orf34	1992	2018	0.846154	-16.4	0	0.123429	0.735	0	0	-8.02794	13	18	7	3UTR		0	0
bta-miR-196a	ENSBTAT00000047200	CCDC152	880	896	0.846154	-14.8	1	0.197566	0.779	0	0	-9.06125	15	16	15	3UTR		0	0
bta-miR-6529a	ENSBTAT00000014357	PLCXD3	1317	1334	1	-22.3	1	0.0326279	0.632	0	0	-4.957	16	17	16	3UTR		0	0
bta-miR-127	ENSBTAT00000019930	PTGER4	1561	1583	0.923077	-24	0	3.58e-06	0.485	0	0	-9.20348	17	22	6	3UTR		0	0
bta-miR-6529a	ENSBTAT00000021501	DAB2	3742	3764	0.923077	-22.4	0	0.00424178	0.632	0	0	-8.53035	18	22	6	3UTR		0	0
bta-miR-6529a	ENSBTAT00000021495	C9	1811	1834	1	-20.2	1	0.0259232	0.618	0	0	-5.76291	13	17	7	3UTR		0	0
bta-miR-196a	ENSBTAT00000008812	RICTOR	7007	7029	1	-17.3	1	0.0139591	0.544	0	0	-5.61866	12	14	12	3UTR		0	0
bta-miR-127	ENSBTAT00000003497	LOC537188	2547	2564	0.846154	-22.9	0	0.000169005	0.5	0	0	-6.72377	14	17	6	3UTR		0	0
bta-miR-1271	ENSBTAT00000046629	PDZD2	10301	10333	0.923077	-21.3	1	0.00106523	0.471	0	0	-4.99396	16	19	8	3UTR		0	0
bta-miR-6529a	ENSBTAT00000036672	FAM105A	2433	2448	0.923077	-17.3	1	0.0174516	0.632	0	0	-5.76291	13	15	9	3UTR		0	0
bta-miR-1271	ENSBTAT00000020570	SRD5A1	1491	1505	0.923077	-17	1	0.000218304	0.353	0	0	-5.76291	13	14	13	3UTR		0	0
bta-miR-6529a	ENSBTAT00000010690	MED10	688	702	0.846154	-18.1	0	3.74e-06	0.456	0	0	-20.4803	12	14	10	3UTR		0	0
bta-miR-196a	ENSBTAT00000048744	TRIP13	2175	2205	0.846154	-18	0	0.00123711	0.632	0	0	-9.17159	18	30	10	3UTR		0	0
bta-miR-211	ENSBTAT00000002052	LRRK1	6780	6799	0.846154	-19.4	0	9.78e-06	0.382	0	0	-11.7717	15	19	8	3UTR		0	0
bta-miR-3432a	ENSBTAT00000026411	ADAMTS17	4134	4160	0.923077	-22.1	1	0.00155698	0.426	0	0	-3.93757	19	26	9	3UTR		0	0
bta-miR-6529a	ENSBTAT00000019639	ISG20	868	883	1	-17.7	1	0.000412119	0.559	0	0	-7.21971	13	15	7	3UTR		0	0
bta-miR-127	ENSBTAT00000053602	LOC618633	2097	2148	0.846154	-24.8	0	3.92e-06	0.471	0	0	-6.72377	18	22	10	3UTR		0	0
bta-miR-1271	ENSBTAT00000052975	LOC522540	2302	2321	0.923077	-19.6	1	0.000153326	0.397	0	0	-5.76291	13	17	10	3UTR		0	0
bta-miR-1271	ENSBTAT00000047900	RLBP1	1292	1305	0.846154	-16.6	0	0.00261489	0.544	0	0	-7.16235	11	13	6	3UTR		0	0
bta-miR-6529a	ENSBTAT00000009103	KIF7	4579	4605	0.846154	-20.6	1	0.00174559	0.574	0	0	-7.73085	18	26	13	3UTR		0	0
bta-miR-1271	ENSBTAT00000001846	AP3S2	1472	1495	0.923077	-23.7	0	4.51e-05	0.441	0	0	-13.2346	18	23	8	3UTR		0	0
bta-miR-1271	ENSBTAT00000025161	MAN2A2	3932	3946	0.846154	-17.6	0	0.00111016	0.324	0	0	-9.20756	11	14	6	3UTR		0	0
bta-miR-369-5p	ENSBTAT00000014501	CRTC3	2175	2210	0.923077	-16.5	1	0.00131731	0.515	0	0	-6.8193	12	14	12	3UTR		0	0
bta-miR-1271	ENSBTAT00000014501	CRTC3	3178	3193	1	-20	1	0.00380313	0.529	0	0	-5.76291	13	15	8	3UTR		0	0
bta-miR-6529a	ENSBTAT00000017366	IQGAP1	7061	7091	1	-22.3	1	0.0576239	0.621	0	0	-4.02637	14	17	8	3UTR		0	0
bta-miR-6529a	ENSBTAT00000017366	IQGAP1	7075	7091	1	-22.1	1	0.0576239	0.621	0	0	-4.02637	14	16	8	3UTR		0	0
bta-miR-1271	ENSBTAT00000017366	IQGAP1	6385	6409	1	-20.8	1	0.0239172	0.603	0	0	-6.9954	19	24	14	3UTR		0	0
bta-miR-6529a	ENSBTAT00000001824	WDR73	3980	4005	0.923077	-23.2	1	0.000782078	0.603	0	0	-6.08354	19	25	7	3UTR		0	0
bta-miR-6529a	ENSBTAT00000002122	ALPK3	5551	5570	1	-24.2	1	0.0163551	0.412	0	0	-5.45975	14	17	12	3UTR		0	0
bta-miR-196a	ENSBTAT00000023954	SH3GL3	1938	1956	0.923077	-17	0	0.0243311	0.585	0	0	-16.6229	15	18	8	3UTR		0	0
bta-miR-6529a	ENSBTAT00000026898	ANKRD34C	4653	4670	0.923077	-23	1	1.65e-05	0.544	0	0	-8.00486	14	17	9	3UTR		0	0
bta-miR-196a	ENSBTAT00000026898	ANKRD34C	6007	6029	0.923077	-16.9	1	0.00500439	0.721	0	0	-5.52986	19	22	13	3UTR		0	0
bta-miR-3432a	ENSBTAT00000009330	KIAA1024	4330	4350	0.923077	-21.3	0	0.00202279	0.5	0	0	-9.86134	17	20	9	3UTR		0	0
bta-miR-6529a	ENSBTAT00000009776	CEMIP	4914	4927	1	-22.6	0	1.83e-05	0.324	0	0	-17.1102	12	13	12	3UTR		0	0
bta-miR-375	ENSBTAT00000038819	FAM189A1	1885	1903	1	-21.8	1	0.014264	0.441	0	0	-6.25121	17	18	17	3UTR		0	0
bta-miR-211	ENSBTAT00000015943	TBC1D2B	3116	3153	0.846154	-20.1	1	0.0105297	0.559	0	0	-4.02637	16	37	8	3UTR		0	0
bta-miR-6529a	ENSBTAT00000003252	IREB2	5133	5162	1	-20.5	1	0.00562156	0.618	0	0	-4.17062	15	17	15	3UTR		0	0
bta-miR-127	ENSBTAT00000016569	TMEM266	2096	2117	1	-22.9	0	0.0125108	0.338	0	0	-10.7941	16	21	11	3UTR		0	0
bta-miR-6529a	ENSBTAT00000016569	TMEM266	2272	2307	1	-20.4	1	0.0124455	0.559	0	0	-3.93757	16	19	10	3UTR		0	0
bta-miR-369-5p	ENSBTAT00000006782	PEAK1	7172	7198	0.846154	-18	1	1.9e-05	0.382	0	0	-6.48426	14	17	7	3UTR		0	0
bta-miR-369-5p	ENSBTAT00000022588	PTPN9	2574	2587	0.846154	-15.6	1	0.00571111	0.765	0	0	-5.9255	12	13	12	3UTR		0	0
bta-miR-204	ENSBTAT00000007681	SCAMP2	2021	2050	0.974359	-22.7	1	1.1e-05	0.544	0	0	-7.28438	15	18	11	3UTR		0	0
bta-miR-211	ENSBTAT00000000094	CYP1A2	1697	1719	0.923077	-22.2	1	0.00231405	0.426	0	0	-8.25288	17	22	13	3UTR		0	0
bta-miR-6529a	ENSBTAT00000011737	LOC540321	879	897	1	-19.9	1	0.00190226	0.471	0	0	-4.17062	15	18	12	3UTR		0	0
bta-miR-3432a	ENSBTAT00000029119	STRN3	3833	3858	0.846154	-17.1	1	0.00441592	0.735	0	0	-3.79332	16	18	16	3UTR		0	0
bta-miR-196a	ENSBTAT00000029119	STRN3	2664	2683	0.846154	-16.3	0	0.0206159	0.603	0	0	-7.57093	17	19	12	3UTR		0	0
bta-miR-204	ENSBTAT00000053005	DTD2	1655	1674	0.923077	-17.7	1	0.00342829	0.706	0	0	-12.408	14	19	8	3UTR		0	0
bta-miR-6529a	ENSBTAT00000053005	DTD2	1771	1791	0.923077	-19.4	0	0.0317708	0.662	0	0	-10.7522	16	20	7	3UTR		0	0
bta-miR-369-5p	ENSBTAT00000010744	EGLN3	1321	1337	0.923077	-19.2	1	0.000454961	0.529	0	0	-6.90779	11	13	11	3UTR		0	0
bta-miR-196a	ENSBTAT00000010744	EGLN3	1531	1551	0.846154	-20.5	1	0.158803	0.647	0	0	-8.917	18	20	11	3UTR		0	0
bta-miR-3432a	ENSBTAT00000018578	SPTSSA	840	861	1	-17.3	1	0.0375676	0.721	0	0	-6.90779	11	13	11	3UTR		0	0
bta-miR-6529a	ENSBTAT00000004437	EAPP	3063	3080	1	-17.9	1	0.0181814	0.529	0	0	-6.03692	14	17	9	3UTR		0	0
bta-miR-196a	ENSBTAT00000045803	SLC25A21	2128	2150	0.923077	-18	1	0.00291221	0.75	0	0	-4.957	20	22	15	3UTR		0	0
bta-miR-196a	ENSBTAT00000025776	SLC25A21	1645	1663	1	-17.1	1	0.348563	0.721	0	0	-3.93757	16	18	13	3UTR		0	0
bta-miR-196a	ENSBTAT00000025776	SLC25A21	1163	1185	0.923077	-18	1	0.00291221	0.75	0	0	-4.957	20	22	15	3UTR		0	0
bta-miR-6529a	ENSBTAT00000008645	SSTR1	2727	2742	1	-22.2	1	8.41e-06	0.368	0	0	-4.957	14	15	14	3UTR		0	0
bta-miR-1271	ENSBTAT00000004831	SEC23A	3092	3110	0.846154	-18.1	1	0.0012618	0.706	0	0	-8.55011	16	18	9	3UTR		0	0
bta-miR-6529a	ENSBTAT00000045287	FSCB	2691	2707	0.923077	-19.6	1	0.00296896	0.5	0	0	-9.59293	14	16	9	3UTR		0	0
bta-miR-204	ENSBTAT00000019248	ADAL	1499	1545	1	-18.8	1	0.0216638	0.662	0	0	-5.72941	17	20	13	3UTR		0	0
bta-miR-211	ENSBTAT00000019251	ZSCAN29	5096	5116	0.923077	-22.5	0	0.199429	0.471	0	0	-12.175	16	20	9	3UTR		0	0
bta-miR-204	ENSBTAT00000055799	CCDC88C	2300	2333	0.923077	-20.3	0	0.00175744	0.5	0	0	-9.54656	17	33	9	3UTR		0	0
bta-miR-1271	ENSBTAT00000007611	ATXN3	2704	2725	0.923077	-17.7	1	0.0184845	0.691	0	0	-6.46952	16	21	8	3UTR		0	0
bta-miR-196a	ENSBTAT00000007611	ATXN3	4169	4188	0.923077	-17.7	1	0.010497	0.794	0	0	-5.22671	18	19	18	3UTR		0	0
bta-miR-1271	ENSBTAT00000045223	TMEM251	2040	2083	0.846154	-19	1	0.00358584	0.515	0	0	-3.93757	17	27	7	3UTR		0	0
bta-miR-1271	ENSBTAT00000045223	TMEM251	2057	2083	0.846154	-18.7	1	0.00358584	0.515	0	0	-3.93757	17	26	7	3UTR		0	0
bta-miR-204	ENSBTAT00000004927	SERPINA1	1338	1355	0.846154	-19.6	0	0.000776062	0.508	0	0	-19.4239	13	17	8	3UTR		0	0
bta-miR-6529a	ENSBTAT00000063150	PAPOLA	3432	3477	1	-19.9	1	0.0352577	0.618	0	0	-4.52877	15	18	10	3UTR		0	0
bta-miR-6529a	ENSBTAT00000021001	PAPOLA	3357	3402	1	-19.9	1	0.0352577	0.618	0	0	-4.52877	15	18	10	3UTR		0	0
bta-miR-196a	ENSBTAT00000013614	HHIPL1	3220	3241	1	-19.7	0	0.000115697	0.435	0	0	-9.88456	16	21	12	3UTR		0	0
bta-miR-6529a	ENSBTAT00000018163	SLC25A29	1457	1482	0.923077	-20.5	0	1.6e-06	0.426	0	0	-6.57398	16	19	11	3UTR		0	0
bta-miR-1271	ENSBTAT00000006139	WARS	1789	1803	0.846154	-22.4	1	3.73e-05	0.426	0	0	-5.76291	13	14	13	3UTR		0	0
bta-miR-6529a	ENSBTAT00000003016	RCOR1	6599	6645	0.846154	-27.4	0	0.00479626	0.426	0	0	-5.83853	17	21	6	3UTR		0	0
bta-miR-1271	ENSBTAT00000030275	EIF5	1992	2011	1	-23.1	1	0.00135429	0.588	0	0	-4.90607	16	19	14	3UTR		0	0
bta-miR-204	ENSBTAT00000050490	CKB	1602	1617	1	-18.5	1	0.0015518	0.483	0	0	-5.96246	13	15	8	3UTR		0	0
bta-miR-1271	ENSBTAT00000044278	BRF1	3580	3602	1	-20.1	1	5.62e-06	0.338	0	0	-8.58769	15	22	10	3UTR		0	0
bta-miR-1271	ENSBTAT00000044278	BRF1	4150	4169	0.923077	-19.4	1	1.24e-05	0.309	0	0	-8.00486	15	19	9	3UTR		0	0
bta-miR-1271	ENSBTAT00000015071	CLASP2	5630	5653	1	-19.9	1	0.000134757	0.603	0	0	-14.4661	13	23	9	3UTR		0	0
bta-miR-204	ENSBTAT00000030853	EPM2AIP1	2172	2189	1	-22.5	0	0.000119864	0.647	0	0	-17.1102	15	17	10	3UTR		0	0
bta-miR-6529a	ENSBTAT00000065280	TRANK1	10583	10608	0.897436	-23	0	0.109846	0.515	0	0	-5.48126	20	25	6	3UTR		0	0
bta-miR-6529a	ENSBTAT00000019872	OXSR1	1875	1890	0.846154	-18.7	0	0.000232607	0.5	0	0	-17.1102	13	15	7	3UTR		0	0
bta-miR-1271	ENSBTAT00000003797	CX3CR1	2188	2201	0.846154	-16.2	0	0.00339328	0.544	0	0	-7.16235	11	13	6	3UTR		0	0
bta-miR-375	ENSBTAT00000020606	SLC25A38	1335	1350	0.846154	-21.6	0	0.000641232	0.456	0	0	-19.4239	13	15	11	3UTR		0	0
bta-miR-1271	ENSBTAT00000022111	TCAIM	2991	3008	0.923077	-16.9	1	0.000159191	0.574	0	0	-5.76291	13	17	8	3UTR		0	0
bta-miR-1271	ENSBTAT00000047486	TCAIM	2795	2830	1	-17.3	1	0.000159191	0.574	0	0	-5.76291	13	18	8	3UTR		0	0
bta-miR-375	ENSBTAT00000004724	ZNF502	3009	3026	0.923077	-20	0	4.99e-05	0.662	0	0	-17.1102	15	17	10	3UTR		0	0
bta-miR-127	ENSBTAT00000004724	ZNF502	2674	2698	0.846154	-21.1	1	0.00104871	0.485	0	0	-6.97192	18	24	8	3UTR		0	0
bta-miR-204	ENSBTAT00000010226	OGG1	1473	1496	0.923077	-21.7	1	9.11e-06	0.515	0	0	-8.6386	18	23	9	3UTR		0	0
bta-miR-196a	ENSBTAT00000047389	LHFPL4	3573	3596	0.846154	-18.4	0	0.000933472	0.441	0	0	-11.8971	16	23	9	3UTR		0	0
bta-miR-1271	ENSBTAT00000066273	SETD5	4339	4353	0.846154	-18.1	1	0.000115486	0.456	0	0	-7.5866	12	14	9	3UTR		0	0
bta-miR-6529a	ENSBTAT00000065011	SSUH2	3142	3166	0.923077	-20.8	1	0.0410993	0.559	0	0	-5.22671	18	24	8	3UTR		0	0
bta-miR-6529a	ENSBTAT00000017152	EDEM1	3178	3200	1	-21.9	0	0.00105778	0.588	0	0	-7.65065	13	17	8	3UTR		0	0
bta-miR-196a	ENSBTAT00000025200	SETMAR	2614	2642	0.846154	-17.7	1	0.107766	0.662	0	0	-4.957	20	28	14	3UTR		0	0
bta-miR-1271	ENSBTAT00000025200	SETMAR	2194	2212	0.846154	-16.7	0	0.00126434	0.544	0	0	-8.11448	16	18	14	3UTR		0	0
bta-miR-375	ENSBTAT00000002784	PPP4R2	2664	2683	0.846154	-17.3	0	0.0027562	0.618	0	0	-19.4239	15	19	7	3UTR		0	0
bta-miR-1271	ENSBTAT00000002784	PPP4R2	2687	2710	0.923077	-16.9	1	0.00456275	0.588	0	0	-6.34001	13	16	7	3UTR		0	0
bta-miR-3432a	ENSBTAT00000002784	PPP4R2	3444	3466	0.846154	-18.1	1	0.0189513	0.75	0	0	-8.10863	15	22	10	3UTR		0	0
bta-miR-204	ENSBTAT00000025111	EIF4E3	2556	2573	1	-18.3	0	0.0103075	0.721	0	0	-17.3433	14	17	7	3UTR		0	0
bta-miR-196a	ENSBTAT00000010028	FRMD4B	3808	3826	0.923077	-20	0	5.92e-05	0.574	0	0	-8.82818	17	18	17	3UTR		0	0
bta-miR-196a	ENSBTAT00000030760	FRMD4B	3074	3092	0.923077	-20	0	5.92e-05	0.574	0	0	-8.82818	17	18	17	3UTR		0	0
bta-miR-211	ENSBTAT00000030754	EOGT	3221	3239	0.923077	-16.1	0	0.101162	0.75	0	0	-12.3713	15	18	9	3UTR		0	0
bta-miR-3432a	ENSBTAT00000012551	SUCLG2	1994	2012	0.923077	-19.3	0	0.0048119	0.676	0	0	-13.6656	16	18	11	3UTR		0	0
bta-miR-6529a	ENSBTAT00000054584	SLC25A26	1437	1455	1	-22.2	1	0.0216536	0.515	0	0	-9.43035	16	18	11	3UTR		0	0
bta-miR-196a	ENSBTAT00000014996	ATXN7	3993	4015	0.807692	-20.1	0	0.012583	0.721	0	0	-6.51454	19	22	14	3UTR		0	0
bta-miR-6529a	ENSBTAT00000030715	PXK	2175	2197	0.923077	-18.3	1	0.685183	0.662	0	0	-7.10805	16	22	7	3UTR		0	0
bta-miR-1271	ENSBTAT00000026622	RPP14	682	726	0.923077	-21.9	1	0.000267556	0.588	0	0	-12.4965	15	20	8	3UTR		0	0
bta-miR-196a	ENSBTAT00000008971	APPL1	2219	2238	0.846154	-18.2	1	0.00644878	0.662	0	0	-7.78178	17	19	9	3UTR		0	0
bta-miR-196a	ENSBTAT00000014415	DCP1A	4829	4854	1	-19.2	1	0.0532767	0.691	0	0	-3.93757	18	25	12	3UTR		0	0
bta-miR-6529a	ENSBTAT00000065486	SEMA3G	4455	4484	1	-25	1	0.00135426	0.559	0	0	-4.67302	16	20	9	3UTR		0	0
bta-miR-6529a	ENSBTAT00000045596	CACNA2D2	4023	4040	1	-21.6	0	0.00799392	0.559	0	0	-6.9293	14	17	11	3UTR		0	0
bta-miR-1271	ENSBTAT00000027917	TUSC2	593	613	0.884615	-18.2	1	0.000926247	0.441	0	0	-5.9393	17	20	11	3UTR		0	0
bta-miR-6529a	ENSBTAT00000052302	NAT6	1314	1330	0.923077	-19.2	0	0.000389786	0.45	0	0	-21.7381	13	16	9	3UTR		0	0
bta-miR-211	ENSBTAT00000027511	GNAI2	1409	1424	0.923077	-18.1	1	2.2e-07	0.456	0	0	-5.96246	13	15	8	3UTR		0	0
bta-miR-1271	ENSBTAT00000006411	TRAIP	1634	1656	0.923077	-19.2	0	0.000236884	0.279	0	0	-7.3066	12	15	6	3UTR		0	0
bta-miR-211	ENSBTAT00000015403	GMPPB	1356	1370	1	-19.2	1	0.000781278	0.382	0	0	-5.76291	13	14	13	3UTR		0	0
bta-miR-1271	ENSBTAT00000025174	NDUFAF3	633	649	0.923077	-16.8	1	4.1e-08	0.412	0	0	-14.4661	9	11	9	3UTR		0	0
bta-miR-1271	ENSBTAT00000029126	CELSR3	11733	11750	0.923077	-20	1	2.05e-06	0.5	0	0	-5.89267	15	17	11	3UTR		0	0
bta-miR-1271	ENSBTAT00000044676	NGP	1044	1079	1	-18.6	1	0.000338304	0.5	0	0	-13.2236	10	11	10	3UTR		0	0
bta-miR-1271	ENSBTAT00000008633	KLHL18	1905	1959	0.846154	-18.5	1	1.6e-07	0.368	0	0	-7.05204	12	15	7	3UTR		0	0
bta-miR-1271	ENSBTAT00000020845	FYCO1	6662	6702	1	-21.1	1	0.000251182	0.485	0	0	-7.78178	15	19	8	3UTR		0	0
bta-miR-6529a	ENSBTAT00000020845	FYCO1	6121	6137	0.923077	-22.6	0	0.000104989	0.382	0	0	-13.915	14	16	12	3UTR		0	0
bta-miR-6529a	ENSBTAT00000004549	SACM1L	2035	2053	1	-19.1	1	0.0022736	0.647	0	0	-4.17062	15	18	9	3UTR		0	0
bta-miR-3432a	ENSBTAT00000054819	LARS2	3479	3520	1	-22.7	1	0.0086006	0.471	0	0	-5.18008	15	17	15	3UTR		0	0
bta-miR-3432a	ENSBTAT00000054819	LARS2	3504	3520	1	-22.3	1	0.0086006	0.471	0	0	-5.18008	15	16	15	3UTR		0	0
bta-miR-3432a	ENSBTAT00000053558	LARS2	3384	3425	1	-22.7	1	0.00863671	0.471	0	0	-5.18008	15	17	15	3UTR		0	0
bta-miR-3432a	ENSBTAT00000053558	LARS2	3409	3425	1	-22.3	1	0.00863671	0.471	0	0	-5.18008	15	16	15	3UTR		0	0
bta-miR-127	ENSBTAT00000022236	TMEM42	557	585	0.846154	-23.3	0	0.000109831	0.338	0	0	-15.5666	16	20	11	3UTR		0	0
bta-miR-6529a	ENSBTAT00000001723	ATP2B2	8138	8162	1	-22.3	1	0.00426276	0.353	0	0	-5.41313	14	18	5	3UTR		0	0
bta-miR-1271	ENSBTAT00000043980	ATG7	2453	2467	0.846154	-15.7	1	0.00808183	0.309	0	0	-8.58769	12	14	7	3UTR		0	0
bta-miR-1271	ENSBTAT00000028840	EFCAB12	1931	1943	0.846154	-16.4	0	4.09e-05	0.338	0	0	-8.59573	11	12	11	3UTR		0	0
bta-miR-1271	ENSBTAT00000054270	RAF1	2296	2307	0.923077	-17.7	1	0.00539928	0.397	0	0	-13.2236	10	11	10	3UTR		0	0
bta-miR-211	ENSBTAT00000026999	TIMP4	809	829	1	-20.3	1	5.72e-05	0.426	0	0	-4.17062	15	20	11	3UTR		0	0
bta-miR-211	ENSBTAT00000009681	TMEM43	1943	1955	0.846154	-17.7	1	1.94e-06	0.471	0	0	-6.90779	11	12	11	3UTR		0	0
bta-miR-204	ENSBTAT00000016130	CNBP	1230	1257	0.846154	-19.2	0	0.00136385	0.529	0	0	-8.4155	18	27	8	3UTR		0	0
bta-miR-204	ENSBTAT00000025850	CFAP100	2028	2047	0.923077	-21.4	0	0.00265824	0.324	0	0	-11.1038	17	19	10	3UTR		0	0
bta-miR-6529a	ENSBTAT00000017102	BMP5	2585	2618	0.846154	-20.2	1	0.509905	0.632	0	0	-5.02746	18	33	8	3UTR		0	0
bta-miR-211	ENSBTAT00000019954	HMGCLL1	3330	3349	0.923077	-20.2	0	0.00933025	0.544	0	0	-9.54656	15	19	8	3UTR		0	0
bta-miR-1271	ENSBTAT00000024175	KLHL31	1708	1739	1	-17.2	0	0.0246769	0.662	0	0	-8.79494	12	15	9	3UTR		0	0
bta-miR-6529a	ENSBTAT00000003955	PSMB8	998	1019	0.884615	-20.8	0	0.0126566	0.456	0	0	-6.50069	17	21	9	3UTR		0	0
bta-miR-3432a	ENSBTAT00000022387	ZBTB22	2525	2544	0.846154	-20.4	0	2.61e-08	0.412	0	0	-6.46361	17	19	13	3UTR		0	0
bta-miR-6529a	ENSBTAT00000021459	PACSIN1	3301	3315	0.923077	-26.9	0	0.00125765	0.353	0	0	-17.1102	13	14	13	3UTR		0	0
bta-miR-1271	ENSBTAT00000029329	SPDEF	1834	1856	0.846154	-19.8	1	1.1e-06	0.338	0	0	-9.59714	14	22	9	3UTR		0	0
bta-miR-204	ENSBTAT00000063626	TCP11	2835	2887	0.923077	-22.6	1	5.86e-05	0.544	0	0	-7.28438	15	17	15	3UTR		0	0
bta-miR-204	ENSBTAT00000063626	TCP11	2871	2887	0.923077	-22.5	1	5.86e-05	0.544	0	0	-7.28438	15	16	15	3UTR		0	0
bta-miR-6529a	ENSBTAT00000012158	SCUBE3	3154	3172	1	-23.9	1	0.0208232	0.544	0	0	-5.76291	17	18	17	3UTR		0	0
bta-miR-127	ENSBTAT00000020115	PNPLA1	3106	3145	1	-21.7	1	0.000733592	0.515	0	0	-5.19005	13	15	13	3UTR		0	0
bta-miR-127	ENSBTAT00000020115	PNPLA1	3131	3145	1	-21.5	1	0.000733592	0.515	0	0	-5.19005	13	14	13	3UTR		0	0
bta-miR-1271	ENSBTAT00000011001	CDKN1A	815	834	0.846154	-17.2	1	0.00183142	0.765	0	0	-6.25121	16	19	9	3UTR		0	0
bta-miR-1271	ENSBTAT00000003071	PPIL1	1130	1141	0.833333	-15.5	1	0.0146936	0.647	0	0	-13.2236	10	11	10	3UTR		0	0
bta-miR-204	ENSBTAT00000024254	GLP1R	2807	2825	1	-23.6	1	0.00989999	0.5	0	0	-7.28438	16	18	11	3UTR		0	0
bta-miR-211	ENSBTAT00000014756	KCNK5	2848	2865	0.923077	-20	0	0.000855726	0.515	0	0	-15.5666	15	17	9	3UTR		0	0
bta-miR-196a	ENSBTAT00000014756	KCNK5	2816	2833	0.846154	-17.4	0	0.0907981	0.515	0	0	-9.54656	16	17	16	3UTR		0	0
bta-miR-375	ENSBTAT00000030656	KCNK16	2831	2868	0.923077	-20.2	1	0.00238251	0.382	0	0	-6.76235	16	21	10	3UTR		0	0
bta-miR-211	ENSBTAT00000036988	DAAM2	4702	4722	1	-20.7	0	0.000166129	0.574	0	0	-8.4155	16	20	12	3UTR		0	0
bta-miR-204	ENSBTAT00000023397	TREM1	796	812	1	-20	1	0.000535258	0.426	0	0	-5.18008	15	16	15	3UTR		0	0
bta-miR-1271	ENSBTAT00000036062	TFEB	2094	2115	0.923077	-19.8	0	0.00885931	0.382	0	0	-6.80703	16	21	13	3UTR		0	0
bta-miR-204	ENSBTAT00000011820	USP49	3534	3558	0.846154	-20.9	1	0.239842	0.5	0	0	-4.99396	19	24	8	3UTR		0	0
bta-miR-211	ENSBTAT00000011820	USP49	3563	3581	0.923077	-21.3	0	0.00820475	0.544	0	0	-9.87071	16	18	13	3UTR		0	0
bta-miR-375	ENSBTAT00000020376	TRERF1	4728	4746	0.923077	-20.8	0	0.000563853	0.5	0	0	-14.9547	17	18	17	3UTR		0	0
bta-miR-6529a	ENSBTAT00000019726	GLTSCR1L	3319	3348	1	-21.4	1	3.49e-05	0.574	0	0	-4.90607	17	23	8	3UTR		0	0
bta-miR-204	ENSBTAT00000005214	RPL7L1	871	890	0.923077	-16.6	1	0.000499485	0.529	0	0	-9.59801	14	19	7	3UTR		0	0
bta-miR-1271	ENSBTAT00000016955	KLC4	2238	2265	1	-19.4	0	9.47e-07	0.456	0	0	-8.05823	17	27	10	3UTR		0	0
bta-miR-211	ENSBTAT00000016963	PTK7	3415	3438	0.846154	-23	0	0.000189161	0.338	0	0	-12.1611	16	23	9	3UTR		0	0
bta-miR-204	ENSBTAT00000008336	SLC22A7	2431	2460	0.846154	-18.5	0	0.0967234	0.662	0	0	-17.6728	17	29	10	3UTR		0	0
bta-miR-6529a	ENSBTAT00000010620	SLC35B2	1882	1897	0.846154	-20.4	0	5.03e-05	0.456	0	0	-17.6659	13	15	10	3UTR		0	0
bta-miR-204	ENSBTAT00000004547	ENPP4	3582	3598	0.846154	-16.8	0	0.0313903	0.456	0	0	-10.7522	12	16	7	3UTR		0	0
bta-miR-204	ENSBTAT00000053783	RCAN2	3266	3282	1	-17.5	1	0.00277928	0.544	0	0	-8.57382	13	16	8	3UTR		0	0
bta-miR-1271	ENSBTAT00000004736	CYP39A1	1600	1616	0.846154	-16.7	0	5.05e-06	0.485	0	0	-6.44976	13	16	6	3UTR		0	0
bta-miR-204	ENSBTAT00000035930	ADGRF5	4674	4696	1	-18.8	1	0.222254	0.574	0	0	-4.99396	18	22	7	3UTR		0	0
bta-miR-1271	ENSBTAT00000061046	CD2AP	2195	2221	0.846154	-17	1	0.0193382	0.676	0	0	-6.23647	17	26	8	3UTR		0	0
bta-miR-6529a	ENSBTAT00000035844	PAQR8	1635	1657	1	-19.5	1	0.0085568	0.5	0	0	-5.52986	17	22	9	3UTR		0	0
bta-miR-196a	ENSBTAT00000010709	GCM1	1880	1902	1	-19	0	0.0173519	0.603	0	0	-9.55161	17	22	12	3UTR		0	0
bta-miR-6529a	ENSBTAT00000004358	ELOVL5	2349	2369	0.846154	-18.1	1	9.06e-05	0.632	0	0	-6.06975	13	20	8	3UTR		0	0
bta-miR-1271	ENSBTAT00000005821	AGPAT1	1781	1799	0.846154	-18.6	0	4.88e-07	0.382	0	0	-8.31989	14	18	7	3UTR		0	0
bta-miR-6529a	ENSBTAT00000056520	SAPCD1	1223	1239	1	-17.3	1	0.00263803	0.632	0	0	-5.76291	13	16	7	3UTR		0	0
bta-miR-375	ENSBTAT00000027554	LTB	1969	1990	0.858974	-20.2	1	0.0736138	0.691	0	0	-3.93757	18	21	12	3UTR		0	0
bta-miR-369-5p	ENSBTAT00000026794	LOC788634	1593	1605	1	-14.9	1	0.000264079	0.515	0	0	-8.10843	11	12	11	3UTR		0	0
bta-miR-1271	ENSBTAT00000035910	PSORS1C2	747	764	0.846154	-15.1	1	9e-05	0.485	0	0	-5.76291	13	17	7	3UTR		0	0
bta-miR-3432a	ENSBTAT00000062975	TRIM31	2121	2146	0.846154	-19.1	1	0.00089629	0.647	0	0	-3.93757	19	21	18	3UTR		0	0
bta-miR-204	ENSBTAT00000023710	ZFP57	2339	2363	0.846154	-25.6	1	0.38779	0.471	0	0	-4.99396	19	24	8	3UTR		0	0
bta-miR-1271	ENSBTAT00000045079	MOG	1530	1575	1	-20.3	1	0.00665598	0.618	0	0	-5.38561	14	18	12	3UTR		0	0
bta-miR-1271	ENSBTAT00000045079	MOG	1558	1575	1	-20	1	0.00665598	0.618	0	0	-5.38561	14	17	12	3UTR		0	0
bta-miR-1271	ENSBTAT00000045078	MOG	2869	2905	1	-20.3	1	0.00157118	0.662	0	0	-5.38561	14	18	12	3UTR		0	0
bta-miR-6529a	ENSBTAT00000004214	LOC506486	1648	1679	0.923077	-21.8	1	0.00245405	0.706	0	0	-4.957	19	31	12	3UTR		0	0
bta-miR-204	ENSBTAT00000025749	LOC782475	6164	6192	0.923077	-16.4	0	0.686834	0.779	0	0	-6.82535	19	28	9	3UTR		0	0
bta-miR-204	ENSBTAT00000011774	ZSCAN12	2372	2389	0.923077	-17.7	1	0.150996	0.676	0	0	-7.51743	14	17	6	3UTR		0	0
bta-miR-211	ENSBTAT00000033366	LOC616868	1632	1646	0.923077	-20.6	0	0.000135987	0.662	0	0	-19.4239	13	14	13	3UTR		0	0
bta-miR-6529a	ENSBTAT00000045015	HMGN4	573	595	0.923077	-19.7	0	0.0174626	0.706	0	0	-14.2591	17	22	7	3UTR		0	0
bta-miR-204	ENSBTAT00000045016	BTN1A1	2180	2210	1	-20.9	1	0.188662	0.544	0	0	-4.17062	19	30	12	3UTR		0	0
bta-miR-6529a	ENSBTAT00000015499	HIST1H1C	1138	1166	1	-22.9	1	0.000125384	0.515	0	0	-6.14858	16	21	9	3UTR		0	0
bta-miR-375	ENSBTAT00000044998	H4	705	721	1	-18.5	1	0.000413987	0.529	0	0	-5.22701	14	16	8	3UTR		0	0
bta-miR-6529a	ENSBTAT00000036665	HIST1H2BA	1395	1438	1	-21.2	1	0.00779583	0.588	0	0	-5.69245	14	18	12	3UTR		0	0
bta-miR-3432a	ENSBTAT00000021731	ACOT13	1242	1258	0.846154	-17.9	0	0.0340489	0.676	0	0	-14.9081	14	16	10	3UTR		0	0
bta-miR-204	ENSBTAT00000029204	KIAA0319	5276	5294	1	-20.1	0	3.97e-05	0.485	0	0	-15.5666	14	18	10	3UTR		0	0
bta-miR-204	ENSBTAT00000029204	KIAA0319	5651	5674	1	-20.6	1	0.000416482	0.529	0	0	-8.25288	17	23	11	3UTR		0	0
bta-miR-375	ENSBTAT00000012095	NRSN1	1997	2032	0.871795	-18.5	1	0.216635	0.77	0	0	-12.9906	17	19	17	3UTR		0	0
bta-miR-375	ENSBTAT00000020131	HDGFL1	1415	1451	0.846154	-19.6	0	0.000931349	0.441	0	0	-21.7694	13	17	7	3UTR		0	0
bta-miR-211	ENSBTAT00000044692	ATXN1	4806	4823	0.961538	-20.2	0	0.00261084	0.574	0	0	-8.66051	15	17	9	3UTR		0	0
bta-miR-204	ENSBTAT00000017189	JARID2	5191	5207	1	-21.2	1	0.000302545	0.485	0	0	-5.22701	14	16	8	3UTR		0	0
bta-miR-1271	ENSBTAT00000025973	NEDD9	2067	2113	1	-20.6	1	0.000686893	0.529	0	0	-5.38561	14	18	12	3UTR		0	0
bta-miR-6529a	ENSBTAT00000063873	SMIM13	4230	4285	1	-24.7	1	0.000621241	0.559	0	0	-6.08354	16	20	12	3UTR		0	0
bta-miR-6529a	ENSBTAT00000007635	TMEM14C	636	651	0.923077	-16.7	1	0.00120416	0.662	0	0	-7.00542	12	15	5	3UTR		0	0
bta-miR-3432a	ENSBTAT00000055064	LOC520336	5317	5349	0.846154	-22	1	0.0935658	0.618	0	0	-5.18008	20	32	11	3UTR		0	0
bta-miR-204	ENSBTAT00000003285	EEF1E1	971	989	0.923077	-18.3	1	0.00861082	0.544	0	0	-7.28438	15	18	9	3UTR		0	0
bta-miR-196a	ENSBTAT00000001494	SNRNP48	3040	3054	0.846154	-15.7	1	0.000253084	0.544	0	0	-8.53685	12	14	9	3UTR		0	0
bta-miR-196a	ENSBTAT00000019419	CAGE1	2582	2599	0.846154	-18.4	0	0.00917805	0.721	0	0	-17.7125	14	17	8	3UTR		0	0
bta-miR-1271	ENSBTAT00000044559	LY86	737	747	0.846154	-15.4	1	0.000144649	0.353	0	0	-13.0794	9	10	9	3UTR		0	0
bta-miR-3432a	ENSBTAT00000009559	F13A1	2857	2879	0.846154	-19.1	0	7.64e-05	0.515	0	0	-10.8407	17	22	9	3UTR		0	0
bta-miR-127	ENSBTAT00000065079	PPP1R3G	2126	2148	0.923077	-25.1	1	8.11e-06	0.485	0	0	-5.26888	18	22	10	3UTR		0	0
bta-miR-369-5p	ENSBTAT00000065079	PPP1R3G	6605	6618	0.846154	-15.3	1	6.43e-06	0.338	0	0	-8.29455	11	13	9	3UTR		0	0
bta-miR-6529a	ENSBTAT00000065079	PPP1R3G	2492	2507	0.923077	-20.2	0	3.21e-06	0.426	0	0	-17.1102	13	15	11	3UTR		0	0
bta-miR-6529a	ENSBTAT00000002695	PRPF4B	3262	3286	0.923077	-19.3	0	0.00636541	0.647	0	0	-9.95757	18	24	11	3UTR		0	0
bta-miR-204	ENSBTAT00000008367	RIPK1	2189	2211	0.923077	-22	1	0.00409269	0.441	0	0	-4.99396	17	22	8	3UTR		0	0
bta-miR-1271	ENSBTAT00000042722	FOXF2	1458	1497	0.923077	-16.1	1	0.00119009	0.632	0	0	-13.0794	9	11	9	3UTR		0	0
bta-miR-369-5p	ENSBTAT00000007856	CBLN2	1051	1092	0.923077	-16.7	1	0.000766644	0.544	0	0	-7.05204	12	14	12	3UTR		0	0
bta-miR-369-5p	ENSBTAT00000007856	CBLN2	1079	1092	0.923077	-16.6	1	0.000766644	0.544	0	0	-7.05204	12	13	12	3UTR		0	0
bta-miR-6529a	ENSBTAT00000007856	CBLN2	1319	1336	0.846154	-22	0	0.00359514	0.544	0	0	-14.4371	14	17	8	3UTR		0	0
bta-miR-1271	ENSBTAT00000012208	CD226	4040	4059	0.846154	-16.6	1	0.0213526	0.706	0	0	-6.10696	15	19	9	3UTR		0	0
bta-miR-6529a	ENSBTAT00000031287	SERPINB2	1375	1397	0.846154	-21.8	0	0.025822	0.676	0	0	-5.48126	19	22	13	3UTR		0	0
bta-miR-3432a	ENSBTAT00000013542	ZNF397	4087	4107	0.961538	-18.7	1	0.0245697	0.603	0	0	-6.08354	18	20	15	3UTR		0	0
bta-miR-127	ENSBTAT00000061204	DTNA	3187	3211	0.923077	-23	1	1.56e-05	0.426	0	0	-8.15936	17	24	6	3UTR		0	0
bta-miR-6529a	ENSBTAT00000029228	DSG2	3646	3665	0.923077	-22.6	0	6.05e-05	0.632	0	0	-6.23056	17	19	15	3UTR		0	0
bta-miR-204	ENSBTAT00000002538	DSG3	3507	3529	0.884615	-20.2	0	4.67e-05	0.544	0	0	-10.9974	17	22	7	3UTR		0	0
bta-miR-196a	ENSBTAT00000048222	ZNF521	4291	4313	0.884615	-19.2	0	0.0283099	0.632	0	0	-7.24999	18	22	14	3UTR		0	0
bta-miR-6529a	ENSBTAT00000048179	IMPACT	1402	1437	0.923077	-20.1	1	0.00373483	0.632	0	0	-3.93757	16	35	8	3UTR		0	0
bta-miR-375	ENSBTAT00000013242	RIOK3	3385	3403	0.846154	-20	0	0.0133352	0.662	0	0	-18.1666	15	18	8	3UTR		0	0
bta-miR-6529a	ENSBTAT00000013242	RIOK3	1813	1836	1	-18.7	0	0.0416875	0.574	0	0	-10.8269	18	23	10	3UTR		0	0
bta-miR-1271	ENSBTAT00000031059	ESCO1	3668	3697	0.846154	-16	0	0.000445237	0.603	0	0	-8.32603	10	12	10	3UTR		0	0
bta-miR-204	ENSBTAT00000027516	ADCYAP1	2088	2111	0.948718	-19	1	0.00705216	0.544	0	0	-10.3422	18	23	9	3UTR		0	0
bta-miR-375	ENSBTAT00000028874	METTL4	2811	2831	1	-19.8	1	0.0386657	0.75	0	0	-9.06125	18	20	14	3UTR		0	0
bta-miR-211	ENSBTAT00000005074	EMILIN2	3338	3360	1	-21.8	1	2.37e-05	0.324	0	0	-7.51743	16	22	11	3UTR		0	0
bta-miR-6529a	ENSBTAT00000025337	ARHGAP28	4044	4063	1	-21.6	0	0.000191759	0.515	0	0	-6.21671	16	19	13	3UTR		0	0
bta-miR-6529a	ENSBTAT00000066041	RAB31	3757	3784	0.923077	-25.4	1	0.015646	0.471	0	0	-7.4978	17	22	7	3UTR		0	0
bta-miR-6529a	ENSBTAT00000012044	LDLRAD4	6475	6500	1	-22.2	0	1.57e-05	0.515	0	0	-5.83853	15	19	9	3UTR		0	0
bta-miR-3432a	ENSBTAT00000012044	LDLRAD4	5855	5877	1	-21.8	0	0.000398787	0.515	0	0	-9.34574	19	22	12	3UTR		0	0
bta-miR-127	ENSBTAT00000014661	MC2R	1880	1899	0.923077	-20.2	0	0.00559837	0.441	0	0	-9.64415	15	19	10	3UTR		0	0
bta-miR-211	ENSBTAT00000014661	MC2R	1316	1334	0.923077	-19.8	0	0.00929432	0.544	0	0	-15.5666	15	18	9	3UTR		0	0
bta-miR-6529a	ENSBTAT00000036594	SMAD2	3801	3815	1	-19.6	0	0.000367469	0.515	0	0	-17.9671	13	14	13	3UTR		0	0
bta-miR-6529a	ENSBTAT00000018334	NEDD4L	3353	3381	1	-20.8	0	0.00151301	0.632	0	0	-17.1102	11	13	11	3UTR		0	0
bta-miR-1271	ENSBTAT00000022070	CAPN15	4500	4518	0.923077	-21.4	0	1.67e-05	0.324	0	0	-6.78424	15	18	9	3UTR		0	0
bta-miR-1271	ENSBTAT00000022073	PIGQ	1790	1805	0.923077	-18.3	1	3.94e-08	0.309	0	0	-7.73085	13	15	10	3UTR		0	0
bta-miR-3432a	ENSBTAT00000018766	GNPTG	1152	1176	0.923077	-20.2	0	0.0312511	0.721	0	0	-8.91345	20	24	8	3UTR		0	0
bta-miR-3432a	ENSBTAT00000002860	HN1L	1991	2013	0.846154	-20	0	0.00130094	0.397	0	0	-6.62614	17	22	10	3UTR		0	0
bta-miR-1271	ENSBTAT00000001356	ZNF598	3022	3035	0.923077	-18.4	1	7.55e-05	0.265	0	0	-8.58769	12	13	12	3UTR		0	0
bta-miR-204	ENSBTAT00000065244	SLC9A3R2	1170	1194	0.923077	-22.3	1	2.86e-05	0.412	0	0	-4.90607	17	24	9	3UTR		0	0
bta-miR-204	ENSBTAT00000049790	SLC9A3R2	893	917	0.923077	-22.3	1	2.86e-05	0.412	0	0	-4.90607	17	24	9	3UTR		0	0
bta-miR-1271	ENSBTAT00000000348	RAB26	1464	1476	1	-15.1	1	4.6e-05	0.485	0	0	-13.2236	10	12	7	3UTR		0	0
bta-miR-196a	ENSBTAT00000000348	RAB26	1045	1063	0.846154	-18.7	0	0.000132039	0.412	0	0	-9.68502	17	18	17	3UTR		0	0
bta-miR-1271	ENSBTAT00000025393	TRAF7	2243	2262	0.846154	-21.5	1	6.27e-06	0.338	0	0	-7.05204	12	14	12	3UTR		0	0
bta-miR-6529a	ENSBTAT00000013144	ECI1	1055	1068	1	-19.6	0	0.00822543	0.456	0	0	-10.7629	12	13	12	3UTR		0	0
bta-miR-1271	ENSBTAT00000007182	TBC1D24	1867	1883	0.846154	-19.7	0	0.000313565	0.412	0	0	-10.974	15	16	15	3UTR		0	0
bta-miR-204	ENSBTAT00000039221	PDPK1	5940	5959	0.923077	-20.8	0	0.0013919	0.412	0	0	-14.0621	14	19	11	3UTR		0	0
bta-miR-204	ENSBTAT00000052696	CLUAP1	1986	2010	0.846154	-19.9	1	0.0986377	0.544	0	0	-7.28438	18	24	8	3UTR		0	0
bta-miR-6529a	ENSBTAT00000012121	CORO7	2867	2884	0.923077	-20.8	1	0.0849766	0.338	0	0	-8.16444	13	17	7	3UTR		0	0
bta-miR-6529a	ENSBTAT00000037513	CDIP1	1442	1462	0.846154	-20.8	0	0.000262601	0.515	0	0	-9.50664	15	20	6	3UTR		0	0
bta-miR-1271	ENSBTAT00000056899	UBALD1	835	847	0.846154	-16.1	1	6.32e-05	0.485	0	0	-6.90779	11	12	11	3UTR		0	0
bta-miR-6529a	ENSBTAT00000018406	C25H16orf72	1732	1759	0.897436	-20.9	1	0.0011907	0.574	0	0	-10.3422	13	17	10	3UTR		0	0
bta-miR-375	ENSBTAT00000010376	GRIN2A	9110	9136	0.846154	-22.8	1	0.00563972	0.618	0	0	-3.93757	21	26	12	3UTR		0	0
bta-miR-204	ENSBTAT00000010376	GRIN2A	9183	9218	1	-25.1	1	0.000917717	0.515	0	0	-7.28438	18	26	11	3UTR		0	0
bta-miR-204	ENSBTAT00000005753	SOCS1	1683	1699	0.923077	-26.4	1	1.52e-07	0.559	0	0	-4.17062	15	16	15	3UTR		0	0
bta-miR-1271	ENSBTAT00000037460	SNX29	3464	3482	0.923077	-17.4	1	2.31e-05	0.368	0	0	-5.76291	13	18	9	3UTR		0	0
bta-miR-6529a	ENSBTAT00000046336	ERCC4	2756	2800	0.923077	-25.4	0	0.0202476	0.588	0	0	-5.83853	17	21	12	3UTR		0	0
bta-miR-204	ENSBTAT00000046336	ERCC4	6255	6289	0.846154	-18.6	1	0.000785858	0.647	0	0	-7.16335	14	16	14	3UTR		0	0
bta-miR-196a	ENSBTAT00000046336	ERCC4	5749	5769	0.884615	-18.8	0	0.000294486	0.618	0	0	-9.37014	16	20	7	3UTR		0	0
bta-miR-196a	ENSBTAT00000006308	RRN3	3547	3568	0.961538	-16.5	1	0.00311212	0.618	0	0	-4.79441	18	21	13	3UTR		0	0
bta-miR-6529a	ENSBTAT00000006308	RRN3	3637	3668	1	-19.5	1	0.0221391	0.721	0	0	-4.65016	15	18	12	3UTR		0	0
bta-miR-375	ENSBTAT00000015524	C25H16orf45	2831	2855	0.923077	-20	1	0.0749732	0.515	0	0	-6.08354	19	24	8	3UTR		0	0
bta-miR-127	ENSBTAT00000021265	NDE1	3443	3463	0.923077	-23.5	0	0.000281906	0.368	0	0	-10.3185	17	20	11	3UTR		0	0
bta-miR-204	ENSBTAT00000007264	XYLT1	5090	5125	0.846154	-21.4	1	0.0116619	0.426	0	0	-8.57351	17	35	11	3UTR		0	0
bta-miR-211	ENSBTAT00000028299	COQ7	764	787	0.923077	-16.4	1	0.0698121	0.647	0	0	-5.76291	18	23	9	3UTR		0	0
bta-miR-6529a	ENSBTAT00000054846	ACSM5	2187	2203	1	-19.9	1	0.00152616	0.5	0	0	-8.63862	14	16	8	3UTR		0	0
bta-miR-127	ENSBTAT00000008458	MGC134577	2768	2789	0.846154	-22.5	0	1.08e-05	0.456	0	0	-10.7153	17	21	9	3UTR		0	0
bta-miR-204	ENSBTAT00000012963	ANKS4B	1535	1557	0.961538	-19.8	0	0.0947463	0.75	0	0	-9.54656	16	22	11	3UTR		0	0
bta-miR-211	ENSBTAT00000024028	CDR2	2044	2067	1	-20.6	1	0.0408572	0.574	0	0	-3.93757	19	23	9	3UTR		0	0
bta-miR-375	ENSBTAT00000025120	OTOA	3855	3884	0.948718	-22.2	0	0.00202354	0.397	0	0	-7.91236	16	19	13	3UTR		0	0
bta-miR-375	ENSBTAT00000025120	OTOA	3866	3884	1	-22.1	0	0.00202354	0.397	0	0	-7.91236	16	18	13	3UTR		0	0
bta-miR-204	ENSBTAT00000013412	SCNN1G	2122	2135	0.846154	-19.3	0	0.00117904	0.485	0	0	-22.7707	12	13	12	3UTR		0	0
bta-miR-204	ENSBTAT00000003035	GGA2	2434	2457	1	-21.4	1	1.71e-05	0.397	0	0	-7.51743	14	17	11	3UTR		0	0
bta-miR-6529a	ENSBTAT00000045011	DCTN5	1801	1819	1	-21.4	1	0.00140773	0.662	0	0	-4.79441	17	18	17	3UTR		0	0
bta-miR-127	ENSBTAT00000017178	PPP4C	1118	1141	1	-24.4	0	9.2e-05	0.324	0	0	-8.28966	17	23	10	3UTR		0	0
bta-miR-1271	ENSBTAT00000006632	FAM57B	1343	1357	0.846154	-18.4	0	2.39e-06	0.265	0	0	-7.3066	12	14	6	3UTR		0	0
bta-miR-204	ENSBTAT00000003027	SETD1A	5669	5689	1	-22.3	1	0.000502554	0.368	0	0	-4.957	18	20	14	3UTR		0	0
bta-miR-6529a	ENSBTAT00000027359	PYCARD	712	734	0.923077	-18	1	0.0312094	0.647	0	0	-5.52986	17	22	10	3UTR		0	0
bta-miR-6529a	ENSBTAT00000023179	KCTD7	2962	2977	0.846154	-21.9	0	0.00110413	0.368	0	0	-17.1102	13	15	9	3UTR		0	0
bta-miR-196a	ENSBTAT00000023179	KCTD7	2549	2572	1	-24.2	1	0.0323893	0.559	0	0	-7.16335	19	23	13	3UTR		0	0
bta-miR-127	ENSBTAT00000005296	SBDS	922	944	0.846154	-18.7	0	0.0035345	0.603	0	0	-17.1102	15	22	9	3UTR		0	0
bta-miR-204	ENSBTAT00000002697	AUTS2	3931	3957	1	-21.3	1	0.00305057	0.559	0	0	-4.99396	16	18	16	3UTR		0	0
bta-miR-211	ENSBTAT00000003031	STX1A	1165	1183	1	-19.5	1	0.00247788	0.353	0	0	-9.43035	16	18	11	3UTR		0	0
bta-miR-6529a	ENSBTAT00000005327	YWHAG	1055	1072	1	-17.9	0	0.0911024	0.544	0	0	-7.20265	14	17	11	3UTR		0	0
bta-miR-196a	ENSBTAT00000001503	TRIP6	1599	1614	0.923077	-17.1	1	0.183877	0.5	0	0	-15.1452	14	15	14	3UTR		0	0
bta-miR-211	ENSBTAT00000020895	GIGYF1	5855	5875	0.923077	-23.1	0	0.000653625	0.338	0	0	-12.175	16	20	9	3UTR		0	0
bta-miR-1271	ENSBTAT00000015588	TFR2	2485	2509	0.923077	-20.8	0	2.3e-05	0.426	0	0	-8.25873	19	24	7	3UTR		0	0
bta-miR-3432a	ENSBTAT00000054755	GJC3	880	895	1	-17.7	0	2.06e-05	0.338	0	0	-6.46361	13	15	11	3UTR		0	0
bta-miR-204	ENSBTAT00000025885	ZNF655	1276	1293	1	-17.7	1	0.00111227	0.574	0	0	-7.51743	14	17	6	3UTR		0	0
bta-miR-6529a	ENSBTAT00000009691	EIF2AK1	2619	2637	0.923077	-22.5	0	0.00142368	0.368	0	0	-12.9912	15	18	14	3UTR		0	0
bta-miR-6529a	ENSBTAT00000012173	DAGLB	3796	3810	0.846154	-24.1	0	4.45e-06	0.5	0	0	-19.4239	13	14	13	3UTR		0	0
bta-miR-6529a	ENSBTAT00000012173	DAGLB	2243	2264	0.846154	-19.8	0	0.000113884	0.412	0	0	-10.977	16	21	8	3UTR		0	0
bta-miR-3432a	ENSBTAT00000022820	RNF216	3063	3087	0.923077	-21.7	1	0.00527881	0.397	0	0	-4.76182	18	24	7	3UTR		0	0
bta-miR-375	ENSBTAT00000016002	WIPI2	1905	1923	1	-27.7	0	6.15e-08	0.25	0	0	-15.5666	16	18	13	3UTR		0	0
bta-miR-204	ENSBTAT00000037111	MMD2	819	867	0.846154	-22.2	1	0.0109601	0.456	0	0	-3.93757	18	31	10	3UTR		0	0
bta-miR-6529a	ENSBTAT00000005275	SDK1	10456	10475	0.846154	-21.1	0	0.0635761	0.603	0	0	-5.71431	18	19	18	3UTR		0	0
bta-miR-211	ENSBTAT00000003214	FTSJ2	1016	1037	0.923077	-16.9	0	0.104826	0.618	0	0	-10.608	13	21	9	3UTR		0	0
bta-miR-127	ENSBTAT00000004699	FAM20C	1912	1942	0.846154	-26	0	8.99e-06	0.309	0	0	-10.8144	18	23	7	3UTR		0	0
bta-miR-196a	ENSBTAT00000004585	ASAH2	2817	2838	0.846154	-19.1	0	0.032753	0.574	0	0	-10.977	16	21	11	3UTR		0	0
bta-miR-1271	ENSBTAT00000012499	PTEN	3761	3777	0.923077	-17.5	1	0.00234189	0.632	0	0	-5.03583	15	16	15	3UTR		0	0
bta-miR-204	ENSBTAT00000034704	LIPN	2991	3020	0.923077	-18.3	0	0.010955	0.75	0	0	-5.83853	15	29	10	3UTR		0	0
bta-miR-375	ENSBTAT00000001709	STAMBPL1	1460	1477	0.923077	-19.2	0	0.000738898	0.544	0	0	-19.4239	14	17	7	3UTR		0	0
bta-miR-1271	ENSBTAT00000014282	FAS	2474	2489	1	-20.9	1	0.0616303	0.618	0	0	-4.90607	14	15	14	3UTR		0	0
bta-miR-196a	ENSBTAT00000015584	ANKRD1	1653	1676	0.846154	-15.8	0	0.0214686	0.676	0	0	-8.79494	17	23	9	3UTR		0	0
bta-miR-3432a	ENSBTAT00000006533	PCGF5	2125	2147	1	-17.8	1	0.0127248	0.662	0	0	-10.3422	13	17	10	3UTR		0	0
bta-miR-3432a	ENSBTAT00000021438	BTAF1	6581	6602	1	-20	0	0.00337956	0.721	0	0	-13.8806	16	21	10	3UTR		0	0
bta-miR-196a	ENSBTAT00000038965	MYOF	6299	6321	0.846154	-19.2	0	0.00358625	0.632	0	0	-14.8481	18	22	10	3UTR		0	0
bta-miR-375	ENSBTAT00000006763	CEP55	1711	1731	0.846154	-18.8	0	0.0717678	0.676	0	0	-9.86134	18	20	12	3UTR		0	0
bta-miR-1271	ENSBTAT00000000569	PDE6C	2834	2854	0.923077	-18.8	1	8.23e-06	0.779	0	0	-14.0888	13	20	8	3UTR		0	0
bta-miR-3432a	ENSBTAT00000047862	ENTPD1	3022	3046	0.942308	-20	1	0.00461722	0.618	0	0	-5.22671	20	24	7	3UTR		0	0
bta-miR-1271	ENSBTAT00000021686	TM9SF3	2033	2053	0.846154	-17.7	0	0.00217817	0.603	0	0	-13.0514	16	20	9	3UTR		0	0
bta-miR-3432a	ENSBTAT00000021686	TM9SF3	2158	2185	0.846154	-17.1	0	0.0928613	0.632	0	0	-9.88456	17	27	7	3UTR		0	0
bta-miR-6529a	ENSBTAT00000021686	TM9SF3	4743	4764	0.846154	-19	0	0.000106121	0.485	0	0	-12.4895	16	21	10	3UTR		0	0
bta-miR-1271	ENSBTAT00000065819	LOC100849063	12429	12443	1	-24.2	1	0.000704234	0.618	0	0	-5.76291	13	14	13	3UTR		0	0
bta-miR-6529a	ENSBTAT00000065819	LOC100849063	14704	14725	0.807692	-27.7	0	0.0176164	0.618	0	0	-7.23797	18	21	14	3UTR		0	0
bta-miR-375	ENSBTAT00000066153	FRAT2	1465	1482	0.923077	-23.9	0	4.14e-07	0.412	0	0	-17.1102	15	17	10	3UTR		0	0
bta-miR-196a	ENSBTAT00000002604	PI4K2A	2208	2235	0.846154	-20.5	0	0.0124901	0.529	0	0	-8.32703	18	27	7	3UTR		0	0
bta-miR-127	ENSBTAT00000024705	ZFYVE27	1444	1468	1	-25.2	1	6.6e-05	0.382	0	0	-5.52986	18	24	7	3UTR		0	0
bta-miR-6529a	ENSBTAT00000010654	GOLGA7B	1766	1787	0.961538	-22.1	1	0.0707899	0.426	0	0	-5.76291	18	21	8	3UTR		0	0
bta-miR-1271	ENSBTAT00000029136	R3HCC1L	3244	3257	1	-21.1	1	3.73e-07	0.544	0	0	-5.61866	12	13	12	3UTR		0	0
bta-miR-6529a	ENSBTAT00000016063	SLC25A28	1413	1431	0.942308	-19.9	0	0.0241191	0.456	0	0	-6.69537	14	18	7	3UTR		0	0
bta-miR-3432a	ENSBTAT00000062934	ENTPD7	6076	6099	1	-22	1	0.000105189	0.544	0	0	-8.57351	17	23	11	3UTR		0	0
bta-miR-3432a	ENSBTAT00000062934	ENTPD7	3308	3330	0.923077	-20.8	0	0.00327312	0.544	0	0	-13.9286	16	22	10	3UTR		0	0
bta-miR-1271	ENSBTAT00000064176	COX15	1417	1436	0.923077	-17.9	1	0.000360335	0.588	0	0	-4.90607	14	19	9	3UTR		0	0
bta-miR-6529a	ENSBTAT00000009985	CHUK	2889	2920	0.846154	-18.5	1	0.10266	0.721	0	0	-3.93757	19	31	10	3UTR		0	0
bta-miR-196a	ENSBTAT00000009988	CWF19L1	1794	1810	0.846154	-16	1	0.00168365	0.588	0	0	-4.90607	14	16	8	3UTR		0	0
bta-miR-1271	ENSBTAT00000017163	WNT8B	2530	2543	0.846154	-21.2	1	6.67e-06	0.368	0	0	-7.05204	12	13	12	3UTR		0	0
bta-miR-204	ENSBTAT00000006601	SFXN3	1843	1864	0.846154	-21.3	1	1.28e-05	0.456	0	0	-7.05204	15	21	12	3UTR		0	0
bta-miR-1271	ENSBTAT00000006601	SFXN3	2260	2283	1	-17.3	1	2.83e-05	0.706	0	0	-6.78234	11	14	7	3UTR		0	0
bta-miR-375	ENSBTAT00000009830	BTRC	1856	1872	0.846154	-16.4	1	1.07e-05	0.412	0	0	-4.99396	15	16	15	3UTR		0	0
bta-miR-1271	ENSBTAT00000003517	INA	1832	1853	1	-19.2	1	0.00110565	0.574	0	0	-8.21039	16	21	9	3UTR		0	0
bta-miR-6529a	ENSBTAT00000044947	ECHS1	1405	1438	1	-23.3	0	0.0331643	0.618	0	0	-8.30604	14	17	8	3UTR		0	0
bta-miR-1271	ENSBTAT00000015811	GPAM	4844	4865	0.923077	-18.4	0	0.00409062	0.662	0	0	-8.10683	12	16	10	3UTR		0	0
bta-miR-1271	ENSBTAT00000026269	ACSL5	2355	2390	0.923077	-16.3	1	0.0020952	0.706	0	0	-7.73085	13	16	10	3UTR		0	0
bta-miR-375	ENSBTAT00000008830	VTI1A	1908	1929	0.846154	-16.7	1	0.00024357	0.735	0	0	-14.554	15	21	8	3UTR		0	0
bta-miR-6529a	ENSBTAT00000008706	CASP7	2455	2477	0.846154	-19.9	0	0.00709254	0.706	0	0	-7.65065	17	22	7	3UTR		0	0
bta-miR-1271	ENSBTAT00000009011	VWA2	4145	4168	0.923077	-19.7	1	6.81e-05	0.485	0	0	-5.38561	16	23	10	3UTR		0	0
bta-miR-375	ENSBTAT00000045791	PNLIPRP3	2719	2736	0.846154	-19	0	2.67e-05	0.456	0	0	-19.4239	14	17	10	3UTR		0	0
bta-miR-3432a	ENSBTAT00000045791	PNLIPRP3	2233	2261	1	-20.6	1	0.000742588	0.647	0	0	-4.76182	16	18	16	3UTR		0	0
bta-miR-204	ENSBTAT00000006221	SLC18A2	2604	2616	1	-18.1	0	0.01306	0.603	0	0	-9.77961	11	12	11	3UTR		0	0
bta-miR-127	ENSBTAT00000011502	SFXN4	1132	1150	0.846154	-20.7	1	4.68e-05	0.441	0	0	-6.87023	14	18	6	3UTR		0	0
bta-miR-1271	ENSBTAT00000032752	IKZF5	1732	1748	1	-16.3	1	0.0127831	0.706	0	0	-6.54929	14	16	11	3UTR		0	0
bta-miR-211	ENSBTAT00000004287	CHST15	2703	2723	0.923077	-19.2	1	8.5e-05	0.603	0	0	-3.93757	16	20	12	3UTR		0	0
bta-miR-196a	ENSBTAT00000027987	FAM196A	6697	6713	1	-19.3	1	0.053642	0.75	0	0	-3.79332	15	16	15	3UTR		0	0
bta-miR-6529a	ENSBTAT00000012098	INPP5A	2516	2533	0.923077	-18.3	0	0.000524752	0.471	0	0	-17.8457	13	17	7	3UTR		0	0
bta-miR-6529a	ENSBTAT00000015362	STK32C	1656	1675	1	-21.4	1	0.000986329	0.515	0	0	-3.93757	16	19	8	3UTR		0	0
bta-miR-1271	ENSBTAT00000014656	ANGPT2	2647	2665	0.923077	-18.9	0	0.00429982	0.838	0	0	-11.0886	15	18	12	3UTR		0	0
bta-miR-369-5p	ENSBTAT00000018930	DEFB5	224	235	1	-16.3	1	0.0190742	0.456	0	0	-10.2546	10	11	10	3UTR		0	0
bta-miR-1271	ENSBTAT00000004009	RWDD4	1745	1761	0.846154	-17.1	0	0.00409207	0.735	0	0	-19.4239	14	16	12	3UTR		0	0
bta-miR-6529a	ENSBTAT00000017582	CFAP97	1889	1906	0.846154	-17.8	0	0.000356274	0.603	0	0	-8.81432	16	17	16	3UTR		0	0
bta-miR-6529a	ENSBTAT00000017582	CFAP97	3723	3741	0.923077	-19.1	1	0.042869	0.75	0	0	-7.10297	16	18	10	3UTR		0	0
bta-miR-6529a	ENSBTAT00000012503	KLKB1	2063	2104	0.923077	-19.7	1	0.00033071	0.5	0	0	-6.58625	15	21	8	3UTR		0	0
bta-miR-369-5p	ENSBTAT00000004648	F11	2622	2638	0.846154	-16.2	0	0.0181123	0.529	0	0	-14.9547	14	16	7	3UTR		0	0
bta-miR-375	ENSBTAT00000014960	ASAH1	1321	1341	0.923077	-21.3	0	2.09e-05	0.368	0	0	-13.6656	18	20	9	3UTR		0	0
bta-miR-3432a	ENSBTAT00000061016	PCM1	7367	7391	0.923077	-21.1	1	0.00058454	0.706	0	0	-3.79332	19	24	13	3UTR		0	0
bta-miR-127	ENSBTAT00000061318	FGF20	1125	1146	0.846154	-22.6	0	0.000134109	0.618	0	0	-10.0583	18	21	10	3UTR		0	0
bta-miR-1271	ENSBTAT00000039828	EIF4EBP1	770	811	1	-17.6	0	3.41e-05	0.712	0	0	-8.36268	13	16	11	3UTR		0	0
bta-miR-1271	ENSBTAT00000039828	EIF4EBP1	796	811	0.846154	-17.5	0	3.41e-05	0.712	0	0	-8.36268	13	15	11	3UTR		0	0
bta-miR-204	ENSBTAT00000047426	STAR	1875	1894	0.846154	-20	0	0.00226584	0.676	0	0	-13.1264	16	19	7	3UTR		0	0
bta-miR-375	ENSBTAT00000027449	IDO1	1450	1466	0.846154	-16.9	1	3.12e-05	0.632	0	0	-3.79332	15	16	15	3UTR		0	0
bta-miR-1271	ENSBTAT00000022773	GINS4	2672	2682	1	-16.6	1	1.99e-05	0.353	0	0	-14.4661	9	10	9	3UTR		0	0
bta-miR-204	ENSBTAT00000000277	DKK4	1913	1930	1	-19.7	1	0.135532	0.676	0	0	-10.1092	14	17	10	3UTR		0	0
bta-miR-204	ENSBTAT00000004757	POMK	2655	2679	1	-20.1	1	0.00033086	0.603	0	0	-5.18008	19	24	15	3UTR		0	0
bta-miR-196a	ENSBTAT00000023670	THRB	3054	3077	0.897436	-19	1	0.0288474	0.691	0	0	-5.76291	16	23	8	3UTR		0	0
bta-miR-6529a	ENSBTAT00000020729	RPL15	1109	1128	0.923077	-20	1	0.000292752	0.676	0	0	-6.76235	15	19	11	3UTR		0	0
bta-miR-6529a	ENSBTAT00000049768	RAB4A	1128	1141	0.846154	-17.9	0	0.00197608	0.632	0	0	-12.8934	12	13	12	3UTR		0	0
bta-miR-6529a	ENSBTAT00000000087	CCSAP	3713	3731	0.884615	-22.5	0	0.000650828	0.559	0	0	-14.401	15	18	7	3UTR		0	0
bta-miR-196a	ENSBTAT00000000087	CCSAP	1964	1985	1	-18.9	1	0.0159892	0.559	0	0	-5.9255	16	21	12	3UTR		0	0
bta-miR-6529a	ENSBTAT00000006068	LOC533307	2194	2207	1	-18.1	1	0.000348564	0.456	0	0	-6.00433	12	13	12	3UTR		0	0
bta-miR-196a	ENSBTAT00000001248	SIPA1L2	6157	6178	0.846154	-20.3	1	0.000230565	0.544	0	0	-10.6493	17	21	9	3UTR		0	0
bta-miR-196a	ENSBTAT00000028227	LOC616014	3649	3669	0.923077	-21.7	0	0.190067	0.603	0	0	-8.14709	18	20	9	3UTR		0	0
bta-miR-211	ENSBTAT00000003777	GNG4	3464	3485	1	-20.5	0	0.000419627	0.456	0	0	-9.54656	17	21	13	3UTR		0	0
bta-miR-375	ENSBTAT00000003777	GNG4	3780	3804	1	-22.2	1	0.00208868	0.588	0	0	-4.02637	19	24	14	3UTR		0	0
bta-miR-6529a	ENSBTAT00000003777	GNG4	1696	1719	1	-20.9	1	0.00802179	0.529	0	0	-4.90607	18	23	14	3UTR		0	0
bta-miR-6529a	ENSBTAT00000064438	ADO	3987	4009	0.923077	-19.5	1	0.0943515	0.559	0	0	-6.9954	19	22	9	3UTR		0	0
bta-miR-211	ENSBTAT00000052928	NRBF2	1091	1111	0.807692	-18.1	1	0.0868673	0.515	0	0	-6.58625	17	20	8	3UTR		0	0
bta-miR-3432a	ENSBTAT00000052725	REEP3	1985	2000	0.923077	-17	1	0.0142077	0.662	0	0	-4.76182	13	15	10	3UTR		0	0
bta-miR-3432a	ENSBTAT00000023273	MYPN	4444	4463	0.923077	-22.4	1	5.04e-05	0.441	0	0	-3.93757	17	19	10	3UTR		0	0
bta-miR-196a	ENSBTAT00000019351	DDX21	2419	2438	0.923077	-19.5	0	0.000681126	0.691	0	0	-9.54656	18	19	18	3UTR		0	0
bta-miR-6529a	ENSBTAT00000007444	LRRC20	1375	1397	1	-20.5	0	0.000491805	0.5	0	0	-8.4155	17	22	12	3UTR		0	0
bta-miR-211	ENSBTAT00000065071	SLC29A3	1922	1938	0.846154	-21.2	1	3.19e-08	0.338	0	0	-6.10696	14	16	8	3UTR		0	0
bta-miR-204	ENSBTAT00000047028	C28H10orf54	1199	1234	1	-22.2	1	0.000217846	0.426	0	0	-4.17062	15	18	10	3UTR		0	0
bta-miR-3432a	ENSBTAT00000005059	MCU	1184	1198	0.846154	-16.3	0	0.0048186	0.603	0	0	-8.88086	12	14	9	3UTR		0	0
bta-miR-1271	ENSBTAT00000061411	USP54	5928	5939	0.923077	-18.4	1	2.69e-05	0.436	0	0	-13.2236	10	11	10	3UTR		0	0
bta-miR-1271	ENSBTAT00000061411	USP54	5916	5939	0.846154	-18.8	1	2.69e-05	0.436	0	0	-13.2236	10	12	10	3UTR		0	0
bta-miR-3432a	ENSBTAT00000054334	KCNMA1	6078	6101	1	-21.9	1	0.0247669	0.544	0	0	-5.18008	20	23	9	3UTR		0	0
bta-miR-211	ENSBTAT00000017638	POLR3A	6727	6743	1	-18.7	1	0.0131403	0.412	0	0	-5.08276	13	16	7	3UTR		0	0
bta-miR-204	ENSBTAT00000017638	POLR3A	5938	5981	0.846154	-20.1	1	0.111241	0.603	0	0	-4.17062	18	43	8	3UTR		0	0
bta-miR-6529a	ENSBTAT00000025717	ZMIZ1	6418	6444	0.846154	-23.3	1	0.00230695	0.559	0	0	-5.18008	15	20	6	3UTR		0	0
bta-miR-211	ENSBTAT00000016211	WAPL	5509	5537	0.846154	-18.6	0	0.0677606	0.632	0	0	-11.357	17	28	10	3UTR		0	0
bta-miR-6529a	ENSBTAT00000065403	LDB3	3988	4019	0.846154	-18.9	1	2.07e-05	0.559	0	0	-6.23647	14	19	8	3UTR		0	0
bta-miR-6529a	ENSBTAT00000004571	SNCG	560	574	1	-21.8	1	0.0252998	0.515	0	0	-5.76291	13	14	13	3UTR		0	0
bta-miR-6529a	ENSBTAT00000008834	ZFAND4	2371	2392	0.884615	-26.5	0	0.00193176	0.559	0	0	-8.05823	17	21	11	3UTR		0	0
bta-miR-6529a	ENSBTAT00000031279	CXCL12	1189	1208	0.923077	-19.7	0	0.00199937	0.574	0	0	-15.5666	14	19	8	3UTR		0	0
bta-miR-127	ENSBTAT00000004617	C29H11orf54	1437	1461	0.897436	-20.4	0	7.87e-05	0.515	0	0	-7.74319	17	24	6	3UTR		0	0
bta-miR-6529a	ENSBTAT00000024676	NOX4	2359	2378	1	-21.9	0	0.00123877	0.559	0	0	-11.9964	16	19	10	3UTR		0	0
bta-miR-1271	ENSBTAT00000000306	ME3	1954	1972	0.846154	-17.2	1	2.42e-07	0.529	0	0	-5.76291	13	18	8	3UTR		0	0
bta-miR-6529a	ENSBTAT00000030378	SYTL2	3830	3845	0.923077	-17.3	0	0.00211602	0.676	0	0	-19.4239	13	15	7	3UTR		0	0
bta-miR-127	ENSBTAT00000027163	LOC505383	2773	2796	0.846154	-24	0	0.000112932	0.382	0	0	-12.3778	17	23	7	3UTR		0	0
bta-miR-127	ENSBTAT00000040186	LOC505383	2719	2742	0.846154	-24	0	0.000112932	0.382	0	0	-12.3778	17	23	7	3UTR		0	0
bta-miR-6529a	ENSBTAT00000061534	INTS4	3911	3933	1	-20.5	0	0.176641	0.75	0	0	-8.85129	17	22	7	3UTR		0	0
bta-miR-1271	ENSBTAT00000061202	RSF1	8979	8998	0.846154	-16.2	1	0.00238489	0.75	0	0	-12.6408	13	19	8	3UTR		0	0
bta-miR-6529a	ENSBTAT00000061202	RSF1	9932	9953	0.923077	-22.4	1	0.0702716	0.647	0	0	-8.00486	19	21	10	3UTR		0	0
bta-miR-3432a	ENSBTAT00000007935	SLC17A6	2151	2193	0.923077	-20.5	0	0.000508888	0.574	0	0	-6.74759	18	42	7	3UTR		0	0
bta-miR-127	ENSBTAT00000024536	NAV2	8561	8583	0.923077	-25.3	0	9.26e-05	0.382	0	0	-12.942	18	22	9	3UTR		0	0
bta-miR-211	ENSBTAT00000009476	EI24	1760	1779	0.846154	-17.7	1	0.00209166	0.456	0	0	-6.32527	14	19	7	3UTR		0	0
bta-miR-127	ENSBTAT00000018762	SRPR	2379	2399	0.923077	-21.3	1	9.93e-07	0.456	0	0	-11.3517	17	20	10	3UTR		0	0
bta-miR-375	ENSBTAT00000004124	JAM3	2168	2180	0.846154	-20.2	0	0.000116539	0.515	0	0	-27.8944	11	12	11	3UTR		0	0
bta-miR-3432a	ENSBTAT00000023404	TMEM45B	1577	1599	1	-19.1	1	0.000172773	0.632	0	0	-6.8193	16	22	8	3UTR		0	0
bta-miR-1271	ENSBTAT00000018897	CCDC86	1818	1840	0.923077	-18.1	0	0.000799746	0.515	0	0	-11.1711	11	14	7	3UTR		0	0
bta-miR-3432a	ENSBTAT00000024427	TMEM109	1674	1695	0.807692	-20.9	0	2.28e-06	0.382	0	0	-7.47102	18	21	8	3UTR		0	0
bta-miR-211	ENSBTAT00000020610	FADS2	2518	2534	0.923077	-22.5	1	0.00640025	0.412	0	0	-7.28438	15	16	15	3UTR		0	0
bta-miR-211	ENSBTAT00000013832	UQCC3	670	686	0.846154	-16.4	0	0.0315806	0.544	0	0	-20.457	13	16	7	3UTR		0	0
bta-miR-1271	ENSBTAT00000003261	HNRNPUL2	2284	2306	0.923077	-18.4	1	0.000272716	0.456	0	0	-13.2236	10	12	10	3UTR		0	0
bta-miR-6529a	ENSBTAT00000001024	TTC9C	1460	1481	0.884615	-19.7	1	0.0762853	0.662	0	0	-7.10805	17	21	7	3UTR		0	0
bta-miR-1271	ENSBTAT00000003996	NAA40	1324	1388	0.923077	-20.2	1	3.76e-05	0.309	0	0	-8.58769	12	15	10	3UTR		0	0
bta-miR-3432a	ENSBTAT00000011399	KCNK4	1658	1678	0.846154	-21.9	1	0.000807446	0.397	0	0	-12.2638	15	20	8	3UTR		0	0
bta-miR-204	ENSBTAT00000000307	NRXN2	5904	5923	0.961538	-21.7	1	0.0989094	0.456	0	0	-5.22701	18	19	18	3UTR		0	0
bta-miR-1271	ENSBTAT00000001376	SF1	2263	2278	0.846154	-17.7	0	9.15e-07	0.294	0	0	-7.3066	12	15	6	3UTR		0	0
bta-miR-6529a	ENSBTAT00000029979	CABP2	756	772	0.846154	-19.9	0	0.0192261	0.485	0	0	-16.4234	14	16	7	3UTR		0	0
bta-miR-6529a	ENSBTAT00000029336	CPT1A	2520	2539	0.923077	-22.4	0	0.000886674	0.647	0	0	-10.0766	17	19	16	3UTR		0	0
bta-miR-204	ENSBTAT00000029336	CPT1A	3498	3515	1	-23	1	0.020027	0.397	0	0	-7.28438	15	17	11	3UTR		0	0
bta-miR-375	ENSBTAT00000029336	CPT1A	3208	3221	0.846154	-19.2	0	3.83e-05	0.412	0	0	-19.4239	12	13	12	3UTR		0	0
bta-miR-211	ENSBTAT00000015595	MRGPRF	1313	1335	0.923077	-20.4	1	5.97e-06	0.324	0	0	-5.9393	16	22	11	3UTR		0	0
bta-miR-1271	ENSBTAT00000015782	ORAOV1	1537	1550	1	-22.1	1	1.63e-05	0.309	0	0	-7.05204	12	13	12	3UTR		0	0
bta-miR-1271	ENSBTAT00000011373	FGF3	763	786	0.846154	-16.7	1	8.5e-05	0.221	0	0	-5.76291	13	17	7	3UTR		0	0
bta-miR-1271	ENSBTAT00000029943	PPFIA1	4239	4253	1	-17.9	1	0.049617	0.618	0	0	-4.76182	13	14	13	3UTR		0	0
bta-miR-204	ENSBTAT00000021892	DHCR7	1788	1808	0.846154	-21.3	0	4.78e-05	0.426	0	0	-12.2728	15	20	8	3UTR		0	0
bta-miR-3432a	ENSBTAT00000010022	CTSD	1431	1453	0.846154	-23.4	1	0.0178808	0.309	0	0	-8.54503	17	22	9	3UTR		0	0
bta-miR-196a	ENSBTAT00000000209	SLC6A14	2023	2042	0.923077	-18.4	1	0.0524602	0.735	0	0	-4.957	17	19	14	3UTR		0	0
bta-miR-196a	ENSBTAT00000052443	AGTR2	5236	5257	0.948718	-17.9	1	0.000575959	0.765	0	0	-11.3983	17	21	10	3UTR		0	0
bta-miR-211	ENSBTAT00000000639	KLHL13	2610	2629	1	-15.8	1	0.0032832	0.574	0	0	-6.14858	13	16	9	3UTR		0	0
bta-miR-211	ENSBTAT00000000639	KLHL13	2614	2629	0.846154	-15.6	1	0.0032832	0.574	0	0	-6.14858	13	15	9	3UTR		0	0
bta-miR-204	ENSBTAT00000026053	PGRMC1	1436	1459	0.846154	-15.9	1	0.00411105	0.529	0	0	-10.198	12	17	9	3UTR		0	0
bta-miR-1271	ENSBTAT00000012029	STAG2	4560	4581	1	-20.3	1	0.00109429	0.632	0	0	-3.93757	18	21	13	3UTR		0	0
bta-miR-127	ENSBTAT00000012029	STAG2	5487	5501	0.923077	-20	0	0.000469683	0.647	0	0	-19.4239	12	14	10	3UTR		0	0
bta-miR-1271	ENSBTAT00000019647	GPR119	4782	4795	1	-19.6	1	0.00515256	0.603	0	0	-5.61866	12	13	12	3UTR		0	0
bta-miR-369-5p	ENSBTAT00000026189	STK26	2137	2150	0.846154	-15.1	1	0.0032431	0.632	0	0	-5.61866	12	13	12	3UTR		0	0
bta-miR-6529a	ENSBTAT00000063876	FRMD7	2537	2553	1	-18.9	0	0.000150009	0.603	0	0	-9.81149	14	16	12	3UTR		0	0
bta-miR-196a	ENSBTAT00000018489	MOSPD1	862	887	0.923077	-18	1	0.152575	0.75	0	0	-4.957	19	25	8	3UTR		0	0
bta-miR-6529a	ENSBTAT00000018489	MOSPD1	1780	1797	1	-21.1	1	0.0886648	0.706	0	0	-4.65016	14	17	12	3UTR		0	0
bta-miR-196a	ENSBTAT00000031526	SLC9A6	4014	4033	0.846154	-17.9	0	0.00156572	0.647	0	0	-13.6656	17	19	10	3UTR		0	0
bta-miR-3432a	ENSBTAT00000030280	LOC509946	2278	2295	1	-19.9	1	0.000203252	0.5	0	0	-3.79332	15	17	9	3UTR		0	0
bta-miR-127	ENSBTAT00000053227	GPR101	3171	3215	1	-24.5	0	0.0186101	0.559	0	0	-7.27064	19	44	11	3UTR		0	0
bta-miR-204	ENSBTAT00000053227	GPR101	5586	5604	0.923077	-20	0	0.00270728	0.515	0	0	-17.0124	16	18	10	3UTR		0	0
bta-miR-6529a	ENSBTAT00000012726	MTMR1	3183	3204	0.923077	-21.7	0	0.0982568	0.397	0	0	-12.7401	16	21	11	3UTR		0	0
bta-miR-127	ENSBTAT00000007808	GPR50	1771	1788	1	-19.9	0	9.23e-05	0.588	0	0	-15.1755	15	17	8	3UTR		0	0
bta-miR-1271	ENSBTAT00000012893	PRRG3	4611	4626	0.923077	-19.8	1	3.46e-06	0.441	0	0	-5.76291	13	15	7	3UTR		0	0
bta-miR-204	ENSBTAT00000055656	LOC614781	1796	1814	0.923077	-15.7	1	0.0580419	0.559	0	0	-7.61919	15	18	10	3UTR		0	0
bta-miR-6529a	ENSBTAT00000047242	BGN	2028	2052	1	-25.1	0	1.45e-05	0.397	0	0	-6.51454	17	24	11	3UTR		0	0
bta-miR-211	ENSBTAT00000065044	AVPR2	1191	1208	0.923077	-20.3	0	0.00102395	0.324	0	0	-5.83853	15	17	10	3UTR		0	0
bta-miR-6529a	ENSBTAT00000063618	ARHGAP4	3495	3513	1	-20.5	1	6.81e-05	0.485	0	0	-6.97192	13	18	6	3UTR		0	0
bta-miR-204	ENSBTAT00000063287	MECP2	7118	7136	1	-24.6	1	0.0303519	0.75	0	0	-11.3517	17	18	17	3UTR		0	0
bta-miR-375	ENSBTAT00000063287	MECP2	8089	8112	0.807692	-24	1	3.24e-08	0.324	0	0	-3.93757	20	23	12	3UTR		0	0
bta-miR-1271	ENSBTAT00000006354	NRK	6534	6547	0.923077	-22.2	1	0.000176004	0.647	0	0	-7.05204	12	13	12	3UTR		0	0
bta-miR-1271	ENSBTAT00000066188	TAF7L	2223	2237	0.923077	-18.1	1	0.0440272	0.603	0	0	-5.9255	12	14	7	3UTR		0	0
bta-miR-211	ENSBTAT00000006960	CLDN2	1451	1468	0.923077	-21	0	0.132153	0.515	0	0	-9.88456	16	17	16	3UTR		0	0
bta-miR-6529a	ENSBTAT00000036876	GUCY2F	4506	4528	0.846154	-23	0	0.00183743	0.441	0	0	-5.69428	18	22	7	3UTR		0	0
bta-miR-1271	ENSBTAT00000027635	NXT2	672	688	0.923077	-14.8	1	0.0875533	0.735	0	0	-5.61866	12	16	7	3UTR		0	0
bta-miR-204	ENSBTAT00000054636	ACSL4	3603	3620	0.923077	-18	0	0.00689778	0.662	0	0	-9.08433	12	17	6	3UTR		0	0
bta-miR-375	ENSBTAT00000019260	POF1B	1972	1988	0.974359	-18.9	1	0.00121022	0.691	0	0	-4.84971	14	16	7	3UTR		0	0
bta-miR-127	ENSBTAT00000063768	FAM46D	1944	1967	0.923077	-18.5	1	0.00337966	0.647	0	0	-9.29399	17	23	9	3UTR		0	0
bta-miR-127	ENSBTAT00000065645	MAGT1	1781	1798	0.923077	-19.3	0	0.00116613	0.559	0	0	-9.0374	13	17	6	3UTR		0	0
bta-miR-127	ENSBTAT00000063674	RGAG4	3264	3291	0.846154	-22.6	0	4.84e-05	0.529	0	0	-14.5224	16	27	11	3UTR		0	0
bta-miR-211	ENSBTAT00000011195	ZMYM3	4922	4952	0.923077	-22.1	0	0.000284209	0.559	0	0	-8.65174	18	30	7	3UTR		0	0
bta-miR-204	ENSBTAT00000020985	EFNB1	2312	2326	0.923077	-21.9	0	0.000453662	0.544	0	0	-17.1102	13	14	13	3UTR		0	0
bta-miR-375	ENSBTAT00000002566	YIPF6	3318	3333	0.923077	-17.2	0	0.0022096	0.588	0	0	-20.4803	14	15	14	3UTR		0	0
bta-miR-1271	ENSBTAT00000002566	YIPF6	2753	2771	1	-19.4	1	0.00385109	0.603	0	0	-4.67302	16	18	14	3UTR		0	0
bta-miR-196a	ENSBTAT00000065105	RGN	1072	1088	0.923077	-17.9	0	0.176936	0.735	0	0	-15.5666	14	16	10	3UTR		0	0
bta-miR-1271	ENSBTAT00000022303	CDK16	2029	2052	1	-20.3	1	3.33e-06	0.412	0	0	-4.76182	13	15	13	3UTR		0	0
bta-miR-204	ENSBTAT00000012232	PORCN	1579	1602	0.846154	-18.7	0	2.79e-07	0.426	0	0	-6.07158	14	16	14	3UTR		0	0
bta-miR-6529a	ENSBTAT00000006035	OTUD5	3436	3456	0.961538	-24.5	0	0.00128737	0.426	0	0	-6.89455	15	20	9	3UTR		0	0
bta-miR-6529a	ENSBTAT00000003325	GPKOW	2670	2684	1	-18.6	1	0.00295411	0.647	0	0	-5.76291	13	14	13	3UTR		0	0
bta-miR-1271	ENSBTAT00000001973	CLCN5	4768	4783	0.923077	-19.4	0	5.63e-05	0.662	0	0	-7.3066	12	15	6	3UTR		0	0
bta-miR-127	ENSBTAT00000063869	ZNF182	2579	2601	0.923077	-21.7	0	0.00031389	0.603	0	0	-10.7153	17	22	10	3UTR		0	0
bta-miR-211	ENSBTAT00000037457	IQSEC2	4890	4909	0.879121	-20.6	0	2.91e-05	0.338	0	0	-7.57093	15	19	7	3UTR		0	0
bta-miR-6529a	ENSBTAT00000017673	PHF8	5438	5468	1	-21.5	1	7.84e-06	0.515	0	0	-5.61866	12	14	12	3UTR		0	0
bta-miR-375	ENSBTAT00000017503	MSN	2673	2697	0.846154	-25.5	1	5.37e-06	0.559	0	0	-10.1092	20	24	10	3UTR		0	0
bta-miR-127	ENSBTAT00000011639	AMER1	6062	6084	0.846154	-25.7	0	0.000690327	0.456	0	0	-10.7153	17	22	10	3UTR		0	0
bta-miR-1271	ENSBTAT00000003850	ZNF674	3337	3368	0.846154	-17.4	1	0.0103128	0.735	0	0	-4.17062	15	18	10	3UTR		0	0
bta-miR-6529a	ENSBTAT00000001947	OTC	1716	1755	0.923077	-20.4	1	0.00012647	0.559	0	0	-4.67302	15	28	7	3UTR		0	0
bta-miR-375	ENSBTAT00000001947	OTC	2057	2075	0.871795	-17.2	0	0.00429891	0.721	0	0	-14.9547	16	18	14	3UTR		0	0
bta-miR-375	ENSBTAT00000026580	CYBB	2464	2492	1	-19.4	1	0.000262351	0.632	0	0	-3.79332	17	20	15	3UTR		0	0
bta-miR-211	ENSBTAT00000000756	ADGRG2	4320	4334	0.923077	-19	1	0.00293406	0.574	0	0	-5.76291	13	14	13	3UTR		0	0
bta-miR-211	ENSBTAT00000020422	PHKA2	4151	4172	0.923077	-18.2	1	0.00336789	0.529	0	0	-12.9906	15	21	10	3UTR		0	0
bta-miR-211	ENSBTAT00000055740	RAI2	1958	1995	0.846154	-19.1	1	0.037837	0.632	0	0	-4.17062	17	27	9	3UTR		0	0
bta-miR-6529a	ENSBTAT00000004339	LOC107131414	6316	6336	1	-22	0	0.000792302	0.471	0	0	-13.6656	16	20	10	3UTR		0	0
bta-miR-1271	ENSBTAT00000004339	LOC107131414	7799	7818	1	-20.4	1	0.014745	0.559	0	0	-5.22671	18	19	18	3UTR		0	0
bta-miR-127	ENSBTAT00000065049	P2RY8	3115	3136	0.923077	-24.5	0	1.18e-05	0.5	0	0	-6.72377	18	21	10	3UTR		0	0
bta-miR-3432a	ENSBTAT00000065049	P2RY8	1416	1436	0.846154	-20	1	0.000321402	0.397	0	0	-4.957	18	20	9	3UTR		0	0
bta-miR-1271	ENSBTAT00000053045	CDK5R2	2442	2465	0.846154	-17.7	1	0.0117898	0.309	0	0	-12.8463	14	23	9	3UTR		0	0
bta-miR-211	ENSBTAT00000016754	FAM134A	2352	2369	0.923077	-19.1	1	0.0388244	0.441	0	0	-4.84971	14	17	7	3UTR		0	0
bta-miR-375	ENSBTAT00000027461	ATG9A	3729	3749	0.923077	-24.1	0	0.000897977	0.397	0	0	-8.81432	17	20	13	3UTR		0	0
bta-miR-1271	ENSBTAT00000053463	CAB39	3331	3346	1	-18.6	0	1.71e-06	0.5	0	0	-6.46361	13	15	11	3UTR		0	0
bta-miR-204	ENSBTAT00000043384	NPPC	794	812	1	-17.4	0	0.0379564	0.559	0	0	-7.48304	11	13	11	3UTR		0	0
bta-miR-204	ENSBTAT00000043384	NPPC	800	812	1	-17.4	0	0.0379564	0.559	0	0	-7.48304	11	12	11	3UTR		0	0
bta-miR-196a	ENSBTAT00000038058	SYNC	2804	2820	1	-18.3	0	0.00742961	0.794	0	0	-17.1102	14	16	10	3UTR		0	0
bta-miR-211	ENSBTAT00000003535	PHACTR4	4053	4070	1	-23.6	1	0.0021945	0.559	0	0	-6.25121	15	17	8	3UTR		0	0
bta-miR-204	ENSBTAT00000003535	PHACTR4	4049	4070	1	-26.7	1	0.0021945	0.559	0	0	-6.25121	18	21	9	3UTR		0	0
bta-miR-204	ENSBTAT00000038757	PTAFR	1934	1951	0.952381	-22.8	1	8.43e-06	0.368	0	0	-4.99396	15	17	8	3UTR		0	0
bta-miR-1271	ENSBTAT00000011592	XKR8	2326	2348	0.846154	-17	0	6.81e-05	0.368	0	0	-8.76339	12	16	6	3UTR		0	0
bta-miR-375	ENSBTAT00000061325	AHDC1	5415	5438	1	-22.7	0	9.4e-05	0.456	0	0	-9.54656	18	23	6	3UTR		0	0
bta-miR-211	ENSBTAT00000003253	GPR3	1567	1583	0.923077	-18.7	1	0.000367416	0.662	0	0	-5.41313	14	16	9	3UTR		0	0
bta-miR-1271	ENSBTAT00000024500	FAM46B	1717	1728	0.923077	-18.6	1	9.52e-05	0.485	0	0	-13.2236	10	11	10	3UTR		0	0
bta-miR-204	ENSBTAT00000012154	SFN	1259	1287	0.923077	-19.4	1	0.00235245	0.456	0	0	-7.3076	14	16	14	3UTR		0	0
bta-miR-211	ENSBTAT00000037922	RPS6KA1	2860	2881	0.846154	-19.7	0	0.00119424	0.412	0	0	-9.86134	16	21	8	3UTR		0	0
bta-miR-204	ENSBTAT00000029033	SEPN1	3685	3701	0.846154	-21.1	0	1.46e-06	0.412	0	0	-16.8557	15	16	15	3UTR		0	0
bta-miR-1271	ENSBTAT00000013576	STPG1	1703	1741	1	-20.6	0	5.04e-07	0.382	0	0	-6.44976	13	16	7	3UTR		0	0
bta-miR-1271	ENSBTAT00000013576	STPG1	1726	1741	1	-20.6	0	5.04e-07	0.382	0	0	-6.44976	13	15	7	3UTR		0	0
bta-miR-6529a	ENSBTAT00000010616	SRSF10	955	975	0.846154	-22.8	0	2.23e-05	0.559	0	0	-5.49511	15	20	8	3UTR		0	0
bta-miR-1271	ENSBTAT00000054307	HTR1D	3354	3374	1	-17.9	1	0.000596411	0.662	0	0	-10.1092	17	20	14	3UTR		0	0
bta-miR-1271	ENSBTAT00000037789	EPHA8	3129	3155	0.846154	-20.8	1	1.78e-06	0.294	0	0	-5.76291	13	16	10	3UTR		0	0
bta-miR-196a	ENSBTAT00000052261	PLA2G5	779	799	1	-22.3	1	1.18e-06	0.397	0	0	-3.93757	18	20	13	3UTR		0	0
bta-miR-211	ENSBTAT00000031588	OTUD3	4114	4137	0.923077	-21.1	1	0.00512529	0.471	0	0	-12.3711	16	23	7	3UTR		0	0
bta-miR-127	ENSBTAT00000010516	TMCO4	2290	2311	0.846154	-26.3	1	0.00572589	0.368	0	0	-5.81384	18	21	8	3UTR		0	0
bta-miR-1271	ENSBTAT00000006779	LOC535280	1123	1136	0.923077	-18.8	0	1.03e-06	0.456	0	0	-7.3066	12	13	12	3UTR		0	0
bta-miR-1271	ENSBTAT00000020285	ALDH4A1	2749	2773	0.923077	-21.3	1	0.000130217	0.456	0	0	-7.05204	18	24	7	3UTR		0	0
bta-miR-6529a	ENSBTAT00000015978	PADI3	2424	2444	0.923077	-20.1	0	0.00299172	0.456	0	0	-8.10866	16	20	11	3UTR		0	0
bta-miR-6529a	ENSBTAT00000001400	ADCY10	5367	5381	0.846154	-20.8	1	4.23e-05	0.471	0	0	-5.76291	13	14	13	3UTR		0	0
bta-miR-375	ENSBTAT00000003653	MPZL1	1763	1780	1	-19.7	1	7.65e-05	0.588	0	0	-4.99396	15	17	8	3UTR		0	0
bta-miR-211	ENSBTAT00000011757	CREG1	1313	1328	0.846154	-18.3	0	0.00564791	0.735	0	0	-13.6656	14	15	14	3UTR		0	0
bta-miR-196a	ENSBTAT00000039375	CCDC190	1184	1203	0.807692	-20.2	0	0.175914	0.662	0	0	-8.82818	16	19	8	3UTR		0	0
bta-miR-1271	ENSBTAT00000061155	ATF6	3772	3787	0.923077	-16.7	0	0.0047054	0.456	0	0	-8.35072	12	15	7	3UTR		0	0
bta-miR-127	ENSBTAT00000057494	B4GALT3	1524	1543	1	-20.8	0	0.000191909	0.456	0	0	-8.25904	16	19	9	3UTR		0	0
bta-miR-3432a	ENSBTAT00000023767	PVRL4	2313	2332	1	-22.3	0	1.5e-06	0.324	0	0	-8.91686	16	19	9	3UTR		0	0
bta-miR-369-5p	ENSBTAT00000007621	DCAF8	5209	5244	0.846154	-16.7	0	0.108899	0.5	0	0	-8.33988	10	12	10	3UTR		0	0
bta-miR-6529a	ENSBTAT00000049161	ATP1A2	4334	4349	1	-21.3	1	3.7e-07	0.397	0	0	-5.41313	14	15	14	3UTR		0	0
bta-miR-3432a	ENSBTAT00000003132	KCNJ10	3157	3180	0.923077	-22.4	0	0.0665505	0.603	0	0	-6.51454	19	23	11	3UTR		0	0
bta-miR-6529a	ENSBTAT00000003132	KCNJ10	1296	1310	1	-21.2	1	0.0360482	0.412	0	0	-5.76291	13	14	13	3UTR		0	0
bta-miR-6529a	ENSBTAT00000032178	OR10K2	4238	4271	0.923077	-22.5	1	8.15e-06	0.485	0	0	-3.93757	19	33	7	3UTR		0	0
bta-miR-375	ENSBTAT00000016383	LRRC71	1952	1967	0.846154	-22.4	0	1.45e-05	0.441	0	0	-19.4239	14	15	14	3UTR		0	0
bta-miR-375	ENSBTAT00000054912	LRRC71	3884	3899	0.923077	-22.4	0	2.17e-05	0.441	0	0	-19.4239	14	15	14	3UTR		0	0
bta-miR-375	ENSBTAT00000054912	LRRC71	3395	3417	1	-20.6	1	0.0586258	0.529	0	0	-4.02637	19	22	14	3UTR		0	0
bta-miR-6529a	ENSBTAT00000046702	SH2D2A	1635	1653	1	-19.2	0	0.0459102	0.529	0	0	-10.4034	15	18	9	3UTR		0	0
bta-miR-6529a	ENSBTAT00000008609	HDGF	2234	2252	0.923077	-18.1	1	0.0351039	0.5	0	0	-4.17062	15	18	8	3UTR		0	0
bta-miR-1271	ENSBTAT00000012416	TMEM79	1636	1664	0.846154	-18.6	1	2.48e-05	0.485	0	0	-4.90607	14	17	9	3UTR		0	0
bta-miR-1271	ENSBTAT00000012415	SMG5	4156	4174	0.923077	-19.7	1	0.000263181	0.412	0	0	-5.22671	16	18	8	3UTR		0	0
bta-miR-1271	ENSBTAT00000012410	SLC25A44	1602	1659	0.846154	-19.1	1	4.82e-05	0.441	0	0	-8.58769	12	15	10	3UTR		0	0
bta-miR-1271	ENSBTAT00000012410	SLC25A44	1645	1659	0.923077	-18.7	1	4.82e-05	0.441	0	0	-8.58769	12	14	10	3UTR		0	0
bta-miR-6529a	ENSBTAT00000025170	RAB25	1005	1022	0.923077	-19.3	1	0.0499079	0.441	0	0	-8.53133	14	17	7	3UTR		0	0
bta-miR-6529a	ENSBTAT00000000114	RIT1	931	953	1	-16.6	1	0.192216	0.662	0	0	-5.9255	16	22	9	3UTR		0	0
bta-miR-1271	ENSBTAT00000026958	EFNA3	1355	1366	1	-17.7	1	4.06e-06	0.485	0	0	-13.2236	10	11	10	3UTR		0	0
bta-miR-204	ENSBTAT00000024292	KCNN3	3891	3913	0.923077	-20	1	0.00490679	0.529	0	0	-8.25288	17	22	11	3UTR		0	0
bta-miR-1271	ENSBTAT00000024292	KCNN3	7366	7391	0.923077	-22.1	1	0.00265672	0.515	0	0	-7.05204	12	14	12	3UTR		0	0
bta-miR-6529a	ENSBTAT00000024292	KCNN3	4337	4355	1	-23.2	1	9.37e-07	0.529	0	0	-7.99135	16	18	10	3UTR		0	0
bta-miR-6529a	ENSBTAT00000009889	UBE2Q1	2974	2997	0.923077	-22.4	0	0.0195715	0.456	0	0	-6.44976	16	23	7	3UTR		0	0
bta-miR-6529a	ENSBTAT00000009889	UBE2Q1	2218	2238	1	-19.9	1	0.000331988	0.456	0	0	-5.81384	15	20	11	3UTR		0	0
bta-miR-6529a	ENSBTAT00000027370	SHE	2517	2559	1	-22.3	1	0.00599313	0.706	0	0	-5.52986	14	18	13	3UTR		0	0
bta-miR-375	ENSBTAT00000047205	C3H1orf189	637	651	0.923077	-19	0	0.02559	0.559	0	0	-20.713	12	14	8	3UTR		0	0
bta-miR-211	ENSBTAT00000063199	TUFT1	2020	2042	1	-20.4	1	0.015709	0.574	0	0	-4.17062	15	22	12	3UTR		0	0
bta-miR-211	ENSBTAT00000057204	TUFT1	2005	2027	1	-20.4	1	0.015709	0.574	0	0	-4.17062	15	22	12	3UTR		0	0
bta-miR-211	ENSBTAT00000023368	TUFT1	2029	2051	1	-20.4	1	0.015709	0.574	0	0	-4.17062	15	22	12	3UTR		0	0
bta-miR-211	ENSBTAT00000046403	TUFT1	2069	2091	1	-20.4	1	0.0154378	0.574	0	0	-4.17062	15	22	12	3UTR		0	0
bta-miR-1271	ENSBTAT00000033883	POGZ	5827	5845	0.846154	-17.5	1	4.85e-06	0.559	0	0	-5.76291	13	18	7	3UTR		0	0
bta-miR-204	ENSBTAT00000027183	LYSMD1	1502	1535	0.846154	-18.7	1	6.75e-05	0.529	0	0	-3.93757	18	33	11	3UTR		0	0
bta-miR-204	ENSBTAT00000033792	FAM63A	1950	1967	0.846154	-18.7	0	0.0142536	0.544	0	0	-9.94954	14	17	9	3UTR		0	0
bta-miR-204	ENSBTAT00000019948	RPRD2	4621	4639	0.923077	-21.3	0	0.00193198	0.559	0	0	-12.8934	16	18	13	3UTR		0	0
bta-miR-6529a	ENSBTAT00000065820	RPRD2	4243	4265	0.846154	-20.7	0	4.63e-06	0.368	0	0	-15.7108	14	22	10	3UTR		0	0
bta-miR-6529a	ENSBTAT00000065820	RPRD2	4525	4541	1	-19.1	1	0.000543984	0.441	0	0	-13.6972	15	16	15	3UTR		0	0
bta-miR-1271	ENSBTAT00000018533	PRPF3	2239	2249	0.923077	-16.6	1	0.000665917	0.456	0	0	-14.4661	9	10	9	3UTR		0	0
bta-miR-211	ENSBTAT00000007946	BOLA1	463	482	0.846154	-15.3	1	0.00010729	0.485	0	0	-8.57382	13	19	8	3UTR		0	0
bta-miR-204	ENSBTAT00000046026	HIST1H2BL	622	636	0.846154	-16.6	0	0.000404636	0.588	0	0	-7.57093	13	14	13	3UTR		0	0
bta-miR-375	ENSBTAT00000026724	TXNIP	2687	2703	1	-19.8	0	0.000320153	0.662	0	0	-18.1666	14	16	13	3UTR		0	0
bta-miR-375	ENSBTAT00000029102	GJA8	4441	4461	0.923077	-20.3	0	3.27e-07	0.382	0	0	-6.51454	17	20	13	3UTR		0	0
bta-miR-204	ENSBTAT00000008837	GJA5	1451	1466	0.923077	-21.7	0	0.000148595	0.456	0	0	-19.4239	13	15	10	3UTR		0	0
bta-miR-204	ENSBTAT00000010141	SEC22B	1149	1169	0.923077	-19.3	1	0.000192162	0.662	0	0	-5.22671	16	20	9	3UTR		0	0
bta-miR-6529a	ENSBTAT00000001845	MAB21L3	1507	1526	1	-20.2	0	0.00132147	0.426	0	0	-12.8365	15	19	8	3UTR		0	0
bta-miR-3432a	ENSBTAT00000000901	CSDE1	3404	3425	1	-19.7	0	0.0118871	0.618	0	0	-11.405	17	21	10	3UTR		0	0
bta-miR-196a	ENSBTAT00000026132	PHTF1	2695	2720	0.807692	-20.9	0	0.0593132	0.647	0	0	-9.95757	19	25	15	3UTR		0	0
bta-miR-6529a	ENSBTAT00000008479	CD53	1522	1537	0.923077	-20.5	1	0.131135	0.882	0	0	-6.14858	13	15	9	3UTR		0	0
bta-miR-6529a	ENSBTAT00000020543	KCNA2	2100	2118	1	-19.2	1	0.00132485	0.691	0	0	-3.93757	16	18	13	3UTR		0	0
bta-miR-1271	ENSBTAT00000020444	SLC16A4	1818	1836	0.961538	-15.9	1	0.0130523	0.632	0	0	-6.03692	16	18	12	3UTR		0	0
bta-miR-6529a	ENSBTAT00000021793	UBL4B	887	920	1	-29.3	1	7.67e-05	0.382	0	0	-5.22671	15	18	12	3UTR		0	0
bta-miR-6529a	ENSBTAT00000021793	UBL4B	896	920	1	-29.3	1	7.67e-05	0.382	0	0	-5.22671	15	18	12	3UTR		0	0
bta-miR-6529a	ENSBTAT00000017306	AMPD2	2873	2896	1	-22.2	1	0.000301927	0.426	0	0	-4.76182	16	23	10	3UTR		0	0
bta-miR-6529a	ENSBTAT00000017305	GNAT2	1374	1400	1	-22.8	1	0.0022433	0.647	0	0	-3.93757	18	23	9	3UTR		0	0
bta-miR-6529a	ENSBTAT00000017302	GPR61	2326	2354	1	-26.8	1	0.00407797	0.412	0	0	-4.67302	17	21	9	3UTR		0	0
bta-miR-1271	ENSBTAT00000018722	AMIGO1	4426	4448	1	-21.7	1	0.000722709	0.471	0	0	-5.52986	17	22	7	3UTR		0	0
bta-miR-204	ENSBTAT00000011652	SORT1	2719	2740	1	-20.5	1	0.000104655	0.632	0	0	-11.3986	15	21	8	3UTR		0	0
bta-miR-1271	ENSBTAT00000011652	SORT1	4663	4674	1	-16.2	1	0.00780843	0.529	0	0	-13.2236	10	11	10	3UTR		0	0
bta-miR-6529a	ENSBTAT00000001511	KIAA1324	3528	3552	0.923077	-22.9	1	0.00010722	0.456	0	0	-4.79441	17	24	9	3UTR		0	0
bta-miR-6529a	ENSBTAT00000025416	RNPC3	1637	1654	1	-18.5	1	0.00348198	0.691	0	0	-7.10805	14	17	7	3UTR		0	0
bta-miR-196a	ENSBTAT00000025326	DPH5	1404	1424	0.846154	-17.2	0	0.00475515	0.662	0	0	-8.79958	17	20	12	3UTR		0	0
bta-miR-204	ENSBTAT00000025327	DPH5	1374	1394	0.846154	-16.2	1	0.0083439	0.603	0	0	-3.93757	16	20	7	3UTR		0	0
bta-miR-196a	ENSBTAT00000025327	DPH5	1535	1555	0.846154	-17.2	0	0.00475515	0.662	0	0	-8.79958	17	20	12	3UTR		0	0
bta-miR-196a	ENSBTAT00000044539	VCAM1	2551	2588	0.923077	-15.8	1	0.00499423	0.721	0	0	-3.93757	20	37	11	3UTR		0	0
bta-miR-1271	ENSBTAT00000008292	DBT	1676	1704	0.846154	-16.4	1	0.00699696	0.603	0	0	-11.3517	13	19	9	3UTR		0	0
bta-miR-204	ENSBTAT00000020955	TRMT13	2816	2829	1	-19.2	0	0.000256207	0.588	0	0	-9.54656	12	13	12	3UTR		0	0
bta-miR-204	ENSBTAT00000020951	SASS6	2566	2585	0.923077	-15.7	1	0.00051375	0.779	0	0	-4.90607	14	19	7	3UTR		0	0
bta-miR-3432a	ENSBTAT00000011602	PTBP2	2501	2516	0.923077	-18.1	1	4.15e-05	0.647	0	0	-4.90607	14	15	14	3UTR		0	0
bta-miR-127	ENSBTAT00000028701	RWDD3	1049	1070	0.923077	-21.2	0	0.0169699	0.721	0	0	-13.6656	17	21	11	3UTR		0	0
bta-miR-127	ENSBTAT00000040289	EVI5	5578	5616	1	-21.6	1	0.00194011	0.618	0	0	-4.957	20	38	9	3UTR		0	0
bta-miR-204	ENSBTAT00000021696	CDC7	2761	2795	1	-19.4	1	0.0398277	0.647	0	0	-3.93757	17	34	12	3UTR		0	0
bta-miR-196a	ENSBTAT00000014875	ZNF644	5140	5160	1	-18.8	1	0.0405584	0.647	0	0	-6.78234	16	20	11	3UTR		0	0
bta-miR-211	ENSBTAT00000026919	LRRC8B	3716	3738	0.846154	-16.5	1	0.00685714	0.647	0	0	-5.76291	13	15	13	3UTR		0	0
bta-miR-6529a	ENSBTAT00000026919	LRRC8B	3185	3214	1	-21.1	1	0.0838498	0.544	0	0	-3.93757	19	29	8	3UTR		0	0
bta-miR-375	ENSBTAT00000054825	LOC100336669	3221	3244	0.846154	-17.6	1	0.327302	0.706	0	0	-8.42926	19	23	9	3UTR		0	0
bta-miR-375	ENSBTAT00000019081	LOC507055	1852	1875	1	-20.8	0	0.000105045	0.662	0	0	-9.54656	18	23	8	3UTR		0	0
bta-miR-6529a	ENSBTAT00000033499	SSX2IP	2147	2179	0.846154	-17.2	1	0.00309512	0.647	0	0	-8.97335	12	16	9	3UTR		0	0
bta-miR-6529a	ENSBTAT00000033499	SSX2IP	2164	2179	0.923077	-17.5	1	0.00309512	0.647	0	0	-8.97335	12	15	9	3UTR		0	0
bta-miR-6529a	ENSBTAT00000050033	PRKACB	3798	3818	0.923077	-20.2	0	0.14606	0.529	0	0	-7.50615	15	20	6	3UTR		0	0
bta-miR-6529a	ENSBTAT00000015863	PRKACB	3864	3884	0.923077	-20.2	0	0.14606	0.529	0	0	-7.50615	15	20	6	3UTR		0	0
bta-miR-3432a	ENSBTAT00000031066	IFI44L	2177	2191	0.923077	-17.7	1	0.022094	0.632	0	0	-6.00433	12	14	8	3UTR		0	0
bta-miR-211	ENSBTAT00000043776	PTGFR	2159	2190	0.846154	-15.5	1	0.0040247	0.556	0	0	-7.00542	12	15	9	3UTR		0	0
bta-miR-196a	ENSBTAT00000011751	FUBP1	2422	2440	1	-16.4	0	0.0723361	0.794	0	0	-10.977	15	18	13	3UTR		0	0
bta-miR-1271	ENSBTAT00000043938	FAM73A	4275	4291	0.846154	-21.1	0	0.0303287	0.691	0	0	-15.7181	15	16	15	3UTR		0	0
bta-miR-6529a	ENSBTAT00000043938	FAM73A	4588	4602	1	-18.6	1	0.163656	0.706	0	0	-5.76291	13	14	13	3UTR		0	0
bta-miR-6529a	ENSBTAT00000007161	MIER1	2186	2202	1	-18.2	0	0.0576617	0.691	0	0	-15.5666	14	16	8	3UTR		0	0
bta-miR-127	ENSBTAT00000007762	LEPROT	1076	1096	0.948718	-21.7	0	0.0342392	0.529	0	0	-10.7153	16	20	9	3UTR		0	0
bta-miR-211	ENSBTAT00000007762	LEPROT	1491	1503	0.846154	-17.2	0	0.00948925	0.559	0	0	-20.4803	11	12	11	3UTR		0	0
bta-miR-1271	ENSBTAT00000000323	CYP2J2	1964	1976	1	-16.5	1	0.000790359	0.456	0	0	-6.86117	11	12	11	3UTR		0	0
bta-miR-6529a	ENSBTAT00000033420	HOOK1	2700	2740	0.948718	-20.9	0	0.107504	0.691	0	0	-7.66387	12	15	7	3UTR		0	0
bta-miR-6529a	ENSBTAT00000033324	MYSM1	2854	2893	0.923077	-22.3	0	0.0134217	0.574	0	0	-6.3381	14	18	6	3UTR		0	0
bta-miR-211	ENSBTAT00000033403	DAB1	2226	2245	0.923077	-18.4	0	0.00158866	0.574	0	0	-15.5666	15	19	8	3UTR		0	0
bta-miR-1271	ENSBTAT00000004913	C8A	2008	2029	1	-18.6	1	0.00150738	0.559	0	0	-5.76291	13	15	13	3UTR		0	0
bta-miR-204	ENSBTAT00000004913	C8A	2115	2132	1	-21.3	1	0.00160893	0.544	0	0	-3.79332	16	17	16	3UTR		0	0
bta-miR-204	ENSBTAT00000052546	PARS2	4393	4439	1	-26.8	0	0.000650303	0.529	0	0	-10.3719	15	19	12	3UTR		0	0
bta-miR-204	ENSBTAT00000053259	LRP8	4245	4267	1	-20.6	0	7.95e-05	0.559	0	0	-6.51454	17	22	8	3UTR		0	0
bta-miR-1271	ENSBTAT00000026228	ZYG11B	2416	2427	0.846154	-17.5	0	0.00148496	0.559	0	0	-8.33988	10	11	10	3UTR		0	0
bta-miR-1271	ENSBTAT00000003524	PRPF38A	1109	1120	0.846154	-15	1	9.79e-06	0.75	0	0	-13.2236	10	11	10	3UTR		0	0
bta-miR-6529a	ENSBTAT00000012762	C3H1orf185	729	772	0.974359	-20.2	1	0.0235942	0.738	0	0	-4.90607	14	17	8	3UTR		0	0
bta-miR-6529a	ENSBTAT00000000104	ATPAF1	2609	2629	1	-20.3	0	0.0490855	0.588	0	0	-6.35195	16	20	7	3UTR		0	0
bta-miR-204	ENSBTAT00000032168	MOB3C	869	891	1	-21	1	7.67e-06	0.368	0	0	-4.76182	13	15	13	3UTR		0	0
bta-miR-211	ENSBTAT00000033319	LURAP1	3801	3832	0.923077	-20.8	0	0.00279171	0.574	0	0	-6.57952	18	31	13	3UTR		0	0
bta-miR-211	ENSBTAT00000031396	IPP	2514	2535	0.871795	-19.5	0	0.0107209	0.559	0	0	-10.7153	15	21	8	3UTR		0	0
bta-miR-6529a	ENSBTAT00000031396	IPP	2747	2772	1	-19.4	1	0.0667136	0.676	0	0	-4.90607	14	25	10	3UTR		0	0
bta-miR-196a	ENSBTAT00000022638	MMACHC	1180	1206	0.923077	-21.1	1	0.00337949	0.5	0	0	-3.93757	19	26	8	3UTR		0	0
bta-miR-6529a	ENSBTAT00000055916	BTBD19	1175	1192	0.923077	-23.6	0	0.00651108	0.412	0	0	-9.87071	16	17	16	3UTR		0	0
bta-miR-6529a	ENSBTAT00000011454	SLC6A9	2903	2925	0.923077	-23.3	0	0.000105877	0.338	0	0	-20.4803	11	13	11	3UTR		0	0
bta-miR-6529a	ENSBTAT00000007938	SLC6A9	2658	2680	0.923077	-23.3	0	0.000105877	0.338	0	0	-20.4803	11	13	11	3UTR		0	0
bta-miR-1271	ENSBTAT00000024046	PTPRF	7382	7404	1	-21.3	1	0.000343716	0.456	0	0	-4.79441	17	22	7	3UTR		0	0
bta-miR-211	ENSBTAT00000032530	LOC614021	1172	1190	0.923077	-18.4	0	0.00466665	0.544	0	0	-17.1102	14	18	9	3UTR		0	0
bta-miR-1271	ENSBTAT00000042960	SLC2A1	2258	2274	0.923077	-20.8	1	3.01e-06	0.397	0	0	-4.90607	14	16	7	3UTR		0	0
bta-miR-211	ENSBTAT00000017259	PPCS	720	739	0.846154	-17.7	0	0.000558209	0.5	0	0	-12.3713	16	19	12	3UTR		0	0
bta-miR-127	ENSBTAT00000000690	EXO5	1703	1736	0.923077	-25.7	1	0.000165276	0.618	0	0	-4.17062	15	17	15	3UTR		0	0
bta-miR-6529a	ENSBTAT00000061030	ZMPSTE24	1763	1810	0.884615	-20.2	1	0.000108137	0.619	0	0	-5.02746	14	19	7	3UTR		0	0
bta-miR-6529a	ENSBTAT00000061030	ZMPSTE24	1792	1810	1	-19.9	1	0.000108137	0.619	0	0	-5.02746	14	18	7	3UTR		0	0
bta-miR-127	ENSBTAT00000017780	PPT1	997	1015	1	-22.3	0	0.00171557	0.529	0	0	-11.7717	16	18	12	3UTR		0	0
bta-miR-1271	ENSBTAT00000008314	MYCL	3157	3177	0.846154	-19.6	0	0.000334832	0.676	0	0	-11.0902	17	20	8	3UTR		0	0
bta-miR-127	ENSBTAT00000008314	MYCL	2356	2377	0.923077	-24.5	0	6.88e-05	0.441	0	0	-6.72377	18	21	10	3UTR		0	0
bta-miR-1271	ENSBTAT00000019321	HPCAL4	1194	1234	0.923077	-22.6	1	9.11e-07	0.485	0	0	-5.76291	13	15	13	3UTR		0	0
bta-miR-3432a	ENSBTAT00000019321	HPCAL4	2744	2766	0.846154	-18.3	1	0.0599812	0.588	0	0	-9.9649	17	22	9	3UTR		0	0
bta-miR-6529a	ENSBTAT00000008529	YRDC	1346	1362	1	-23	0	0.000308266	0.544	0	0	-15.5666	15	16	15	3UTR		0	0
bta-miR-6529a	ENSBTAT00000061426	ZMYM1	3788	3819	0.923077	-16.2	1	0.00651647	0.721	0	0	-3.93757	18	31	9	3UTR		0	0
bta-miR-211	ENSBTAT00000007609	CSMD2	11223	11241	1	-20.5	0	0.0122336	0.5	0	0	-13.0142	13	18	10	3UTR		0	0
bta-miR-6529a	ENSBTAT00000007609	CSMD2	11799	11832	0.923077	-23.9	1	0.00312202	0.5	0	0	-6.23647	18	33	10	3UTR		0	0
bta-miR-127	ENSBTAT00000026057	ZSCAN20	7670	7688	0.923077	-23.1	0	7.87e-06	0.456	0	0	-10.7153	17	18	17	3UTR		0	0
bta-miR-1271	ENSBTAT00000026057	ZSCAN20	4093	4111	0.846154	-18.6	1	1.29e-05	0.515	0	0	-5.61866	16	18	9	3UTR		0	0
bta-miR-204	ENSBTAT00000026057	ZSCAN20	6839	6859	0.846154	-23.1	0	3.54e-05	0.412	0	0	-10.3652	18	20	16	3UTR		0	0
bta-miR-1271	ENSBTAT00000026057	ZSCAN20	3977	3997	0.897436	-20.5	0	4.38e-05	0.515	0	0	-7.74319	17	20	6	3UTR		0	0
bta-miR-1271	ENSBTAT00000026867	INPP5D	4069	4089	1	-19.5	0	0.000182043	0.721	0	0	-15.8116	14	20	7	3UTR		0	0
bta-miR-6529a	ENSBTAT00000005131	ATG16L1	2639	2660	1	-22	1	0.0114202	0.515	0	0	-7.05204	17	21	10	3UTR		0	0
bta-miR-375	ENSBTAT00000064285	ARL4C	952	972	0.923077	-23.6	1	0.00892119	0.441	0	0	-10.3422	17	20	10	3UTR		0	0
bta-miR-3432a	ENSBTAT00000000837	MLPH	3130	3150	0.923077	-22.9	0	0.0643022	0.412	0	0	-16.0746	14	20	8	3UTR		0	0
bta-miR-196a	ENSBTAT00000014122	RBM44	3989	4010	1	-16.2	1	0.265194	0.75	0	0	-6.6181	20	21	20	3UTR		0	0
bta-miR-1271	ENSBTAT00000014122	RBM44	3577	3597	0.846154	-15.7	1	0.0229865	0.662	0	0	-14.0888	13	20	8	3UTR		0	0
bta-miR-196a	ENSBTAT00000055615	LOC618817	1198	1225	0.846154	-18.6	0	0.00920411	0.603	0	0	-8.79206	20	27	7	3UTR		0	0
bta-miR-204	ENSBTAT00000057411	RTP5	2355	2379	0.923077	-23.9	0	8.32e-06	0.279	0	0	-10.7153	17	24	8	3UTR		0	0
bta-miR-204	ENSBTAT00000001962	FIGNL1	2256	2275	0.923077	-17.4	0	0.008032	0.647	0	0	-17.1102	15	19	10	3UTR		0	0
bta-miR-1271	ENSBTAT00000025950	CLDN12	1898	1935	0.846154	-20.5	0	0.000215964	0.588	0	0	-9.54656	18	37	11	3UTR		0	0
bta-miR-1271	ENSBTAT00000002720	FZD1	2893	2909	0.923077	-20.4	0	2e-06	0.471	0	0	-5.48126	15	16	15	3UTR		0	0
bta-miR-375	ENSBTAT00000061475	ANKIB1	4896	4918	1	-19.3	0	0.021397	0.691	0	0	-8.32703	17	22	9	3UTR		0	0
bta-miR-6529a	ENSBTAT00000020761	PPP1R9A	5422	5440	0.897436	-19.6	1	5.79e-05	0.603	0	0	-9.79669	16	18	11	3UTR		0	0
bta-miR-204	ENSBTAT00000038879	PDK4	2687	2725	0.961538	-22.7	1	0.199708	0.529	0	0	-7.28438	17	23	11	3UTR		0	0
bta-miR-1271	ENSBTAT00000028605	DLX6	1829	1848	0.846154	-15.6	0	0.00626652	0.647	0	0	-13.6656	11	13	11	3UTR		0	0
bta-miR-6529a	ENSBTAT00000021172	ACN9	1314	1337	1	-19.8	1	0.096908	0.806	0	0	-5.76291	13	15	13	3UTR		0	0
bta-miR-211	ENSBTAT00000004198	MEOX2	1118	1130	1	-17.8	1	0.00113728	0.559	0	0	-10.3988	11	12	11	3UTR		0	0
bta-miR-6529a	ENSBTAT00000020061	ISPD	2175	2199	0.923077	-18.5	1	0.00263019	0.662	0	0	-6.08354	16	19	12	3UTR		0	0
bta-miR-196a	ENSBTAT00000057534	FERD3L	2401	2416	0.923077	-19.1	0	0.0114624	0.588	0	0	-16.8557	14	15	14	3UTR		0	0
bta-miR-1271	ENSBTAT00000061548	TMEM196	1161	1196	0.846154	-15.9	0	0.295417	0.662	0	0	-10.7414	16	35	8	3UTR		0	0
bta-miR-3432a	ENSBTAT00000031698	ABCB5	4378	4397	0.923077	-19.7	0	0.0214422	0.632	0	0	-6.31936	16	19	11	3UTR		0	0
bta-miR-204	ENSBTAT00000033832	RAPGEF5	5951	5976	1	-21.7	0	5.67e-05	0.441	0	0	-5.71431	14	17	8	3UTR		0	0
bta-miR-127	ENSBTAT00000021310	KLHL7	2657	2677	0.846154	-19.6	0	0.46612	0.647	0	0	-10.3719	16	20	11	3UTR		0	0
bta-miR-369-5p	ENSBTAT00000017295	CCDC126	951	966	1	-18.7	1	0.0160769	0.647	0	0	-4.90607	14	15	14	3UTR		0	0
bta-miR-1271	ENSBTAT00000028699	CROT	2214	2228	1	-21.4	1	0.00190856	0.588	0	0	-5.76291	13	14	13	3UTR		0	0
bta-miR-127	ENSBTAT00000027409	CACNA2D1	3913	3932	0.923077	-21	0	0.00358066	0.706	0	0	-12.8934	17	19	10	3UTR		0	0
bta-miR-204	ENSBTAT00000027409	CACNA2D1	3758	3787	0.923077	-18.7	1	0.261009	0.706	0	0	-10.1092	17	23	10	3UTR		0	0
bta-miR-3432a	ENSBTAT00000027409	CACNA2D1	4059	4078	1	-18	1	0.0134358	0.632	0	0	-7.10805	18	19	18	3UTR		0	0
bta-miR-204	ENSBTAT00000020608	NAMPT	3774	3799	0.923077	-18.8	1	0.000997211	0.618	0	0	-10.1092	16	25	10	3UTR		0	0
bta-miR-127	ENSBTAT00000029128	DUS4L	2151	2169	0.974359	-20.3	1	0.00355109	0.765	0	0	-6.6181	15	18	6	3UTR		0	0
bta-miR-6529a	ENSBTAT00000017658	PNPLA8	3712	3732	0.846154	-17.8	0	0.000190951	0.529	0	0	-9.54656	17	20	11	3UTR		0	0
bta-miR-1271	ENSBTAT00000047158	EPDR1	2008	2029	1	-20.6	1	0.000580605	0.603	0	0	-3.79332	17	21	11	3UTR		0	0
bta-miR-6529a	ENSBTAT00000064412	DNAJB9	1683	1704	0.923077	-19.6	1	0.0125302	0.676	0	0	-8.52688	17	21	9	3UTR		0	0
bta-miR-6529a	ENSBTAT00000029153	THAP5	1959	1976	0.923077	-19.6	0	0.00391874	0.603	0	0	-11.9455	13	17	8	3UTR		0	0
bta-miR-204	ENSBTAT00000046295	BMPER	2983	3004	0.871795	-19	0	0.00163551	0.662	0	0	-13.6656	16	21	8	3UTR		0	0
bta-miR-127	ENSBTAT00000002563	PPP1R17	2210	2231	0.923077	-24.5	0	5.65e-06	0.441	0	0	-6.72377	18	21	10	3UTR		0	0
bta-miR-1271	ENSBTAT00000063163	ADCYAP1R1	3073	3097	0.923077	-22.3	1	0.000190963	0.485	0	0	-6.06975	16	24	6	3UTR		0	0
bta-miR-204	ENSBTAT00000065419	PRR15	3732	3753	1	-20.3	1	0.00625476	0.618	0	0	-3.93757	16	21	12	3UTR		0	0
bta-miR-6529a	ENSBTAT00000063608	PURB	2520	2537	0.846154	-16.6	1	6.28e-05	0.618	0	0	-8.7403	13	17	9	3UTR		0	0
bta-miR-6529a	ENSBTAT00000030051	FAM3C	2388	2410	0.846154	-16.4	1	0.267744	0.794	0	0	-6.03692	19	22	9	3UTR		0	0
bta-miR-6529a	ENSBTAT00000006726	FEZF1	1573	1595	0.884615	-20	1	0.074518	0.485	0	0	-8.35464	17	22	10	3UTR		0	0
bta-miR-1271	ENSBTAT00000002300	AHCYL2	3985	4000	0.846154	-17.1	1	1.98e-06	0.456	0	0	-5.76291	13	15	7	3UTR		0	0
bta-miR-1271	ENSBTAT00000009480	STRIP2	3899	3914	0.923077	-19.1	1	0.000244667	0.559	0	0	-8.00486	14	15	14	3UTR		0	0
bta-miR-204	ENSBTAT00000011713	BPGM	1349	1367	0.923077	-16.4	0	0.0217914	0.841	0	0	-6.51454	14	18	11	3UTR		0	0
bta-miR-1271	ENSBTAT00000010269	MTPN	1047	1063	0.923077	-18.2	1	0.000154123	0.5	0	0	-10.1092	15	16	15	3UTR		0	0
bta-miR-375	ENSBTAT00000026616	DGKI	11398	11424	0.846154	-22	1	2.26e-05	0.544	0	0	-3.93757	19	26	12	3UTR		0	0
bta-miR-375	ENSBTAT00000026616	DGKI	10752	10779	0.923077	-21.9	1	6.19e-05	0.544	0	0	-7.28438	17	21	11	3UTR		0	0
bta-miR-6529a	ENSBTAT00000026616	DGKI	11840	11864	0.884615	-20.6	0	0.0438622	0.706	0	0	-9.11557	18	24	11	3UTR		0	0
bta-miR-1271	ENSBTAT00000003151	TRIM24	5655	5666	1	-18	1	0.000816567	0.559	0	0	-13.2236	10	11	10	3UTR		0	0
bta-miR-204	ENSBTAT00000003151	TRIM24	5061	5081	0.974359	-20.8	1	0.0926956	0.706	0	0	-3.93757	16	20	8	3UTR		0	0
bta-miR-1271	ENSBTAT00000028806	ZC3HAV1	4325	4340	0.846154	-16.7	0	6.65e-06	0.559	0	0	-7.32045	12	15	7	3UTR		0	0
bta-miR-1271	ENSBTAT00000033494	KDM7A	6502	6524	1	-19.2	1	8.51e-05	0.647	0	0	-6.6181	16	22	9	3UTR		0	0
bta-miR-1271	ENSBTAT00000029006	BRAF	3670	3688	0.871795	-18.1	0	0.0112041	0.75	0	0	-9.17159	16	18	12	3UTR		0	0
bta-miR-127	ENSBTAT00000050790	WEE2	3007	3024	1	-20.1	0	0.000451653	0.559	0	0	-19.4703	14	17	9	3UTR		0	0
bta-miR-204	ENSBTAT00000057182	TCAF1	3662	3681	1	-22.2	1	0.00249902	0.632	0	0	-3.93757	16	19	10	3UTR		0	0
bta-miR-196a	ENSBTAT00000057182	TCAF1	4091	4115	0.846154	-17.9	0	0.485479	0.603	0	0	-7.91435	17	24	9	3UTR		0	0
bta-miR-1271	ENSBTAT00000002373	ARHGEF5	4920	4943	0.846154	-21.2	0	3.49e-06	0.515	0	0	-8.2121	17	23	5	3UTR		0	0
bta-miR-6529a	ENSBTAT00000012965	NOBOX	1990	2012	1	-21.8	1	0.00789656	0.5	0	0	-4.79441	17	22	8	3UTR		0	0
bta-miR-6529a	ENSBTAT00000034773	GIMAP4	1795	1811	0.935897	-22.3	0	0.34651	0.796	0	0	-5.71431	14	16	8	3UTR		0	0
bta-miR-6529a	ENSBTAT00000014926	GIMAP7	1115	1132	0.961538	-18.6	1	0.36448	0.559	0	0	-5.76291	13	17	8	3UTR		0	0
bta-miR-6529a	ENSBTAT00000031205	GIMAP5	867	887	0.961538	-25	1	0.107869	0.676	0	0	-3.93757	18	20	10	3UTR		0	0
bta-miR-6529a	ENSBTAT00000043719	XRCC2	1229	1247	1	-20.1	1	0.0211553	0.662	0	0	-4.17062	15	18	11	3UTR		0	0
bta-miR-6529a	ENSBTAT00000000510	CNPY1	779	798	1	-19.5	0	0.00453742	0.588	0	0	-8.81432	16	19	10	3UTR		0	0
bta-miR-1271	ENSBTAT00000016276	THAP2	3729	3768	0.923077	-17.7	1	0.00613587	0.691	0	0	-10.3988	14	21	11	3UTR		0	0
bta-miR-6529a	ENSBTAT00000016276	THAP2	2265	2293	0.923077	-21.2	0	0.0114678	0.706	0	0	-13.6656	16	19	11	3UTR		0	0
bta-miR-1271	ENSBTAT00000049560	ATXN7L3B	1762	1777	1	-20.4	0	0.000724902	0.529	0	0	-6.44976	13	15	7	3UTR		0	0
bta-miR-6529a	ENSBTAT00000019066	KERA	1590	1608	0.846154	-16.5	1	0.0765806	0.676	0	0	-7.10805	14	18	7	3UTR		0	0
bta-miR-1271	ENSBTAT00000019066	KERA	1612	1628	0.846154	-16.9	1	0.0801168	0.706	0	0	-7.16335	14	16	8	3UTR		0	0
bta-miR-204	ENSBTAT00000005881	CEP83	2320	2338	0.846154	-16.4	1	0.0314823	0.588	0	0	-9.88549	15	18	8	3UTR		0	0
bta-miR-127	ENSBTAT00000018650	FGD6	6659	6685	0.923077	-23.3	0	0.00733746	0.485	0	0	-7.7949	19	26	7	3UTR		0	0
bta-miR-211	ENSBTAT00000018650	FGD6	4409	4430	0.846154	-16.2	1	0.0414513	0.721	0	0	-5.03583	15	21	10	3UTR		0	0
bta-miR-6529a	ENSBTAT00000005680	PDE1B	2019	2035	1	-22.1	0	0.00261842	0.397	0	0	-6.07158	14	16	9	3UTR		0	0
bta-miR-375	ENSBTAT00000047448	NCKAP1L	4194	4215	0.846154	-19.3	0	0.0056623	0.5	0	0	-15.4723	16	21	11	3UTR		0	0
bta-miR-6529a	ENSBTAT00000061092	MAP3K12	3022	3049	0.923077	-20.1	1	9.15e-05	0.456	0	0	-4.67302	17	27	7	3UTR		0	0
bta-miR-6529a	ENSBTAT00000003929	SP1	3764	3822	1	-20.1	1	0.0019687	0.485	0	0	-5.52986	17	23	13	3UTR		0	0
bta-miR-6529a	ENSBTAT00000003929	SP1	3800	3822	1	-19.7	1	0.0019687	0.485	0	0	-5.52986	17	22	13	3UTR		0	0
bta-miR-1271	ENSBTAT00000009984	RARG	2042	2090	0.807692	-19.7	0	4.94e-05	0.441	0	0	-6.46361	13	16	11	3UTR		0	0
bta-miR-369-5p	ENSBTAT00000023868	SLC4A8	5542	5556	0.846154	-16.7	0	0.00940794	0.456	0	0	-15.9792	12	14	10	3UTR		0	0
bta-miR-6529a	ENSBTAT00000047025	BIN2	1682	1696	0.923077	-17	1	0.000225791	0.574	0	0	-5.76291	13	14	13	3UTR		0	0
bta-miR-6529a	ENSBTAT00000021764	POU6F1	2524	2549	1	-20.6	1	0.00433655	0.515	0	0	-4.17062	20	25	15	3UTR		0	0
bta-miR-204	ENSBTAT00000025713	TFCP2	1795	1814	1	-17.2	0	0.000640684	0.647	0	0	-14.401	16	19	9	3UTR		0	0
bta-miR-196a	ENSBTAT00000038541	LETMD1	1137	1154	1	-24.3	0	2.72e-05	0.368	0	0	-15.5666	16	17	16	3UTR		0	0
bta-miR-6529a	ENSBTAT00000038541	LETMD1	1714	1733	0.923077	-19.7	1	0.0103557	0.588	0	0	-3.93757	16	19	8	3UTR		0	0
bta-miR-196a	ENSBTAT00000006902	DIP2B	5462	5484	0.923077	-19.1	1	0.0431341	0.632	0	0	-5.22671	19	22	15	3UTR		0	0
bta-miR-6529a	ENSBTAT00000016376	LIMA1	3174	3187	1	-19.8	0	0.000329874	0.662	0	0	-19.4239	12	13	12	3UTR		0	0
bta-miR-6529a	ENSBTAT00000006377	NCKAP5L	4653	4678	0.923077	-24.4	0	0.0010105	0.485	0	0	-8.05823	17	25	7	3UTR		0	0
bta-miR-3432a	ENSBTAT00000046359	TMBIM6	1618	1637	0.923077	-20.8	0	0.00477203	0.515	0	0	-7.37138	17	19	10	3UTR		0	0
bta-miR-211	ENSBTAT00000061378	LMBR1L	1918	1934	1	-25.2	1	0.000223929	0.412	0	0	-4.17062	15	16	15	3UTR		0	0
bta-miR-204	ENSBTAT00000019193	KMT2D	19304	19350	0.846154	-24.8	0	0.0227961	0.492	0	0	-8.70704	18	46	13	3UTR		0	0
bta-miR-6529a	ENSBTAT00000003098	CCDC184	1519	1542	1	-23.6	0	0.00196255	0.5	0	0	-9.52015	15	18	9	3UTR		0	0
bta-miR-1271	ENSBTAT00000011340	PRICKLE1	2809	2836	0.923077	-19.5	1	5.54e-05	0.5	0	0	-11.3517	13	18	9	3UTR		0	0
bta-miR-375	ENSBTAT00000017941	CPM	1926	1944	1	-20	0	0.00260372	0.574	0	0	-6.51454	16	18	14	3UTR		0	0
bta-miR-211	ENSBTAT00000015086	TBC1D30	3420	3438	1	-19.1	1	0.000112025	0.574	0	0	-8.00486	15	18	9	3UTR		0	0
bta-miR-211	ENSBTAT00000022485	CYP27B1	2032	2053	0.923077	-17.9	1	0.0107914	0.5	0	0	-4.02637	14	21	7	3UTR		0	0
bta-miR-6529a	ENSBTAT00000044838	DTX3	1202	1250	0.961538	-24.5	0	0.163034	0.426	0	0	-6.44976	13	16	7	3UTR		0	0
bta-miR-1271	ENSBTAT00000008311	STAT6	2877	2891	0.923077	-16.4	0	0.000611447	0.485	0	0	-15.2579	13	14	13	3UTR		0	0
bta-miR-1271	ENSBTAT00000001829	RDH16	1716	1728	1	-17.2	1	0.00571668	0.441	0	0	-6.90779	11	12	11	3UTR		0	0
bta-miR-1271	ENSBTAT00000038215	BAZ2A	7433	7455	0.923077	-18.8	1	5.05e-06	0.426	0	0	-13.2236	14	22	10	3UTR		0	0
bta-miR-196a	ENSBTAT00000038215	BAZ2A	7476	7497	1	-20.4	1	0.00245925	0.426	0	0	-11.1286	18	21	10	3UTR		0	0
bta-miR-1271	ENSBTAT00000038215	BAZ2A	8078	8102	1	-20	0	0.00211662	0.618	0	0	-12.9471	18	24	9	3UTR		0	0
bta-miR-6529a	ENSBTAT00000005751	APOF	1429	1462	0.846154	-19.8	1	0.0125043	0.662	0	0	-3.93757	18	33	12	3UTR		0	0
bta-miR-1271	ENSBTAT00000005730	CS	2570	2584	1	-17.6	0	0.000511975	0.529	0	0	-6.44976	13	14	13	3UTR		0	0
bta-miR-204	ENSBTAT00000019562	SMARCC2	5194	5215	0.846154	-22.5	1	0.000507397	0.441	0	0	-3.79332	18	21	10	3UTR		0	0
bta-miR-6529a	ENSBTAT00000019562	SMARCC2	4604	4626	1	-23.3	0	0.017547	0.618	0	0	-10.7522	16	22	11	3UTR		0	0
bta-miR-1271	ENSBTAT00000012550	ZC3H10	2579	2616	1	-20.8	1	0.000868795	0.471	0	0	-10.1092	15	19	10	3UTR		0	0
bta-miR-196a	ENSBTAT00000013790	ERBB3	5096	5120	0.846154	-17.2	0	0.297984	0.544	0	0	-12.345	17	24	9	3UTR		0	0
bta-miR-204	ENSBTAT00000009755	GDF11	1442	1463	0.961538	-22.2	1	0.26976	0.515	0	0	-7.37318	16	21	10	3UTR		0	0
bta-miR-6529a	ENSBTAT00000028867	APAF1	6751	6771	1	-19.8	1	0.00679466	0.559	0	0	-5.9255	16	20	12	3UTR		0	0
bta-miR-1271	ENSBTAT00000018079	NR1H4	2246	2283	0.846154	-17.5	1	2.95e-06	0.544	0	0	-5.61866	12	15	9	3UTR		0	0
bta-miR-211	ENSBTAT00000018363	GAS2L3	4735	4751	0.846154	-16.2	1	0.00505879	0.691	0	0	-11.3749	15	16	15	3UTR		0	0
bta-miR-1271	ENSBTAT00000029270	RIC8B	2817	2828	0.923077	-18.4	1	0.000343624	0.471	0	0	-13.2236	10	11	10	3UTR		0	0
bta-miR-211	ENSBTAT00000019167	TMEM263	3539	3556	0.923077	-16.7	1	0.0080901	0.721	0	0	-10.1092	15	17	10	3UTR		0	0
bta-miR-6529a	ENSBTAT00000061102	BTBD11	3940	3961	0.846154	-20.5	1	8.82e-05	0.706	0	0	-4.99396	18	21	10	3UTR		0	0
bta-miR-1271	ENSBTAT00000065448	ASCL4	3261	3284	0.846154	-17	0	0.0336622	0.662	0	0	-16.6792	16	23	13	3UTR		0	0
bta-miR-196a	ENSBTAT00000010095	ISX	2033	2062	0.846154	-19.2	1	0.00308649	0.559	0	0	-3.93757	22	29	13	3UTR		0	0
bta-miR-1271	ENSBTAT00000056456	LOC515697	1272	1303	1	-19.5	1	0.000270236	0.529	0	0	-5.76291	13	15	13	3UTR		0	0
bta-miR-196a	ENSBTAT00000056456	LOC515697	1791	1810	0.846154	-17.5	1	0.028705	0.471	0	0	-12.2638	17	19	13	3UTR		0	0
bta-miR-204	ENSBTAT00000054074	LOC510193	1300	1317	1	-19.7	1	0.34242	0.471	0	0	-8.34077	14	17	8	3UTR		0	0
bta-miR-204	ENSBTAT00000044682	APOL3	1234	1251	0.923077	-19.3	1	0.221181	0.515	0	0	-8.34077	14	17	8	3UTR		0	0
bta-miR-6529a	ENSBTAT00000009911	NCF4	1260	1298	0.846154	-17.4	1	0.270842	0.831	0	0	-4.67302	20	38	12	3UTR		0	0
bta-miR-6529a	ENSBTAT00000014666	RAC2	1301	1327	0.846154	-22.9	1	0.233586	0.426	0	0	-6.25121	20	26	7	3UTR		0	0
bta-miR-211	ENSBTAT00000015149	YARS2	2153	2175	0.846154	-18.8	1	0.390193	0.515	0	0	-7.14013	18	22	11	3UTR		0	0
bta-miR-196a	ENSBTAT00000037956	DNM1L	2901	2918	0.974359	-16.6	1	0.177451	0.529	0	0	-6.19951	15	17	8	3UTR		0	0
bta-miR-1271	ENSBTAT00000065397	BICD1	6242	6277	1	-18.4	1	0.00012045	0.559	0	0	-7.05204	12	15	8	3UTR		0	0
bta-miR-211	ENSBTAT00000007064	TMTC1	4046	4068	0.884615	-20.4	0	0.133955	0.729	0	0	-7.20265	18	22	11	3UTR		0	0
bta-miR-6529a	ENSBTAT00000043251	STK38L	4072	4097	0.846154	-23.4	1	0.0103608	0.75	0	0	-3.93757	20	22	17	3UTR		0	0
bta-miR-196a	ENSBTAT00000007669	ETNK1	6502	6524	0.923077	-16.7	1	0.150096	0.765	0	0	-4.90607	18	22	10	3UTR		0	0
bta-miR-375	ENSBTAT00000006198	GSG1	1855	1889	1	-20.4	1	0.000106293	0.441	0	0	-4.99396	18	22	11	3UTR		0	0
bta-miR-3432a	ENSBTAT00000006198	GSG1	1642	1655	1	-18.4	1	0.000321279	0.544	0	0	-5.61866	12	13	12	3UTR		0	0
bta-miR-6529a	ENSBTAT00000026124	GPRC5A	1478	1497	1	-21.1	1	2.8e-05	0.456	0	0	-5.81791	15	19	8	3UTR		0	0
bta-miR-127	ENSBTAT00000003055	APOLD1	3670	3695	1	-26.7	1	0.0116316	0.721	0	0	-4.957	20	25	12	3UTR		0	0
bta-miR-369-5p	ENSBTAT00000043028	CREBL2	3157	3172	0.846154	-17.8	0	0.122554	0.647	0	0	-13.6656	14	15	14	3UTR		0	0
bta-miR-6529a	ENSBTAT00000008997	LOC509972	1832	1860	0.871795	-20	1	0.00978988	0.706	0	0	-4.79441	19	28	7	3UTR		0	0
bta-miR-211	ENSBTAT00000004262	RIMKLB	1993	2019	1	-18.4	1	0.0178235	0.647	0	0	-5.02746	18	26	8	3UTR		0	0
bta-miR-204	ENSBTAT00000027863	NANOG	1419	1433	0.846154	-19.8	0	0.00041272	0.603	0	0	-22.7707	12	14	9	3UTR		0	0
bta-miR-6529a	ENSBTAT00000027863	NANOG	1468	1488	0.884615	-17.8	1	0.0703702	0.559	0	0	-3.93757	16	20	8	3UTR		0	0
bta-miR-196a	ENSBTAT00000042892	CLEC4A	1324	1342	0.923077	-15.2	0	0.0840202	0.662	0	0	-14.9081	16	18	12	3UTR		0	0
bta-miR-204	ENSBTAT00000010685	RBP5	835	861	1	-19.2	1	0.128455	0.588	0	0	-4.17062	15	26	9	3UTR		0	0
bta-miR-6529a	ENSBTAT00000004219	CD4	1475	1498	0.923077	-22.6	0	0.173915	0.485	0	0	-7.7949	18	23	6	3UTR		0	0
bta-miR-1271	ENSBTAT00000037734	PIANP	1896	1910	0.846154	-18.6	1	1.2e-06	0.338	0	0	-7.05204	12	14	7	3UTR		0	0
bta-miR-6529a	ENSBTAT00000019602	MRPL51	2693	2711	0.846154	-18.5	0	0.000143397	0.574	0	0	-15.816	14	18	8	3UTR		0	0
bta-miR-204	ENSBTAT00000019599	VAMP1	756	774	0.923077	-21.5	1	2.58e-06	0.368	0	0	-8.53685	16	18	12	3UTR		0	0
bta-miR-127	ENSBTAT00000022142	KCNA1	3609	3630	0.923077	-22.9	1	4.89e-06	0.382	0	0	-12.3711	16	21	7	3UTR		0	0
bta-miR-127	ENSBTAT00000012163	RAD51AP1	1379	1397	1	-20.4	0	0.00635875	0.515	0	0	-13.712	16	18	14	3UTR		0	0
bta-miR-3432a	ENSBTAT00000042839	TSPAN11	1277	1299	1	-20.9	1	0.000520174	0.353	0	0	-5.41313	18	22	8	3UTR		0	0
bta-miR-204	ENSBTAT00000036296	TEAD4	1451	1470	0.846154	-19.5	1	0.000454772	0.25	0	0	-8.57351	17	19	14	3UTR		0	0
bta-miR-6529a	ENSBTAT00000036296	TEAD4	1578	1594	0.923077	-19.9	0	0.00602062	0.463	0	0	-16.7507	14	16	9	3UTR		0	0
bta-miR-204	ENSBTAT00000027280	KDM5A	6310	6338	0.846154	-22.3	0	0.0031524	0.618	0	0	-9.54656	18	28	10	3UTR		0	0
bta-miR-196a	ENSBTAT00000010237	FBXL14	2634	2655	0.846154	-18.9	0	0.0172953	0.618	0	0	-9.64415	17	21	10	3UTR		0	0
bta-miR-375	ENSBTAT00000014695	IL17RA	3550	3580	0.923077	-21.8	1	0.0240881	0.731	0	0	-3.79332	18	30	11	3UTR		0	0
bta-miR-6529a	ENSBTAT00000056494	CECR2	6965	6989	0.923077	-23.7	1	0.000115142	0.338	0	0	-6.9954	14	18	10	3UTR		0	0
bta-miR-6529a	ENSBTAT00000026064	MICALL1	3952	3969	0.846154	-21.3	0	8.8e-05	0.338	0	0	-6.07158	14	17	9	3UTR		0	0
bta-miR-6529a	ENSBTAT00000034677	SOX10	2963	2984	0.923077	-23.2	1	2.46e-05	0.432	0	0	-4.67302	16	21	10	3UTR		0	0
bta-miR-3432a	ENSBTAT00000014522	NPTXR	4173	4196	0.846154	-21	0	0.00104299	0.441	0	0	-6.3381	18	23	6	3UTR		0	0
bta-miR-1271	ENSBTAT00000064944	CBX6	3067	3079	0.923077	-19	1	5.74e-06	0.412	0	0	-6.90779	11	12	11	3UTR		0	0
bta-miR-196a	ENSBTAT00000023204	MIEF1	3342	3368	0.846154	-21.1	0	0.0310325	0.603	0	0	-6.85796	17	20	14	3UTR		0	0
bta-miR-6529a	ENSBTAT00000008146	ST13	1598	1617	1	-19.7	0	0.0170047	0.588	0	0	-6.69537	15	19	7	3UTR		0	0
bta-miR-204	ENSBTAT00000008149	XPNPEP3	1550	1565	0.846154	-19	1	3.52e-05	0.309	0	0	-5.41313	14	15	14	3UTR		0	0
bta-miR-375	ENSBTAT00000055322	CHADL	5810	5827	1	-21.5	0	0.00087792	0.485	0	0	-13.6656	15	17	13	3UTR		0	0
bta-miR-204	ENSBTAT00000006987	POLR3H	2102	2119	1	-23.2	1	0.0270433	0.353	0	0	-4.99396	15	17	8	3UTR		0	0
bta-miR-375	ENSBTAT00000008022	SNU13	740	758	1	-19.9	1	0.000176941	0.471	0	0	-4.99396	16	18	8	3UTR		0	0
bta-miR-6529a	ENSBTAT00000018956	SREBF2	3689	3709	1	-25	1	0.0261454	0.471	0	0	-6.08354	18	20	12	3UTR		0	0
bta-miR-6529a	ENSBTAT00000018956	SREBF2	3493	3513	1	-25	1	0.00802552	0.382	0	0	-6.08354	18	20	12	3UTR		0	0
bta-miR-3432a	ENSBTAT00000013133	CENPM	1019	1036	0.923077	-23.1	0	0.234836	0.478	0	0	-8.05823	16	17	16	3UTR		0	0
bta-miR-6529a	ENSBTAT00000012510	FAM109B	1951	1975	1	-23	1	0.00176523	0.544	0	0	-4.65016	17	24	12	3UTR		0	0
bta-miR-6529a	ENSBTAT00000021952	POLDIP3	1538	1556	1	-21.8	0	0.0741273	0.529	0	0	-7.7949	15	18	9	3UTR		0	0
bta-miR-369-5p	ENSBTAT00000025683	PACSIN2	2203	2220	0.923077	-17.1	1	0.00281407	0.603	0	0	-6.48426	14	17	7	3UTR		0	0
bta-miR-369-5p	ENSBTAT00000037639	SCUBE1	7547	7568	0.846154	-18.3	1	0.000737709	0.382	0	0	-5.9255	12	14	12	3UTR		0	0
bta-miR-196a	ENSBTAT00000037639	SCUBE1	7776	7823	0.846154	-20.3	0	0.0227153	0.5	0	0	-6.9696	20	47	8	3UTR		0	0
bta-miR-1271	ENSBTAT00000012308	ATXN10	1690	1741	0.846154	-19.5	0	0.00110848	0.647	0	0	-6.53765	17	21	10	3UTR		0	0
bta-miR-6529a	ENSBTAT00000012308	ATXN10	1498	1518	1	-19.8	1	0.00441911	0.618	0	0	-7.09331	16	20	8	3UTR		0	0
bta-miR-3432a	ENSBTAT00000010571	CELSR1	7017	7046	0.846154	-22.1	0	0.17879	0.603	0	0	-7.37138	17	29	7	3UTR		0	0
bta-miR-1271	ENSBTAT00000006502	EXOSC9	1435	1455	0.846154	-17.9	1	0.0123162	0.869	0	0	-6.09222	17	20	10	3UTR		0	0
bta-miR-1271	ENSBTAT00000006007	UGT8	2866	2883	1	-19.9	1	0.0217626	0.647	0	0	-3.79332	15	17	10	3UTR		0	0
bta-miR-6529a	ENSBTAT00000011939	PITX2	1383	1404	0.923077	-17.6	1	0.198422	0.647	0	0	-8.78315	15	21	7	3UTR		0	0
bta-miR-6529a	ENSBTAT00000029948	NPNT	2599	2630	1	-22.2	1	0.00383553	0.544	0	0	-5.18008	15	19	9	3UTR		0	0
bta-miR-1271	ENSBTAT00000002690	BMPR1B	2096	2108	0.846154	-18.9	1	1.58e-05	0.324	0	0	-6.90779	11	12	11	3UTR		0	0
bta-miR-6529a	ENSBTAT00000002690	BMPR1B	2298	2330	0.923077	-28.9	1	0.00315563	0.574	0	0	-3.93757	18	22	14	3UTR		0	0
bta-miR-204	ENSBTAT00000064437	PDLIM5	5063	5086	1	-18.4	1	0.0260263	0.632	0	0	-10.3988	15	23	7	3UTR		0	0
bta-miR-1271	ENSBTAT00000064437	PDLIM5	2502	2517	1	-18.6	1	0.0331361	0.706	0	0	-8.25288	13	15	11	3UTR		0	0
bta-miR-211	ENSBTAT00000047936	SMARCAD1	4340	4356	1	-19	0	0.00495936	0.691	0	0	-7.20265	14	16	11	3UTR		0	0
bta-miR-1271	ENSBTAT00000014855	FAM13A	3681	3695	0.923077	-17.3	1	0.000257599	0.471	0	0	-8.07655	12	14	7	3UTR		0	0
bta-miR-3432a	ENSBTAT00000014855	FAM13A	3385	3411	0.923077	-21.8	1	0.0238528	0.618	0	0	-4.67302	20	26	14	3UTR		0	0
bta-miR-6529a	ENSBTAT00000022636	PPARGC1A	4162	4182	0.923077	-21.6	0	0.00672792	0.632	0	0	-9.18534	15	20	5	3UTR		0	0
bta-miR-6529a	ENSBTAT00000019464	SEPSECS	1901	1919	0.923077	-18.5	1	0.301026	0.632	0	0	-4.17062	15	18	8	3UTR		0	0
bta-miR-6529a	ENSBTAT00000047180	TBC1D19	1959	1998	0.923077	-20.4	1	0.000785728	0.691	0	0	-3.93757	17	26	8	3UTR		0	0
bta-miR-204	ENSBTAT00000005668	RELL1	1028	1057	0.948718	-22	1	0.0213196	0.588	0	0	-5.22701	19	29	8	3UTR		0	0
bta-miR-375	ENSBTAT00000019297	KLB	5128	5150	1	-20.3	0	0.00256877	0.574	0	0	-15.0368	16	22	10	3UTR		0	0
bta-miR-1271	ENSBTAT00000019297	KLB	3650	3665	0.923077	-16.8	0	0.00245603	0.588	0	0	-7.80367	13	15	9	3UTR		0	0
bta-miR-375	ENSBTAT00000000357	GNPDA2	892	919	0.923077	-16.7	1	0.0265247	0.706	0	0	-4.17062	15	18	12	3UTR		0	0
bta-miR-375	ENSBTAT00000000357	GNPDA2	902	919	0.846154	-16.7	1	0.0265247	0.706	0	0	-4.17062	15	17	12	3UTR		0	0
bta-miR-211	ENSBTAT00000016309	GABRG1	3674	3692	0.923077	-16.6	1	0.0224817	0.691	0	0	-8.05179	15	18	8	3UTR		0	0
bta-miR-196a	ENSBTAT00000015688	GABRA2	1955	1981	1	-18.4	0	0.00231695	0.603	0	0	-10.9506	17	26	8	3UTR		0	0
bta-miR-6529a	ENSBTAT00000053713	SGCB	3055	3075	0.846154	-15.9	0	0.0253697	0.735	0	0	-11.4648	15	20	11	3UTR		0	0
bta-miR-375	ENSBTAT00000009441	PDGFRA	5690	5708	0.846154	-21.9	0	3e-06	0.559	0	0	-13.6656	17	18	17	3UTR		0	0
bta-miR-6529a	ENSBTAT00000025002	KIAA1211	4628	4649	0.871795	-22	0	0.00821868	0.735	0	0	-10.977	17	21	15	3UTR		0	0
bta-miR-204	ENSBTAT00000039029	REST	4539	4572	1	-19.8	0	0.0288191	0.574	0	0	-7.57093	13	16	8	3UTR		0	0
bta-miR-375	ENSBTAT00000051991	ADGRL3	4447	4471	0.846154	-19.9	1	0.000306793	0.5	0	0	-5.22671	19	24	8	3UTR		0	0
bta-miR-1271	ENSBTAT00000051991	ADGRL3	7696	7722	1	-24	1	0.00972702	0.647	0	0	-6.10696	20	26	9	3UTR		0	0
bta-miR-375	ENSBTAT00000066218	ADGRL3	4318	4342	0.846154	-19.9	1	0.000306793	0.5	0	0	-5.22671	19	24	8	3UTR		0	0
bta-miR-1271	ENSBTAT00000066218	ADGRL3	7567	7593	1	-24	1	0.00972702	0.647	0	0	-6.10696	20	26	9	3UTR		0	0
bta-miR-369-5p	ENSBTAT00000020694	YTHDC1	3012	3045	0.923077	-19	1	9.11e-05	0.603	0	0	-4.90607	14	16	14	3UTR		0	0
bta-miR-375	ENSBTAT00000053634	UGT2A1	2198	2227	1	-19.3	1	0.0265626	0.676	0	0	-5.18008	16	20	7	3UTR		0	0
bta-miR-6529a	ENSBTAT00000015862	SULT1E1	1403	1426	0.846154	-18.4	0	0.206033	0.779	0	0	-8.95857	18	23	11	3UTR		0	0
bta-miR-1271	ENSBTAT00000021671	MOB1B	2092	2128	0.923077	-21.3	0	0.217439	0.706	0	0	-8.47127	19	36	13	3UTR		0	0
bta-miR-1271	ENSBTAT00000006467	ANKRD17	10289	10303	1	-20.6	1	0.00799027	0.647	0	0	-6.14858	13	14	13	3UTR		0	0
bta-miR-204	ENSBTAT00000005549	BTC	1591	1617	1	-19.4	1	0.00653232	0.618	0	0	-3.93757	19	26	8	3UTR		0	0
bta-miR-375	ENSBTAT00000005549	BTC	2544	2567	0.846154	-17.4	1	0.00752256	0.5	0	0	-4.84971	19	23	10	3UTR		0	0
bta-miR-1271	ENSBTAT00000005549	BTC	937	955	0.974359	-21.9	1	0.0129603	0.706	0	0	-4.99396	16	18	8	3UTR		0	0
bta-miR-211	ENSBTAT00000007240	SDAD1	2606	2618	0.871795	-16.9	0	0.000145084	0.603	0	0	-20.4803	11	12	11	3UTR		0	0
bta-miR-127	ENSBTAT00000034249	CXCL11	320	340	0.846154	-17.9	1	0.000382757	0.721	0	0	-7.87538	15	20	11	3UTR		0	0
bta-miR-3432a	ENSBTAT00000014549	SCARB2	3193	3233	1	-19.3	1	0.00257579	0.647	0	0	-4.99396	17	21	9	3UTR		0	0
bta-miR-196a	ENSBTAT00000000791	CCNI	1988	2006	0.846154	-16.4	1	0.0172354	0.662	0	0	-3.79332	16	18	9	3UTR		0	0
bta-miR-6529a	ENSBTAT00000029017	CCNG2	1777	1796	1	-19.9	1	0.0445758	0.5	0	0	-4.79441	15	19	8	3UTR		0	0
bta-miR-369-5p	ENSBTAT00000005694	CNOT6L	2432	2446	0.846154	-15.1	1	0.00156147	0.662	0	0	-7.05204	12	14	7	3UTR		0	0
bta-miR-3432a	ENSBTAT00000065725	CDS1	2088	2109	0.923077	-18.1	0	0.00388584	0.529	0	0	-11.1132	16	21	12	3UTR		0	0
bta-miR-196a	ENSBTAT00000061443	WDFY3	11343	11363	1	-20.6	0	0.387497	0.676	0	0	-9.07604	16	20	12	3UTR		0	0
bta-miR-3432a	ENSBTAT00000026712	MAPK10	2264	2285	1	-17.3	0	0.0360612	0.662	0	0	-9.95919	16	21	12	3UTR		0	0
bta-miR-3432a	ENSBTAT00000003191	KLHL8	4926	4949	1	-21.2	1	0.059943	0.603	0	0	-4.90607	19	23	15	3UTR		0	0
bta-miR-127	ENSBTAT00000038453	HSD17B13	1796	1813	0.846154	-22.9	0	0.000178137	0.441	0	0	-6.72377	14	17	6	3UTR		0	0
bta-miR-1271	ENSBTAT00000044120	ACOX3	2413	2457	0.846154	-21.5	0	0.00472192	0.588	0	0	-11.0886	20	31	12	3UTR		0	0
bta-miR-211	ENSBTAT00000004759	OTOP1	1918	1937	0.923077	-17.2	1	0.00143936	0.5	0	0	-8.25288	13	15	13	3UTR		0	0
bta-miR-1271	ENSBTAT00000044441	NAT8L	2491	2505	0.846154	-19.5	1	1.57e-07	0.368	0	0	-9.10972	12	14	11	3UTR		0	0
bta-miR-6529a	ENSBTAT00000025537	GAK	4070	4119	0.846154	-22.4	1	0.000121293	0.485	0	0	-5.96246	17	26	8	3UTR		0	0
bta-miR-6529a	ENSBTAT00000025537	GAK	4094	4119	0.846154	-22.1	1	0.000121293	0.485	0	0	-5.96246	17	25	8	3UTR		0	0
bta-miR-211	ENSBTAT00000014663	TMEM129	2321	2346	0.923077	-19.5	0	0.00026027	0.544	0	0	-12.1611	16	25	9	3UTR		0	0
bta-miR-196a	ENSBTAT00000010497	WHSC1	7634	7680	1	-21.9	1	0.00275157	0.456	0	0	-5.45975	17	23	14	3UTR		0	0
bta-miR-6529a	ENSBTAT00000065167	CC2D2A	4987	5004	0.871795	-20.6	0	0.000247501	0.706	0	0	-8.31989	14	17	7	3UTR		0	0
bta-miR-211	ENSBTAT00000039389	TBC1D14	2865	2882	0.846154	-20.3	0	1.04e-07	0.235	0	0	-17.0124	15	17	9	3UTR		0	0
bta-miR-211	ENSBTAT00000023088	CNOT6	1740	1752	0.846154	-16.7	0	0.000636448	0.588	0	0	-19.4239	11	12	11	3UTR		0	0
bta-miR-211	ENSBTAT00000029796	TBC1D9B	3949	3969	0.923077	-21.4	0	3.38e-09	0.294	0	0	-11.9578	15	20	11	3UTR		0	0
bta-miR-369-5p	ENSBTAT00000010159	ARF1	738	749	1	-16	1	0.0026233	0.456	0	0	-13.2236	10	11	10	3UTR		0	0
bta-miR-6529a	ENSBTAT00000027007	WNT9A	3590	3611	1	-23.7	1	0.0150464	0.559	0	0	-4.67302	17	21	10	3UTR		0	0
bta-miR-1271	ENSBTAT00000027007	WNT9A	2613	2629	1	-20.7	0	0.000775961	0.353	0	0	-7.20265	14	16	11	3UTR		0	0
bta-miR-204	ENSBTAT00000027868	UPF1	3582	3602	0.923077	-29.3	1	0.210579	0.265	0	0	-7.28438	19	20	19	3UTR		0	0
bta-miR-6529a	ENSBTAT00000013943	KXD1	977	1025	1	-25.2	1	0.000654311	0.412	0	0	-3.93757	18	28	8	3UTR		0	0
bta-miR-204	ENSBTAT00000027857	JAK3	4149	4178	0.961538	-23.5	1	0.183768	0.471	0	0	-10.1092	18	29	10	3UTR		0	0
bta-miR-204	ENSBTAT00000064569	B3GNT3	2129	2149	1	-21.1	1	0.00392034	0.426	0	0	-4.90607	17	20	14	3UTR		0	0
bta-miR-204	ENSBTAT00000047528	UNC13A	6615	6642	0.846154	-23.4	0	0.000177585	0.529	0	0	-10.729	19	27	6	3UTR		0	0
bta-miR-6529a	ENSBTAT00000052388	PLVAP	1556	1577	0.923077	-25	1	0.225153	0.412	0	0	-6.76235	17	21	8	3UTR		0	0
bta-miR-6529a	ENSBTAT00000014791	NR2F6	2271	2289	0.923077	-21.2	0	3.15e-06	0.456	0	0	-9.79437	14	18	9	3UTR		0	0
bta-miR-375	ENSBTAT00000012283	F2RL3	1181	1198	1	-20.4	1	0.00063382	0.471	0	0	-3.93757	16	17	16	3UTR		0	0
bta-miR-1271	ENSBTAT00000018099	TMEM38A	1713	1728	1	-19.3	1	1.46e-05	0.397	0	0	-8.58769	12	15	10	3UTR		0	0
bta-miR-204	ENSBTAT00000018099	TMEM38A	1898	1916	1	-22.5	1	0.000983463	0.353	0	0	-3.93757	16	18	9	3UTR		0	0
bta-miR-1271	ENSBTAT00000036382	LOC100295883	2708	2723	0.846154	-16	0	3.18e-06	0.412	0	0	-9.88195	12	15	5	3UTR		0	0
bta-miR-127	ENSBTAT00000020203	SYDE1	2003	2034	0.961538	-28.6	0	7.77e-05	0.426	0	0	-10.977	18	31	10	3UTR		0	0
bta-miR-1271	ENSBTAT00000005338	ASF1B	1475	1501	1	-17.6	1	0.000132616	0.471	0	0	-6.14858	13	15	13	3UTR		0	0
bta-miR-1271	ENSBTAT00000003278	ZSWIM4	4206	4228	0.923077	-20.1	1	1.63e-05	0.368	0	0	-7.05204	12	14	12	3UTR		0	0
bta-miR-6529a	ENSBTAT00000057086	LOC509267	2023	2040	1	-21.6	0	0.00262764	0.588	0	0	-12.9912	14	17	13	3UTR		0	0
bta-miR-6529a	ENSBTAT00000023594	OR7D2	1510	1530	0.807692	-20.2	0	0.0118397	0.485	0	0	-8.4155	16	20	7	3UTR		0	0
bta-miR-196a	ENSBTAT00000056477	ZNF177	3157	3185	0.846154	-18.6	1	0.0339861	0.735	0	0	-5.81384	18	28	7	3UTR		0	0
bta-miR-127	ENSBTAT00000020887	RAVER1	2825	2849	0.846154	-24.6	0	0.000222438	0.382	0	0	-14.6717	17	24	8	3UTR		0	0
bta-miR-369-5p	ENSBTAT00000015532	TYK2	4169	4181	1	-15	1	0.00192169	0.544	0	0	-6.90779	11	12	11	3UTR		0	0
bta-miR-1271	ENSBTAT00000004604	KEAP1	2324	2337	1	-18.6	1	0.0035803	0.382	0	0	-8.58769	12	13	12	3UTR		0	0
bta-miR-204	ENSBTAT00000045933	C7H19orf38	1008	1028	0.892308	-18.9	1	6.11e-05	0.441	0	0	-5.22701	17	20	8	3UTR		0	0
bta-miR-211	ENSBTAT00000019169	ELAVL3	2550	2571	1	-22	1	0.000320279	0.368	0	0	-7.8435	18	21	7	3UTR		0	0
bta-miR-1271	ENSBTAT00000019173	ZNF653	2053	2074	0.846154	-16.2	1	0.00400023	0.485	0	0	-4.79441	16	21	8	3UTR		0	0
bta-miR-1271	ENSBTAT00000023492	RFX2	3240	3271	0.923077	-21.3	1	1.71e-05	0.485	0	0	-7.32605	14	18	11	3UTR		0	0
bta-miR-369-5p	ENSBTAT00000004519	FEM1A	2966	2988	1	-16.2	1	0.000712441	0.544	0	0	-5.76291	13	15	13	3UTR		0	0
bta-miR-204	ENSBTAT00000021903	LINGO3	3202	3226	0.923077	-21.9	0	0.00605358	0.485	0	0	-6.51454	19	24	9	3UTR		0	0
bta-miR-1271	ENSBTAT00000019309	MOB3A	1970	1983	0.923077	-19.7	1	2.89e-06	0.412	0	0	-7.05204	12	13	12	3UTR		0	0
bta-miR-6529a	ENSBTAT00000035731	SLC22A5	2996	3015	0.846154	-19	1	0.00676204	0.603	0	0	-9.06125	15	19	8	3UTR		0	0
bta-miR-1271	ENSBTAT00000000917	FNIP1	4365	4382	0.846154	-18	1	1.92e-05	0.588	0	0	-4.90607	14	17	6	3UTR		0	0
bta-miR-6529a	ENSBTAT00000000910	RAPGEF6	8185	8233	1	-19.9	1	0.0231976	0.735	0	0	-3.93757	16	20	9	3UTR		0	0
bta-miR-3432a	ENSBTAT00000012710	ALDH7A1	3196	3216	1	-20.7	1	0.147067	0.485	0	0	-12.1759	15	20	8	3UTR		0	0
bta-miR-1271	ENSBTAT00000017275	LOX	1783	1803	0.846154	-16.4	1	0.00296591	0.618	0	0	-8.2379	14	20	9	3UTR		0	0
bta-miR-3432a	ENSBTAT00000064946	FAM170A	1262	1298	0.846154	-16.7	0	0.0435926	0.574	0	0	-8.09481	18	36	8	3UTR		0	0
bta-miR-1271	ENSBTAT00000023598	RNF44	1578	1592	0.846154	-18.7	0	1.49e-07	0.382	0	0	-7.3066	12	14	6	3UTR		0	0
bta-miR-211	ENSBTAT00000023598	RNF44	3131	3152	0.846154	-21.9	0	4.46e-05	0.412	0	0	-6.85796	16	21	7	3UTR		0	0
bta-miR-6529a	ENSBTAT00000054760	RAB24	1301	1317	0.923077	-17.2	0	0.00061544	0.706	0	0	-6.08631	14	16	13	3UTR		0	0
bta-miR-211	ENSBTAT00000008427	ZNF354A	2319	2335	1	-22.8	1	0.000284207	0.632	0	0	-4.17062	15	16	15	3UTR		0	0
bta-miR-211	ENSBTAT00000066268	LOC789041	2759	2774	0.846154	-14.6	1	0.00145205	0.647	0	0	-5.76291	13	15	8	3UTR		0	0
bta-miR-196a	ENSBTAT00000011458	UQCR11	233	255	0.923077	-19.4	1	0.00010281	0.412	0	0	-5.19005	17	22	10	3UTR		0	0
bta-miR-127	ENSBTAT00000043281	BTBD2	1561	1581	0.923077	-24.3	1	6.62e-05	0.265	0	0	-6.442	15	20	11	3UTR		0	0
bta-miR-1271	ENSBTAT00000043278	UQCRQ	632	651	0.846154	-16.1	1	0.00166813	0.765	0	0	-6.46952	17	19	13	3UTR		0	0
bta-miR-3432a	ENSBTAT00000029021	SMAD5	3976	3994	1	-18.6	1	0.000916362	0.603	0	0	-11.3983	17	18	17	3UTR		0	0
bta-miR-3432a	ENSBTAT00000018863	CTNNA1	2801	2822	1	-23.1	0	0.119565	0.544	0	0	-6.46361	17	21	11	3UTR		0	0
bta-miR-196a	ENSBTAT00000020497	PCDHA13	4331	4354	0.923077	-19.1	1	0.426777	0.632	0	0	-5.72941	19	23	8	3UTR		0	0
bta-miR-6529a	ENSBTAT00000052339	PCDHB1	4808	4833	0.923077	-19.7	0	0.00830098	0.647	0	0	-5.71431	18	25	8	3UTR		0	0
bta-miR-127	ENSBTAT00000054682	LOC786553	3874	3895	0.923077	-24.5	0	3.34e-05	0.523	0	0	-6.72377	18	21	10	3UTR		0	0
bta-miR-3432a	ENSBTAT00000015852	TAF7	2126	2147	0.948718	-19.1	0	0.000404079	0.721	0	0	-11.4379	16	21	11	3UTR		0	0
bta-miR-1271	ENSBTAT00000053499	PCDHGA8	4203	4218	0.961538	-20.6	1	0.000169672	0.324	0	0	-7.78178	13	15	8	3UTR		0	0
bta-miR-1271	ENSBTAT00000006908	RNF14	2132	2153	0.923077	-18.2	1	0.00206244	0.574	0	0	-4.99396	15	21	8	3UTR		0	0
bta-miR-6529a	ENSBTAT00000010347	GNPDA1	1363	1407	1	-18.9	0	8.19e-05	0.559	0	0	-9.54656	17	44	11	3UTR		0	0
bta-miR-196a	ENSBTAT00000060989	PRELID2	4366	4387	0.846154	-18.9	0	0.0676344	0.706	0	0	-8.28966	17	21	14	3UTR		0	0
bta-miR-6529a	ENSBTAT00000060989	PRELID2	4595	4611	1	-20.3	1	0.0344995	0.471	0	0	-14.5774	15	16	15	3UTR		0	0
bta-miR-6529a	ENSBTAT00000004224	GPR151	2590	2610	1	-20.8	1	0.00411868	0.618	0	0	-7.61919	17	20	10	3UTR		0	0
bta-miR-6529a	ENSBTAT00000014091	DPYSL3	2217	2237	0.846154	-18.2	1	0.0108986	0.603	0	0	-8.2761	15	20	7	3UTR		0	0
bta-miR-6529a	ENSBTAT00000026575	GRPEL2	1969	1990	0.846154	-17.9	1	0.0732727	0.647	0	0	-4.17062	15	21	6	3UTR		0	0
bta-miR-6529a	ENSBTAT00000026575	GRPEL2	841	869	0.846154	-18.3	1	0.00082313	0.618	0	0	-3.93757	17	23	8	3UTR		0	0
bta-miR-6529a	ENSBTAT00000019758	SPARC	1561	1589	1	-17.7	0	0.0256569	0.559	0	0	-9.18534	16	28	11	3UTR		0	0
bta-miR-196a	ENSBTAT00000022712	MFAP3	2883	2900	0.923077	-19.1	1	0.114334	0.559	0	0	-8.53685	16	17	16	3UTR		0	0
bta-miR-6529a	ENSBTAT00000048360	GALNT10	2197	2216	0.923077	-21	1	1.01e-05	0.456	0	0	-8.51722	15	19	8	3UTR		0	0
bta-miR-369-5p	ENSBTAT00000042779	HAVCR1	663	715	1	-18.9	1	0.00643322	0.647	0	0	-10.3988	11	13	11	3UTR		0	0
bta-miR-196a	ENSBTAT00000000626	HAVCR2	1253	1267	0.846154	-15.6	0	4.61e-05	0.647	0	0	-9.02511	13	14	13	3UTR		0	0
bta-miR-6529a	ENSBTAT00000013678	THG1L	2053	2072	0.846154	-17.4	1	0.000221009	0.588	0	0	-11.3983	13	19	8	3UTR		0	0
bta-miR-204	ENSBTAT00000013678	THG1L	1757	1772	0.923077	-19.1	1	0.00148964	0.574	0	0	-10.198	12	15	9	3UTR		0	0
bta-miR-6529a	ENSBTAT00000061073	EBF1	2296	2310	0.846154	-19.2	0	3.45e-05	0.588	0	0	-20.4803	12	14	9	3UTR		0	0
bta-miR-6529a	ENSBTAT00000013634	TTC1	1061	1082	0.923077	-18.9	1	0.0313259	0.471	0	0	-9.2723	15	21	9	3UTR		0	0
bta-miR-6529a	ENSBTAT00000066231	GABRG2	2758	2778	1	-22.3	1	0.037597	0.544	0	0	-4.17062	15	20	10	3UTR		0	0
bta-miR-204	ENSBTAT00000016399	MAT2B	1338	1387	0.923077	-22.4	1	2.29e-05	0.574	0	0	-7.28438	16	19	11	3UTR		0	0
bta-miR-375	ENSBTAT00000035048	RASGRF2	4260	4281	1	-22.4	1	0.0398918	0.471	0	0	-10.3422	18	21	10	3UTR		0	0
bta-miR-6529a	ENSBTAT00000042718	VCAN	9121	9162	0.846154	-19.8	1	0.113378	0.676	0	0	-3.93757	21	41	11	3UTR		0	0
bta-miR-211	ENSBTAT00000035014	MEF2C	2150	2169	1	-23.2	0	4.28e-07	0.485	0	0	-12.2728	15	19	13	3UTR		0	0
bta-miR-6529a	ENSBTAT00000018096	MBLAC2	1483	1504	1	-26	0	0.000669638	0.691	0	0	-8.85129	17	21	11	3UTR		0	0
bta-miR-1271	ENSBTAT00000009487	ELL2	3179	3220	0.846154	-22.3	1	9.04e-07	0.706	0	0	-7.05204	12	14	12	3UTR		0	0
bta-miR-6529a	ENSBTAT00000011029	CAST	2922	2942	0.961538	-21.9	1	0.001968	0.544	0	0	-7.28438	18	20	15	3UTR		0	0
bta-miR-6529a	ENSBTAT00000027864	CAST	2569	2589	0.961538	-21.9	1	0.00197559	0.544	0	0	-7.28438	18	20	15	3UTR		0	0
bta-miR-6529a	ENSBTAT00000034970	LIX1	3874	3890	1	-17.8	0	0.0184077	0.574	0	0	-6.50069	13	16	9	3UTR		0	0
bta-miR-211	ENSBTAT00000042642	SLCO6A1	2846	2863	0.923077	-17.8	0	0.0340121	0.603	0	0	-9.54656	15	17	8	3UTR		0	0
bta-miR-1271	ENSBTAT00000039965	NUDT12	3190	3207	0.923077	-16.3	0	0.0268784	0.838	0	0	-6.44976	13	17	7	3UTR		0	0
bta-miR-3432a	ENSBTAT00000039965	NUDT12	1779	1799	1	-19.8	0	0.110118	0.735	0	0	-9.06122	17	20	11	3UTR		0	0
bta-miR-211	ENSBTAT00000021953	EFNA5	2125	2143	0.923077	-18.5	1	0.0338584	0.588	0	0	-7.28438	15	18	8	3UTR		0	0
bta-miR-375	ENSBTAT00000042610	SLC25A46	1433	1457	1	-22.4	1	0.00249499	0.5	0	0	-3.93757	20	24	12	3UTR		0	0
bta-miR-6529a	ENSBTAT00000049479	GALNTL6	1866	1888	0.846154	-18.9	0	0.000168063	0.632	0	0	-9.54656	17	22	8	3UTR		0	0
bta-miR-1271	ENSBTAT00000036795	CTSB	1163	1188	0.846154	-17.9	1	5.43e-05	0.485	0	0	-5.76291	13	18	7	3UTR		0	0
bta-miR-1271	ENSBTAT00000036795	CTSB	1171	1188	0.846154	-17.5	1	5.43e-05	0.485	0	0	-5.76291	13	17	7	3UTR		0	0
bta-miR-1271	ENSBTAT00000025383	FAM167A	1859	1892	1	-18.5	1	3.07e-05	0.426	0	0	-8.58769	12	14	12	3UTR		0	0
bta-miR-3432a	ENSBTAT00000004852	MTMR9	2653	2672	0.948718	-18.7	0	0.0132852	0.735	0	0	-8.82818	16	19	10	3UTR		0	0
bta-miR-211	ENSBTAT00000010075	SCARA3	2912	2951	1	-21.5	1	1.47e-05	0.353	0	0	-4.90607	14	16	14	3UTR		0	0
bta-miR-1271	ENSBTAT00000010075	SCARA3	3197	3208	0.923077	-16.9	0	1.86e-06	0.397	0	0	-8.33988	10	11	10	3UTR		0	0
bta-miR-204	ENSBTAT00000018581	TMEM215	1038	1079	0.846154	-23.5	0	0.0901674	0.485	0	0	-6.51454	19	41	13	3UTR		0	0
bta-miR-211	ENSBTAT00000000731	ACO1	3209	3229	0.846154	-17.2	1	0.000115987	0.412	0	0	-10.3988	11	13	11	3UTR		0	0
bta-miR-6529a	ENSBTAT00000021387	LINGO2	2757	2772	0.923077	-22.9	1	0.000252469	0.588	0	0	-4.90607	14	15	14	3UTR		0	0
bta-miR-6529a	ENSBTAT00000031901	IZUMO3	1246	1262	1	-18.6	1	0.109691	0.632	0	0	-6.25121	15	16	15	3UTR		0	0
bta-miR-211	ENSBTAT00000064736	LOC100298530	2243	2260	1	-20.4	0	0.239218	0.515	0	0	-13.7425	15	17	10	3UTR		0	0
bta-miR-6529a	ENSBTAT00000064736	LOC100298530	4214	4235	0.846154	-20.6	0	0.048595	0.632	0	0	-10.608	14	21	10	3UTR		0	0
bta-miR-1271	ENSBTAT00000066068	LOC618859	2619	2658	1	-16.3	1	0.0055698	0.618	0	0	-13.0794	9	11	9	3UTR		0	0
bta-miR-1271	ENSBTAT00000066068	LOC618859	2648	2658	1	-16	1	0.0055698	0.618	0	0	-13.0794	9	10	9	3UTR		0	0
bta-miR-196a	ENSBTAT00000008739	INSL6	710	735	1	-17.9	1	0.223947	0.735	0	0	-4.90607	19	25	9	3UTR		0	0
bta-miR-1271	ENSBTAT00000001085	RFX3	2631	2649	0.846154	-17.8	1	0.000148152	0.706	0	0	-5.45975	16	18	14	3UTR		0	0
bta-miR-6529a	ENSBTAT00000021593	KLF9	1198	1218	1	-20.7	1	0.0317917	0.574	0	0	-4.65016	16	18	16	3UTR		0	0
bta-miR-211	ENSBTAT00000016953	GCNT1	2828	2842	0.846154	-16	1	0.000789012	0.529	0	0	-6.8193	12	14	8	3UTR		0	0
bta-miR-211	ENSBTAT00000018554	PSAT1	1595	1614	0.923077	-16	1	6.3e-05	0.515	0	0	-4.90607	14	19	8	3UTR		0	0
bta-miR-211	ENSBTAT00000017015	PHF24	2644	2665	0.923077	-21.9	0	1.89e-06	0.441	0	0	-17.1617	16	21	9	3UTR		0	0
bta-miR-6529a	ENSBTAT00000017015	PHF24	5755	5772	1	-22.9	0	8.02e-05	0.485	0	0	-6.23056	15	17	13	3UTR		0	0
bta-miR-1271	ENSBTAT00000015156	RUSC2	5213	5236	0.846154	-20.2	0	0.00124289	0.426	0	0	-6.30551	18	23	12	3UTR		0	0
bta-miR-127	ENSBTAT00000015174	CA9	2273	2294	1	-22.2	1	0.000850654	0.485	0	0	-5.72941	18	21	8	3UTR		0	0
bta-miR-196a	ENSBTAT00000057258	LOC532403	2623	2648	0.923077	-17.8	0	0.10987	0.574	0	0	-10.7153	16	25	9	3UTR		0	0
bta-miR-3432a	ENSBTAT00000057258	LOC532403	2278	2299	0.923077	-20.5	0	0.0702555	0.559	0	0	-15.0552	16	21	8	3UTR		0	0
bta-miR-211	ENSBTAT00000055323	LOC613441	8094	8111	0.923077	-23	0	4.43e-06	0.529	0	0	-13.6656	16	17	16	3UTR		0	0
bta-miR-369-5p	ENSBTAT00000046547	TOMM5	412	445	0.923077	-15.9	0	0.00241523	0.588	0	0	-9.54656	16	33	10	3UTR		0	0
bta-miR-204	ENSBTAT00000034285	SHB	1895	1921	1	-19.8	1	0.000838291	0.382	0	0	-3.93757	16	20	7	3UTR		0	0
bta-miR-1271	ENSBTAT00000034608	TRIM14	3382	3410	0.846154	-16.8	1	0.000255542	0.618	0	0	-7.3076	14	19	7	3UTR		0	0
bta-miR-6529a	ENSBTAT00000034608	TRIM14	2876	2895	1	-21.9	0	0.000669834	0.5	0	0	-11.4283	14	19	10	3UTR		0	0
bta-miR-6529a	ENSBTAT00000016014	CORO2A	2352	2370	1	-21.7	1	0.0254293	0.456	0	0	-5.19005	13	16	10	3UTR		0	0
bta-miR-204	ENSBTAT00000065035	XPO7	3394	3418	0.846154	-25.3	0	0.00461562	0.397	0	0	-6.51454	19	24	10	3UTR		0	0
bta-miR-6529a	ENSBTAT00000004527	NUDT18	1497	1511	0.923077	-20.4	0	0.00209371	0.5	0	0	-17.1102	13	14	13	3UTR		0	0
bta-miR-211	ENSBTAT00000021039	PIWIL2	4296	4317	0.923077	-19.8	0	0.00519961	0.603	0	0	-11.0902	16	21	9	3UTR		0	0
bta-miR-375	ENSBTAT00000025599	SLC39A14	4139	4164	0.846154	-21.4	0	1.54e-05	0.412	0	0	-9.69585	19	25	6	3UTR		0	0
bta-miR-211	ENSBTAT00000050448	RHOBTB2	2971	2988	0.923077	-21.8	0	0.00375049	0.441	0	0	-9.55161	16	17	16	3UTR		0	0
bta-miR-6529a	ENSBTAT00000050448	RHOBTB2	2601	2623	0.846154	-23.1	0	5.5e-05	0.471	0	0	-8.47127	17	22	6	3UTR		0	0
bta-miR-211	ENSBTAT00000055272	ADAMDEC1	4105	4173	0.961538	-22.2	1	0.0117614	0.618	0	0	-7.28438	17	23	11	3UTR		0	0
bta-miR-204	ENSBTAT00000055272	ADAMDEC1	4153	4173	1	-19.9	1	0.0117614	0.618	0	0	-7.28438	15	20	11	3UTR		0	0
bta-miR-196a	ENSBTAT00000001496	ADAMDEC1	1648	1660	1	-16.4	1	0.000231895	0.647	0	0	-10.3988	11	12	11	3UTR		0	0
bta-miR-6529a	ENSBTAT00000020616	DOCK5	6073	6117	0.820513	-20.2	1	0.0344278	0.618	0	0	-3.93757	18	44	8	3UTR		0	0
bta-miR-1271	ENSBTAT00000054367	PNMA2	2679	2693	0.846154	-19.7	1	5.17e-05	0.441	0	0	-4.76182	13	14	13	3UTR		0	0
bta-miR-6529a	ENSBTAT00000054367	PNMA2	2511	2527	0.846154	-20.4	0	0.000488927	0.574	0	0	-16.302	14	16	10	3UTR		0	0
bta-miR-1271	ENSBTAT00000024448	DPYSL2	2954	2964	1	-17.3	1	0.000750466	0.471	0	0	-14.4661	9	10	9	3UTR		0	0
bta-miR-196a	ENSBTAT00000013134	TRIM35	5793	5814	0.846154	-19.4	0	0.029571	0.618	0	0	-12.3507	16	21	8	3UTR		0	0
bta-miR-1271	ENSBTAT00000024328	SLC28A3	2366	2390	0.846154	-18.3	0	0.00113795	0.574	0	0	-7.75705	18	24	8	3UTR		0	0
bta-miR-3432a	ENSBTAT00000064954	LOC616883	2568	2588	0.923077	-18	1	0.0170224	0.676	0	0	-12.408	16	20	8	3UTR		0	0
bta-miR-204	ENSBTAT00000015704	OMD	1575	1592	1	-18.1	0	0.0722498	0.515	0	0	-12.2728	15	17	13	3UTR		0	0
bta-miR-204	ENSBTAT00000009131	FGD3	2539	2580	1	-25.1	0	0.00345001	0.441	0	0	-10.7153	17	41	14	3UTR		0	0
bta-miR-6529a	ENSBTAT00000030958	FAM120A	4501	4538	0.961538	-22.4	1	0.0809687	0.75	0	0	-3.79332	20	37	12	3UTR		0	0
bta-miR-6529a	ENSBTAT00000017171	PHF2	3893	3910	0.897436	-23.8	0	7.13e-07	0.368	0	0	-8.11767	13	17	7	3UTR		0	0
bta-miR-375	ENSBTAT00000002872	SPTLC1	1512	1529	1	-25	1	0.000203182	0.426	0	0	-3.93757	16	17	16	3UTR		0	0
bta-miR-6529a	ENSBTAT00000019304	DIRAS2	1735	1758	0.923077	-21	1	0.0203687	0.691	0	0	-3.93757	18	23	14	3UTR		0	0
bta-miR-6529a	ENSBTAT00000015112	SHC3	1595	1612	1	-18.8	1	0.130803	0.618	0	0	-8.16444	13	17	7	3UTR		0	0
bta-miR-6529a	ENSBTAT00000036413	LOC530653	3091	3107	1	-20.9	0	0.000105173	0.662	0	0	-17.1102	14	16	10	3UTR		0	0
bta-miR-1271	ENSBTAT00000036413	LOC530653	4303	4328	0.923077	-18.1	1	0.00225262	0.706	0	0	-3.79332	15	17	15	3UTR		0	0
bta-miR-211	ENSBTAT00000020403	ZNF189	2671	2686	0.846154	-16.7	0	0.000124052	0.529	0	0	-20.457	13	15	9	3UTR		0	0
bta-miR-6529a	ENSBTAT00000052359	FRRS1L	2950	2972	0.884615	-18.8	0	0.0079968	0.662	0	0	-9.18534	19	22	12	3UTR		0	0
bta-miR-3432a	ENSBTAT00000012721	LPAR1	1345	1362	1	-18.3	1	0.0015799	0.574	0	0	-4.79441	15	17	13	3UTR		0	0
bta-miR-375	ENSBTAT00000043830	SUSD1	4160	4176	0.846154	-22.7	0	4.94e-06	0.426	0	0	-19.4239	15	16	15	3UTR		0	0
bta-miR-1271	ENSBTAT00000043830	SUSD1	6137	6154	0.923077	-18.5	1	0.00665826	0.632	0	0	-5.03583	15	17	8	3UTR		0	0
bta-miR-6529a	ENSBTAT00000021628	KIAA1958	4511	4525	0.923077	-20.8	0	1.71e-05	0.515	0	0	-20.4803	12	14	10	3UTR		0	0
bta-miR-3432a	ENSBTAT00000021628	KIAA1958	3608	3629	0.846154	-19.5	0	0.107	0.647	0	0	-10.3396	17	21	11	3UTR		0	0
bta-miR-1271	ENSBTAT00000028887	SLC31A1	2872	2895	1	-18.4	1	0.000128742	0.632	0	0	-5.61866	12	15	7	3UTR		0	0
bta-miR-204	ENSBTAT00000028887	SLC31A1	1091	1115	0.846154	-19.6	1	0.0286677	0.515	0	0	-4.90607	19	24	7	3UTR		0	0
bta-miR-6529a	ENSBTAT00000028887	SLC31A1	2259	2278	0.923077	-18	0	0.0242456	0.485	0	0	-12.0518	15	19	8	3UTR		0	0
bta-miR-6529a	ENSBTAT00000019191	CDC26	743	762	0.923077	-19.4	0	0.0099725	0.721	0	0	-15.5666	15	19	9	3UTR		0	0
bta-miR-375	ENSBTAT00000006004	PRPF4	1964	1983	0.923077	-21.6	0	3.88e-06	0.397	0	0	-8.30638	17	19	10	3UTR		0	0
bta-miR-6529a	ENSBTAT00000061502	PAPPA	10262	10280	1	-21.5	1	0.0566241	0.632	0	0	-5.81384	15	18	11	3UTR		0	0
bta-miR-1271	ENSBTAT00000002933	PTP4A1	1360	1399	1	-22	1	0.00401328	0.721	0	0	-5.61866	12	14	12	3UTR		0	0
bta-miR-204	ENSBTAT00000021778	OGFRL1	4714	4745	0.846154	-19	0	0.0606576	0.588	0	0	-8.05823	18	31	8	3UTR		0	0
bta-miR-375	ENSBTAT00000021778	OGFRL1	6684	6699	0.846154	-18.4	0	0.0128753	0.5	0	0	-21.2157	13	15	8	3UTR		0	0
bta-miR-6529a	ENSBTAT00000061225	SLC17A5	1657	1674	0.846154	-19.3	0	0.0165853	0.75	0	0	-8.05661	15	17	11	3UTR		0	0
bta-miR-127	ENSBTAT00000034372	PHIP	9302	9323	1	-22	0	0.00352075	0.662	0	0	-14.5224	16	21	8	3UTR		0	0
bta-miR-3432a	ENSBTAT00000005116	KIAA0408	4273	4303	1	-20	1	0.000762973	0.471	0	0	-6.90779	15	17	15	3UTR		0	0
bta-miR-6529a	ENSBTAT00000005116	KIAA0408	2581	2602	1	-21.2	1	0.285056	0.662	0	0	-5.02746	18	21	7	3UTR		0	0
bta-miR-196a	ENSBTAT00000001214	HEY2	1927	1949	1	-19.6	0	0.245941	0.676	0	0	-11.9948	17	22	12	3UTR		0	0
bta-miR-6529a	ENSBTAT00000002665	MCM9	5928	5950	0.846154	-22.2	0	0.0309082	0.441	0	0	-7.27064	18	22	8	3UTR		0	0
bta-miR-211	ENSBTAT00000017179	CEP85L	3831	3849	0.923077	-17.8	0	0.179998	0.632	0	0	-12.6861	16	18	10	3UTR		0	0
bta-miR-204	ENSBTAT00000021350	GOPC	1686	1713	0.846154	-20.8	0	0.00217809	0.618	0	0	-9.54656	18	27	9	3UTR		0	0
bta-miR-6529a	ENSBTAT00000012028	TSPYL4	3551	3572	1	-23.4	1	0.0154679	0.662	0	0	-6.08354	16	21	12	3UTR		0	0
bta-miR-204	ENSBTAT00000000526	CDC40	1827	1857	0.923077	-20.2	0	0.000653358	0.691	0	0	-6.74759	18	30	9	3UTR		0	0
bta-miR-3432a	ENSBTAT00000000526	CDC40	2166	2187	0.923077	-19	0	0.00485943	0.618	0	0	-12.8955	16	21	7	3UTR		0	0
bta-miR-204	ENSBTAT00000013370	OSTM1	1965	1996	0.923077	-16.6	0	0.0330575	0.647	0	0	-9.06111	13	17	6	3UTR		0	0
bta-miR-204	ENSBTAT00000014056	BVES	3277	3296	0.923077	-17.4	0	0.0007731	0.559	0	0	-9.95757	14	19	10	3UTR		0	0
bta-miR-1271	ENSBTAT00000015563	GRIK2	3471	3491	1	-18.9	0	0.00977287	0.706	0	0	-9.79437	17	20	11	3UTR		0	0
bta-miR-369-5p	ENSBTAT00000037858	CCNC	1681	1696	0.923077	-16.7	1	0.0426404	0.75	0	0	-4.02637	14	15	14	3UTR		0	0
bta-miR-196a	ENSBTAT00000037858	CCNC	1268	1285	0.923077	-16.9	0	0.00841603	0.765	0	0	-15.5666	14	17	10	3UTR		0	0
bta-miR-196a	ENSBTAT00000000830	MMS22L	3739	3764	0.807692	-18.2	1	0.392933	0.647	0	0	-14.2331	16	25	9	3UTR		0	0
bta-miR-211	ENSBTAT00000002157	MDN1	17177	17202	0.923077	-24.5	1	0.000367377	0.485	0	0	-3.93757	21	25	9	3UTR		0	0
bta-miR-375	ENSBTAT00000046162	ANKRD6	2197	2222	0.923077	-22.7	1	0.104474	0.515	0	0	-4.52877	19	25	11	3UTR		0	0
bta-miR-375	ENSBTAT00000065624	ANKRD6	2552	2577	0.923077	-22.7	1	0.104474	0.515	0	0	-4.52877	19	25	11	3UTR		0	0
bta-miR-6529a	ENSBTAT00000064787	L3MBTL3	3133	3153	0.846154	-17.2	0	0.0471063	0.691	0	0	-15.5666	15	20	10	3UTR		0	0
bta-miR-6529a	ENSBTAT00000023131	L3MBTL3	3000	3020	0.846154	-17.2	0	0.0471063	0.691	0	0	-15.5666	15	20	10	3UTR		0	0
bta-miR-6529a	ENSBTAT00000025291	SLC2A12	2029	2045	0.923077	-16.8	0	0.00167247	0.618	0	0	-6.95682	13	16	6	3UTR		0	0
bta-miR-6529a	ENSBTAT00000026869	HBS1L	2384	2400	1	-16.8	1	0.242304	0.706	0	0	-7.10297	14	16	10	3UTR		0	0
bta-miR-6529a	ENSBTAT00000016017	MYB	2641	2657	0.923077	-15.1	1	0.0086344	0.588	0	0	-8.3038	15	16	15	3UTR		0	0
bta-miR-211	ENSBTAT00000061461	ARFGEF3	8160	8181	1	-20.4	1	0.0394764	0.559	0	0	-6.58625	18	21	12	3UTR		0	0
bta-miR-6529a	ENSBTAT00000010726	ZC2HC1B	792	808	1	-17.5	1	0.000879642	0.544	0	0	-6.46952	13	16	8	3UTR		0	0
bta-miR-211	ENSBTAT00000020200	EPM2A	2289	2320	1	-21.7	1	0.0051835	0.588	0	0	-5.22701	17	22	8	3UTR		0	0
bta-miR-6529a	ENSBTAT00000012769	PLEKHG1	6285	6305	1	-20.9	0	3.03e-05	0.632	0	0	-13.7781	16	20	8	3UTR		0	0
bta-miR-3432a	ENSBTAT00000061219	MYCT1	2026	2070	0.923077	-21.6	1	0.00559475	0.824	0	0	-5.22671	18	21	12	3UTR		0	0
bta-miR-1271	ENSBTAT00000017827	VIP	1163	1185	1	-19.9	1	0.0121155	0.794	0	0	-12.2785	17	22	9	3UTR		0	0
bta-miR-369-5p	ENSBTAT00000014382	TMEM181	2944	2954	0.923077	-15.4	1	0.000242958	0.456	0	0	-11.4183	9	10	9	3UTR		0	0
bta-miR-1271	ENSBTAT00000014382	TMEM181	2830	2858	0.923077	-17.5	0	0.00224137	0.647	0	0	-8.79494	12	14	12	3UTR		0	0
bta-miR-196a	ENSBTAT00000012607	LOC521027	2597	2614	0.923077	-18.3	0	0.0648767	0.662	0	0	-16.4234	14	17	7	3UTR		0	0
bta-miR-1271	ENSBTAT00000011256	SLC22A3	1926	1961	1	-18.1	0	5.5e-06	0.456	0	0	-7.3066	12	17	6	3UTR		0	0
bta-miR-6529a	ENSBTAT00000019271	FGFR1OP	1848	1871	0.923077	-17.5	1	0.00974297	0.632	0	0	-5.03583	14	17	8	3UTR		0	0
bta-miR-196a	ENSBTAT00000005121	C9H6orf120	1715	1768	0.846154	-16.7	1	0.0124639	0.721	0	0	-3.79332	21	53	9	3UTR		0	0
bta-miR-1271	ENSBTAT00000005130	PHF10	1518	1535	0.923077	-16.8	1	0.0101795	0.75	0	0	-5.77128	14	17	8	3UTR		0	0
bta-miR-127	ENSBTAT00000050344	MCC	3612	3650	1	-23.4	1	8.48e-06	0.382	0	0	-3.93757	20	38	8	3UTR		0	0
bta-miR-6529a	ENSBTAT00000053709	ARL14EPL	1418	1446	1	-20.1	0	0.00136815	0.544	0	0	-6.50069	17	28	11	3UTR		0	0
bta-miR-1271	ENSBTAT00000015420	KIAA1191	1532	1572	0.923077	-23	1	0.00850246	0.485	0	0	-3.93757	18	40	13	3UTR		0	0
bta-miR-1271	ENSBTAT00000026902	F2R	2440	2459	0.846154	-18.1	1	1.62e-05	0.471	0	0	-4.67302	16	19	11	3UTR		0	0
bta-miR-196a	ENSBTAT00000006605	AP3B1	3817	3838	0.923077	-19.5	1	0.0150269	0.691	0	0	-4.52877	18	21	13	3UTR		0	0
bta-miR-196a	ENSBTAT00000009698	LHFPL2	4242	4257	1	-18.3	1	0.00592588	0.529	0	0	-4.957	14	15	14	3UTR		0	0
bta-miR-375	ENSBTAT00000010988	ARSB	3057	3075	1	-21.9	1	0.122836	0.676	0	0	-5.08246	17	18	17	3UTR		0	0
bta-miR-6529a	ENSBTAT00000061226	JMY	8140	8190	0.923077	-23.4	1	0.0158393	0.559	0	0	-6.76235	17	21	7	3UTR		0	0
bta-miR-1271	ENSBTAT00000061226	JMY	4632	4650	1	-21.6	1	0.00534395	0.647	0	0	-6.90779	14	18	11	3UTR		0	0
bta-miR-6529a	ENSBTAT00000001087	GPR137C	2965	2981	1	-21.4	1	0.000328484	0.706	0	0	-4.17062	15	16	15	3UTR		0	0
bta-miR-1271	ENSBTAT00000015332	SPG21	1435	1481	1	-21.4	1	0.00017249	0.544	0	0	-4.17062	16	20	8	3UTR		0	0
bta-miR-211	ENSBTAT00000021899	RASL12	1236	1260	0.846154	-21.1	0	0.00043242	0.382	0	0	-10.7153	16	24	10	3UTR		0	0
bta-miR-204	ENSBTAT00000023226	KBTBD13	2250	2270	0.923077	-19.9	1	0.0441609	0.647	0	0	-10.3988	14	20	11	3UTR		0	0
bta-miR-6529a	ENSBTAT00000008442	IGDCC4	4705	4719	0.923077	-25.2	0	0.00465342	0.382	0	0	-17.1102	13	14	13	3UTR		0	0
bta-miR-6529a	ENSBTAT00000036544	HACD3	1794	1808	1	-18.5	1	0.00704839	0.544	0	0	-5.76291	13	14	13	3UTR		0	0
bta-miR-211	ENSBTAT00000011032	ITGA11	4007	4027	0.923077	-19.2	0	6.89e-06	0.353	0	0	-13.1084	15	20	8	3UTR		0	0
bta-miR-1271	ENSBTAT00000016845	CORO2B	3217	3232	1	-20.2	0	0.00509116	0.559	0	0	-7.9381	13	15	10	3UTR		0	0
bta-miR-6529a	ENSBTAT00000037963	TLE3	3458	3482	0.923077	-21.6	1	0.15229	0.515	0	0	-4.17062	15	24	9	3UTR		0	0
bta-miR-1271	ENSBTAT00000025640	UACA	4627	4641	1	-16.7	1	0.000132676	0.397	0	0	-6.14858	13	14	13	3UTR		0	0
bta-miR-204	ENSBTAT00000018735	CELF6	3030	3049	1	-20.6	1	0.00571159	0.544	0	0	-3.93757	16	19	12	3UTR		0	0
bta-miR-6529a	ENSBTAT00000018735	CELF6	1987	2008	0.923077	-21.9	0	0.271234	0.515	0	0	-11.8833	17	21	12	3UTR		0	0
bta-miR-1271	ENSBTAT00000002065	ADPGK	2163	2174	0.923077	-19.3	0	6.46e-07	0.397	0	0	-8.33988	10	11	10	3UTR		0	0
bta-miR-204	ENSBTAT00000047143	TSSK4	1205	1219	1	-18	1	0.125038	0.456	0	0	-5.76291	13	14	13	3UTR		0	0
bta-miR-369-5p	ENSBTAT00000026248	BCL2L2	2030	2042	0.846154	-15.4	1	8.54e-05	0.544	0	0	-6.90779	11	12	11	3UTR		0	0
bta-miR-369-5p	ENSBTAT00000026248	BCL2L2	3443	3463	0.846154	-15.6	1	0.000678232	0.765	0	0	-9.02428	16	20	7	3UTR		0	0
bta-miR-211	ENSBTAT00000052538	PPP1R3E	4253	4272	0.846154	-20	1	0.0582268	0.544	0	0	-7.14013	16	19	6	3UTR		0	0
bta-miR-375	ENSBTAT00000046413	HOMEZ	2370	2394	0.923077	-20.9	1	0.00948849	0.441	0	0	-3.93757	20	24	14	3UTR		0	0
bta-miR-204	ENSBTAT00000014463	PRMT5	2069	2091	1	-18.7	1	0.0182702	0.5	0	0	-4.90607	14	17	11	3UTR		0	0
bta-miR-6529a	ENSBTAT00000019738	MRPL52	411	429	1	-18	0	0.00131427	0.5	0	0	-6.07158	14	16	14	3UTR		0	0
bta-miR-127	ENSBTAT00000064229	RNASE13	1179	1211	0.923077	-20.2	0	0.00137761	0.471	0	0	-10.7153	17	32	13	3UTR		0	0
bta-miR-6529a	ENSBTAT00000046671	LOC783225	1318	1336	1	-19	1	0.00368202	0.721	0	0	-4.17062	15	18	9	3UTR		0	0
bta-miR-1271	ENSBTAT00000019896	NUTM1	3768	3785	1	-19	1	0.000133865	0.5	0	0	-9.83019	11	15	9	3UTR		0	0
bta-miR-1271	ENSBTAT00000019896	NUTM1	3771	3785	1	-18.7	1	0.000133865	0.5	0	0	-9.83019	11	14	9	3UTR		0	0
bta-miR-127	ENSBTAT00000036177	NOP10	928	955	0.923077	-21	1	0.00238052	0.603	0	0	-4.957	17	22	9	3UTR		0	0
bta-miR-204	ENSBTAT00000036177	NOP10	523	564	1	-20.9	1	0.0604353	0.618	0	0	-7.28438	16	20	8	3UTR		0	0
bta-miR-6529a	ENSBTAT00000021604	SLC12A6	3467	3490	0.961538	-20.4	0	0.0102125	0.515	0	0	-11.4283	15	23	7	3UTR		0	0
bta-miR-204	ENSBTAT00000036191	RYR3	15147	15176	1	-23.5	1	0.0100595	0.529	0	0	-3.93757	17	24	10	3UTR		0	0
bta-miR-211	ENSBTAT00000025396	PAK6	2887	2903	1	-22.1	1	0.030735	0.456	0	0	-5.22701	14	16	8	3UTR		0	0
bta-miR-6529a	ENSBTAT00000005794	BAHD1	4200	4221	1	-21	1	0.00424272	0.588	0	0	-6.76235	17	21	12	3UTR		0	0
bta-miR-204	ENSBTAT00000005795	CHST14	1321	1337	0.923077	-18.2	1	0.000330537	0.353	0	0	-4.90607	14	16	10	3UTR		0	0
bta-miR-204	ENSBTAT00000005795	CHST14	1315	1337	0.923077	-23.2	1	0.000330537	0.353	0	0	-4.90607	17	22	10	3UTR		0	0
bta-miR-1271	ENSBTAT00000017922	GCHFR	652	687	1	-19.5	0	7.45e-06	0.309	0	0	-8.33988	10	12	10	3UTR		0	0
bta-miR-1271	ENSBTAT00000013680	DLL4	3132	3143	0.923077	-16.9	0	0.00627664	0.485	0	0	-8.33988	10	11	10	3UTR		0	0
bta-miR-204	ENSBTAT00000013708	INO80	5956	5973	1	-20.2	1	1.95e-06	0.397	0	0	-7.14013	14	17	10	3UTR		0	0
bta-miR-1271	ENSBTAT00000020143	MGA	11257	11281	0.884615	-18.9	1	0.00268423	0.574	0	0	-4.17062	19	24	13	3UTR		0	0
bta-miR-204	ENSBTAT00000011677	CAPN3	2743	2761	1	-19.7	1	1.46e-05	0.412	0	0	-4.99396	15	18	8	3UTR		0	0
bta-miR-6529a	ENSBTAT00000007438	SNAP23	1779	1796	0.846154	-17.1	1	0.0049261	0.676	0	0	-4.17062	15	17	12	3UTR		0	0
bta-miR-6529a	ENSBTAT00000006490	KLHDC2	1514	1543	1	-21.4	0	0.00239423	0.603	0	0	-7.20265	14	17	11	3UTR		0	0
bta-miR-1271	ENSBTAT00000015277	PYGL	2749	2772	0.923077	-17.4	0	0.0265376	0.647	0	0	-5.33701	15	18	12	3UTR		0	0
bta-miR-1271	ENSBTAT00000014908	TMX1	1034	1079	0.846154	-16.8	1	0.000207389	0.721	0	0	-8.29455	11	13	11	3UTR		0	0
bta-miR-204	ENSBTAT00000011598	USP3	4840	4865	0.961538	-21.1	1	0.00918698	0.412	0	0	-7.28438	18	25	11	3UTR		0	0
bta-miR-1271	ENSBTAT00000014802	RAB8B	2019	2068	1	-23.3	1	0.0162619	0.662	0	0	-4.65016	18	22	9	3UTR		0	0
bta-miR-3432a	ENSBTAT00000017939	BNIP2	1213	1236	0.961538	-20.2	0	0.00247518	0.632	0	0	-9.45605	18	23	12	3UTR		0	0
bta-miR-6529a	ENSBTAT00000019564	FAM81A	2949	2972	0.923077	-19.1	1	0.0147776	0.382	0	0	-5.8508	17	23	7	3UTR		0	0
bta-miR-6529a	ENSBTAT00000006943	CCNB2	1419	1437	1	-20.4	1	0.000326556	0.632	0	0	-4.79441	15	18	11	3UTR		0	0
bta-miR-196a	ENSBTAT00000001949	ZNF280D	3349	3367	0.846154	-17.9	0	0.00216736	0.691	0	0	-13.6656	16	18	11	3UTR		0	0
bta-miR-369-5p	ENSBTAT00000000738	RFX7	5948	5965	0.846154	-16.3	0	0.00675589	0.721	0	0	-7.37138	15	17	10	3UTR		0	0
bta-miR-196a	ENSBTAT00000000738	RFX7	4458	4478	1	-19.1	0	0.00462338	0.647	0	0	-9.18534	19	20	19	3UTR		0	0
bta-miR-3432a	ENSBTAT00000061231	WDR72	4171	4188	0.923077	-17.6	0	0.0231565	0.647	0	0	-13.9286	16	17	16	3UTR		0	0
bta-miR-1271	ENSBTAT00000015701	SPPL2A	2875	2889	1	-17.4	1	0.00118345	0.691	0	0	-4.76182	13	14	13	3UTR		0	0
bta-miR-6529a	ENSBTAT00000013083	HDC	2082	2120	0.923077	-19.4	1	0.000342732	0.618	0	0	-8.97335	12	16	9	3UTR		0	0
bta-miR-6529a	ENSBTAT00000013083	HDC	2105	2120	0.923077	-19.7	1	0.000342732	0.618	0	0	-8.97335	12	15	9	3UTR		0	0
bta-miR-127	ENSBTAT00000061642	ATP8B4	5300	5325	1	-21.3	0	0.0018655	0.529	0	0	-12.8934	17	25	13	3UTR		0	0
bta-miR-6529a	ENSBTAT00000008144	DTWD1	1183	1224	0.923077	-15.6	1	0.125556	0.662	0	0	-6.48426	14	19	7	3UTR		0	0
bta-miR-6529a	ENSBTAT00000022914	EID1	1669	1694	0.923077	-17	0	0.273421	0.588	0	0	-7.07355	16	25	10	3UTR		0	0
bta-miR-6529a	ENSBTAT00000016245	BLOC1S6	2121	2139	0.923077	-17.2	0	0.0753042	0.574	0	0	-11.6528	16	18	9	3UTR		0	0
bta-miR-1271	ENSBTAT00000019278	FERMT2	3154	3185	1	-18.9	1	0.0004394	0.559	0	0	-13.2236	10	12	10	3UTR		0	0
bta-miR-127	ENSBTAT00000014296	ATG14	3909	3928	0.923077	-19.9	0	0.000850586	0.559	0	0	-13.1644	15	19	11	3UTR		0	0
bta-miR-211	ENSBTAT00000006780	PELI2	5181	5198	1	-18.8	0	0.000220951	0.485	0	0	-12.3713	16	17	16	3UTR		0	0
bta-miR-1271	ENSBTAT00000007855	DAAM1	3779	3803	1	-19.1	1	0.00681669	0.603	0	0	-5.72941	15	19	8	3UTR		0	0
bta-miR-6529a	ENSBTAT00000061568	RTN1	2824	2850	1	-24	0	0.0146809	0.471	0	0	-7.38222	18	26	7	3UTR		0	0
bta-miR-6529a	ENSBTAT00000015218	RTN1	1161	1187	1	-24	0	0.0146809	0.471	0	0	-7.38222	18	26	7	3UTR		0	0
bta-miR-196a	ENSBTAT00000010428	SLC38A6	2578	2590	1	-16.6	1	0.00145754	0.603	0	0	-10.3988	11	12	11	3UTR		0	0
bta-miR-1271	ENSBTAT00000015625	MPP5	3573	3596	0.871795	-19.2	1	0.0818437	0.691	0	0	-6.19951	19	23	7	3UTR		0	0
bta-miR-3432a	ENSBTAT00000015625	MPP5	4946	4967	0.846154	-18.1	1	1.39e-05	0.5	0	0	-10.9334	15	21	9	3UTR		0	0
bta-miR-3432a	ENSBTAT00000002535	RDH11	2140	2168	0.923077	-21.7	0	0.00529812	0.603	0	0	-6.9696	18	28	12	3UTR		0	0
bta-miR-6529a	ENSBTAT00000013186	GALNT16	3227	3247	0.923077	-23.9	1	4.75e-06	0.441	0	0	-6.06975	13	15	13	3UTR		0	0
bta-miR-1271	ENSBTAT00000015505	PAPLN	4415	4447	1	-25.3	1	0.00016401	0.456	0	0	-4.67302	19	23	7	3UTR		0	0
bta-miR-1271	ENSBTAT00000043138	LIN52	871	886	1	-18.7	0	0.00631794	0.574	0	0	-6.80703	13	15	8	3UTR		0	0
bta-miR-204	ENSBTAT00000029274	LTBP2	6731	6754	1	-21.7	1	0.0447518	0.571	0	0	-5.96246	17	23	8	3UTR		0	0
bta-miR-211	ENSBTAT00000008796	RPS6KL1	3505	3525	0.923077	-22.3	1	0.00118855	0.368	0	0	-11.1286	17	20	9	3UTR		0	0
bta-miR-204	ENSBTAT00000061421	MLH3	5401	5420	1	-20.3	1	0.0506595	0.647	0	0	-5.22701	14	17	8	3UTR		0	0
bta-miR-196a	ENSBTAT00000007218	WDR36	5197	5219	0.846154	-17.1	1	0.00504166	0.676	0	0	-3.79332	17	22	9	3UTR		0	0
bta-miR-1271	ENSBTAT00000015925	TGFB3	1632	1648	1	-18.6	0	0.00178043	0.544	0	0	-5.83853	15	16	15	3UTR		0	0
bta-miR-3432a	ENSBTAT00000043072	VASH1	3087	3107	0.923077	-21.2	0	6.89e-07	0.324	0	0	-17.5314	14	20	9	3UTR		0	0
bta-miR-6529a	ENSBTAT00000013093	CIPC	3500	3520	0.923077	-20.5	1	0.00709162	0.5	0	0	-10.1092	15	20	8	3UTR		0	0
bta-miR-3432a	ENSBTAT00000013093	CIPC	3568	3591	0.846154	-19	0	0.0134741	0.544	0	0	-11.2849	17	23	7	3UTR		0	0
bta-miR-1271	ENSBTAT00000019123	ZDHHC22	1909	1932	1	-17.2	0	8.19e-05	0.441	0	0	-6.44976	13	16	9	3UTR		0	0
bta-miR-1271	ENSBTAT00000010697	SNW1	1730	1742	1	-16.5	1	0.000333891	0.559	0	0	-6.90779	11	12	11	3UTR		0	0
bta-miR-1271	ENSBTAT00000018145	GTF2A1	1473	1495	1	-15.8	1	0.0088737	0.721	0	0	-5.61866	17	22	8	3UTR		0	0
bta-miR-211	ENSBTAT00000024750	PTPN21	4693	4714	0.923077	-21	1	0.0654346	0.471	0	0	-7.3076	17	21	10	3UTR		0	0
bta-miR-196a	ENSBTAT00000061574	EML5	7416	7436	1	-17.8	0	0.0177721	0.722	0	0	-8.6833	16	20	10	3UTR		0	0
bta-miR-6529a	ENSBTAT00000014487	RPS6KA5	2565	2581	0.846154	-20.8	0	5.59e-06	0.309	0	0	-16.6229	14	16	12	3UTR		0	0
bta-miR-211	ENSBTAT00000000465	EIF3J	1482	1497	1	-18.6	1	6.27e-05	0.5	0	0	-5.96246	13	15	8	3UTR		0	0
bta-miR-204	ENSBTAT00000000465	EIF3J	1473	1497	0.846154	-20.6	1	6.27e-05	0.5	0	0	-5.96246	17	24	8	3UTR		0	0
bta-miR-127	ENSBTAT00000027514	ZC3H6	8075	8096	0.923077	-24.5	0	9.42e-06	0.485	0	0	-6.72377	18	21	10	3UTR		0	0
bta-miR-1271	ENSBTAT00000016043	TMEM87B	2459	2485	0.846154	-17.1	0	0.00068595	0.485	0	0	-6.51454	19	26	6	3UTR		0	0
bta-miR-127	ENSBTAT00000020797	CIAO1	2001	2033	0.846154	-24.8	0	3.41e-06	0.471	0	0	-6.72377	18	22	10	3UTR		0	0
bta-miR-375	ENSBTAT00000049716	LMAN2L	3837	3861	1	-24.9	1	0.00153627	0.529	0	0	-6.25121	20	24	9	3UTR		0	0
bta-miR-369-5p	ENSBTAT00000026257	NPAS2	3252	3268	0.923077	-15.8	0	0.0101277	0.588	0	0	-13.6656	14	16	12	3UTR		0	0
bta-miR-204	ENSBTAT00000010882	RNF149	2054	2071	0.923077	-18.6	0	0.00178459	0.662	0	0	-8.05661	15	17	11	3UTR		0	0
bta-miR-1271	ENSBTAT00000001371	IL18R1	1883	1897	0.846154	-16.6	1	1.92e-05	0.544	0	0	-7.05204	12	14	6	3UTR		0	0
bta-miR-204	ENSBTAT00000047919	IL18RAP	2380	2398	1	-20.4	1	9.54e-07	0.426	0	0	-7.51743	14	18	11	3UTR		0	0
bta-miR-6529a	ENSBTAT00000033196	SLC9A4	4008	4029	0.923077	-23.1	0	0.000354055	0.5	0	0	-10.3702	18	21	12	3UTR		0	0
bta-miR-6529a	ENSBTAT00000002235	SLC9A2	4369	4389	0.923077	-20.6	0	0.0581783	0.735	0	0	-13.938	14	20	10	3UTR		0	0
bta-miR-1271	ENSBTAT00000028967	TGFBRAP1	2690	2708	1	-19.8	1	1.17e-06	0.353	0	0	-4.52877	15	18	10	3UTR		0	0
bta-miR-369-5p	ENSBTAT00000028967	TGFBRAP1	3298	3343	0.923077	-17.6	1	0.000539744	0.529	0	0	-10.2546	13	18	10	3UTR		0	0
bta-miR-204	ENSBTAT00000006419	MTHFD2	1615	1637	0.846154	-16.5	1	0.00355795	0.783	0	0	-4.90607	18	22	10	3UTR		0	0
bta-miR-196a	ENSBTAT00000047356	MOB1A	1760	1781	0.846154	-15.8	1	0.00101026	0.765	0	0	-7.14013	17	21	14	3UTR		0	0
bta-miR-6529a	ENSBTAT00000029280	SPR	1290	1338	0.846154	-19.4	0	0.00649359	0.485	0	0	-20.4803	12	15	8	3UTR		0	0
bta-miR-1271	ENSBTAT00000047228	EXOC6B	2956	2984	0.846154	-18.1	0	0.00358042	0.529	0	0	-8.66051	12	15	9	3UTR		0	0
bta-miR-6529a	ENSBTAT00000047228	EXOC6B	5545	5571	0.846154	-20.9	1	0.566452	0.559	0	0	-6.25121	20	26	7	3UTR		0	0
bta-miR-3432a	ENSBTAT00000019527	PAIP2B	3882	3899	1	-18.9	1	0.000738768	0.5	0	0	-4.17062	15	17	13	3UTR		0	0
bta-miR-6529a	ENSBTAT00000019527	PAIP2B	775	793	1	-21.2	1	0.0165694	0.618	0	0	-4.90607	14	18	8	3UTR		0	0
bta-miR-6529a	ENSBTAT00000011270	FAM98A	1736	1755	1	-19.5	1	0.0302011	0.706	0	0	-4.79441	17	19	13	3UTR		0	0
bta-miR-375	ENSBTAT00000011880	FEZ2	1441	1474	0.846154	-24.3	1	0.00431763	0.588	0	0	-3.93757	21	33	11	3UTR		0	0
bta-miR-369-5p	ENSBTAT00000011880	FEZ2	1733	1746	0.923077	-14.9	1	0.00694314	0.588	0	0	-8.29455	11	13	9	3UTR		0	0
bta-miR-6529a	ENSBTAT00000024742	STRN	3324	3343	0.923077	-17.6	1	0.213176	0.632	0	0	-4.17062	15	19	9	3UTR		0	0
bta-miR-211	ENSBTAT00000028111	GALM	1563	1581	1	-18.4	0	0.00191654	0.5	0	0	-10.5151	15	18	10	3UTR		0	0
bta-miR-6529a	ENSBTAT00000028111	GALM	1391	1412	0.846154	-19.5	0	0.537529	0.574	0	0	-8.50749	17	21	7	3UTR		0	0
bta-miR-127	ENSBTAT00000025826	PKDCC	2080	2103	1	-27.1	0	1.29e-05	0.456	0	0	-15.4549	17	23	10	3UTR		0	0
bta-miR-1271	ENSBTAT00000006132	HAAO	1075	1090	1	-20	1	6.09e-05	0.338	0	0	-5.76291	13	15	7	3UTR		0	0
bta-miR-204	ENSBTAT00000061178	THADA	5902	5943	0.923077	-22.5	1	6.62e-06	0.485	0	0	-3.93757	20	41	9	3UTR		0	0
bta-miR-196a	ENSBTAT00000018269	RHOQ	1183	1227	1	-17.6	1	0.000340096	0.588	0	0	-5.76291	13	15	13	3UTR		0	0
bta-miR-127	ENSBTAT00000011826	SOCS5	2281	2300	0.846154	-20.1	0	0.000818977	0.676	0	0	-9.87071	17	19	13	3UTR		0	0
bta-miR-3432a	ENSBTAT00000005457	STON1	3732	3754	0.884615	-20	0	0.00528043	0.618	0	0	-8.68381	19	22	9	3UTR		0	0
bta-miR-1271	ENSBTAT00000014745	RTN4	4512	4527	0.923077	-18.4	0	0.00707417	0.529	0	0	-12.3794	13	15	11	3UTR		0	0
bta-miR-375	ENSBTAT00000014744	RTN4	1179	1196	1	-14.5	1	0.0459239	0.588	0	0	-7.54034	14	17	7	3UTR		0	0
bta-miR-375	ENSBTAT00000012785	PUS10	3057	3076	0.846154	-18.4	0	0.000859092	0.706	0	0	-21.7381	15	19	11	3UTR		0	0
bta-miR-196a	ENSBTAT00000006917	PEX13	1739	1762	0.846154	-18.8	1	0.0574702	0.794	0	0	-13.4275	16	23	10	3UTR		0	0
bta-miR-375	ENSBTAT00000026148	EDAR	1651	1674	0.846154	-20.7	1	3.28e-06	0.368	0	0	-4.99396	19	23	13	3UTR		0	0
bta-miR-3432a	ENSBTAT00000014566	LIMS1	2091	2108	0.923077	-18	0	0.16046	0.75	0	0	-17.7329	15	17	11	3UTR		0	0
bta-miR-6529a	ENSBTAT00000007374	UXS1	1535	1552	0.871795	-19.1	1	0.00177518	0.706	0	0	-7.86061	13	17	6	3UTR		0	0
bta-miR-6529a	ENSBTAT00000020230	NCK2	1239	1278	0.923077	-20.7	1	0.0129881	0.309	0	0	-6.76235	15	39	9	3UTR		0	0
bta-miR-127	ENSBTAT00000013665	IL1A	1483	1500	0.923077	-19.3	0	8.46e-05	0.5	0	0	-9.0374	13	17	6	3UTR		0	0
bta-miR-196a	ENSBTAT00000013665	IL1A	1057	1086	0.923077	-16.5	1	0.43776	0.75	0	0	-7.83842	16	23	8	3UTR		0	0
bta-miR-127	ENSBTAT00000029311	IL37	1753	1772	0.846154	-21.8	1	0.000436647	0.485	0	0	-12.3711	15	19	8	3UTR		0	0
bta-miR-6529a	ENSBTAT00000033046	CD8B	1233	1280	1	-21.4	1	0.0117949	0.5	0	0	-5.95809	14	17	13	3UTR		0	0
bta-miR-196a	ENSBTAT00000027899	RNF103	2601	2631	0.846154	-16.8	1	0.282447	0.765	0	0	-3.93757	19	30	11	3UTR		0	0
bta-miR-3432a	ENSBTAT00000014148	USP39	2063	2085	0.923077	-18.4	1	0.000925555	0.603	0	0	-9.2627	17	22	8	3UTR		0	0
bta-miR-196a	ENSBTAT00000027808	MAT2A	1500	1548	0.846154	-16.3	1	0.0495041	0.647	0	0	-6.14858	13	16	9	3UTR		0	0
bta-miR-196a	ENSBTAT00000027808	MAT2A	1426	1447	0.833333	-18.1	0	0.0104286	0.559	0	0	-9.13898	18	21	13	3UTR		0	0
bta-miR-1271	ENSBTAT00000027808	MAT2A	2224	2247	0.802198	-16.2	1	0.115668	0.618	0	0	-16.8677	15	23	8	3UTR		0	0
bta-miR-369-5p	ENSBTAT00000027753	TGOLN2	4033	4045	0.923077	-17	1	0.00143829	0.632	0	0	-6.90779	11	12	11	3UTR		0	0
bta-miR-6529a	ENSBTAT00000025691	MDH1	1110	1127	0.846154	-18.4	0	0.00260357	0.691	0	0	-5.69428	15	17	13	3UTR		0	0
bta-miR-204	ENSBTAT00000000179	LGALSL	1515	1543	0.923077	-18.4	0	0.0161256	0.632	0	0	-11.6091	17	28	8	3UTR		0	0
bta-miR-127	ENSBTAT00000033010	SERTAD2	4822	4846	0.923077	-23.1	0	0.019904	0.676	0	0	-9.33931	18	24	8	3UTR		0	0
bta-miR-204	ENSBTAT00000033010	SERTAD2	4542	4559	0.846154	-18.2	0	0.00190206	0.706	0	0	-14.955	15	17	12	3UTR		0	0
bta-miR-196a	ENSBTAT00000033010	SERTAD2	2420	2448	1	-20.1	1	0.00116384	0.574	0	0	-4.90607	19	28	10	3UTR		0	0
bta-miR-369-5p	ENSBTAT00000001384	MXD1	672	683	0.846154	-14.9	1	0.00056966	0.368	0	0	-8.07147	10	11	10	3UTR		0	0
bta-miR-211	ENSBTAT00000009703	ALK	5608	5623	0.923077	-20.3	0	0.000360586	0.647	0	0	-9.54656	14	15	14	3UTR		0	0
bta-miR-6529a	ENSBTAT00000024220	WDR43	2195	2213	0.846154	-16.1	0	0.0254888	0.544	0	0	-14.2723	15	18	7	3UTR		0	0
bta-miR-3432a	ENSBTAT00000032958	ZNF512	2201	2225	0.923077	-16.9	1	0.152506	0.735	0	0	-5.18008	20	24	9	3UTR		0	0
bta-miR-1271	ENSBTAT00000022977	GTF3C2	3356	3382	0.846154	-17.7	1	0.00163396	0.544	0	0	-4.90607	18	26	11	3UTR		0	0
bta-miR-1271	ENSBTAT00000023162	TMEM214	2181	2198	0.923077	-17.7	1	0.000908143	0.485	0	0	-5.41313	14	17	6	3UTR		0	0
bta-miR-196a	ENSBTAT00000064687	ADGRF3	6241	6283	1	-20.4	1	0.00477104	0.632	0	0	-5.22671	18	21	15	3UTR		0	0
bta-miR-204	ENSBTAT00000020020	HADHA	2717	2735	0.846154	-18.1	1	4.73e-05	0.529	0	0	-6.81899	16	18	12	3UTR		0	0
bta-miR-6529a	ENSBTAT00000001303	RAB10	1598	1636	1	-20.6	1	0.01573	0.632	0	0	-3.93757	18	38	9	3UTR		0	0
bta-miR-127	ENSBTAT00000032941	EFR3B	4940	4963	0.846154	-23	0	6.81e-07	0.412	0	0	-14.8343	16	23	8	3UTR		0	0
bta-miR-196a	ENSBTAT00000032941	EFR3B	4383	4407	0.846154	-19.8	0	0.000574886	0.485	0	0	-9.95757	20	24	14	3UTR		0	0
bta-miR-6529a	ENSBTAT00000024278	DNAJC27	3808	3828	1	-21.4	0	0.00181927	0.603	0	0	-11.7717	15	20	12	3UTR		0	0
bta-miR-1271	ENSBTAT00000022591	C11H2orf44	2948	2968	0.846154	-19	1	1.07e-05	0.471	0	0	-4.17062	15	20	8	3UTR		0	0
bta-miR-1271	ENSBTAT00000060987	LDAH	1700	1714	0.923077	-17	0	0.000328468	0.471	0	0	-7.66387	12	14	7	3UTR		0	0
bta-miR-204	ENSBTAT00000060987	LDAH	4288	4318	0.846154	-17.5	1	0.0894986	0.676	0	0	-8.00486	18	30	9	3UTR		0	0
bta-miR-1271	ENSBTAT00000063331	RHOB	970	997	0.923077	-18	1	5.76e-05	0.397	0	0	-6.8193	12	15	8	3UTR		0	0
bta-miR-1271	ENSBTAT00000014813	PUM2	5355	5366	1	-17.7	1	7.25e-06	0.618	0	0	-13.2236	10	11	10	3UTR		0	0
bta-miR-1271	ENSBTAT00000014810	SDC1	1579	1596	0.923077	-19.7	0	0.00109991	0.368	0	0	-10.1314	16	17	16	3UTR		0	0
bta-miR-211	ENSBTAT00000024303	SMC6	4866	4888	1	-19.4	1	0.00123922	0.574	0	0	-5.22701	16	22	8	3UTR		0	0
bta-miR-6529a	ENSBTAT00000024303	SMC6	4936	4954	1	-19.2	0	0.000115964	0.647	0	0	-11.357	14	18	11	3UTR		0	0
bta-miR-6529a	ENSBTAT00000031817	MYCN	866	889	0.846154	-18.6	1	0.16372	0.676	0	0	-4.79441	20	23	12	3UTR		0	0
bta-miR-6529a	ENSBTAT00000027051	PQLC3	869	883	1	-20.6	0	0.0796733	0.676	0	0	-19.4239	12	14	10	3UTR		0	0
bta-miR-6529a	ENSBTAT00000003521	NOL10	2321	2347	1	-21.6	0	0.00102469	0.265	0	0	-7.9381	13	18	10	3UTR		0	0
bta-miR-369-5p	ENSBTAT00000010802	RRM2	1922	1945	0.846154	-15.9	1	0.000262112	0.456	0	0	-7.05204	12	15	7	3UTR		0	0
bta-miR-375	ENSBTAT00000001519	ADAM17	3440	3455	0.846154	-20.8	0	2.21e-05	0.544	0	0	-19.4239	13	15	12	3UTR		0	0
bta-miR-1271	ENSBTAT00000003007	ASAP2	4707	4725	1	-19.8	1	2.98e-05	0.559	0	0	-5.77128	15	18	8	3UTR		0	0
bta-miR-1271	ENSBTAT00000025935	NEK6	1329	1356	0.846154	-20.7	1	6.81e-07	0.485	0	0	-5.76291	13	16	7	3UTR		0	0
bta-miR-6529a	ENSBTAT00000025935	NEK6	1544	1567	0.846154	-19.9	0	0.00234695	0.691	0	0	-11.9948	15	23	7	3UTR		0	0
bta-miR-3432a	ENSBTAT00000052227	NR6A1	2642	2666	0.923077	-20.1	1	2.46e-05	0.456	0	0	-4.76182	17	24	13	3UTR		0	0
bta-miR-3432a	ENSBTAT00000065207	NR6A1	2654	2678	0.923077	-20.1	1	2.46e-05	0.456	0	0	-4.76182	17	24	13	3UTR		0	0
bta-miR-6529a	ENSBTAT00000006372	OLFML2A	4754	4774	1	-21.5	0	0.000725453	0.574	0	0	-7.82644	16	20	9	3UTR		0	0
bta-miR-211	ENSBTAT00000004465	ZBTB43	2627	2666	1	-23.4	1	0.0014342	0.544	0	0	-7.51743	17	22	14	3UTR		0	0
bta-miR-211	ENSBTAT00000004465	ZBTB43	1771	1794	1	-21.1	1	5.09e-05	0.485	0	0	-4.17062	18	23	8	3UTR		0	0
bta-miR-196a	ENSBTAT00000052718	ZBTB34	5780	5801	0.846154	-17.9	1	0.00121575	0.765	0	0	-4.17062	15	17	15	3UTR		0	0
bta-miR-211	ENSBTAT00000032762	FPGS	2203	2216	0.846154	-19.6	0	4.93e-05	0.485	0	0	-19.4239	12	13	12	3UTR		0	0
bta-miR-369-5p	ENSBTAT00000016302	CIZ1	2649	2663	0.923077	-16.9	1	0.000343401	0.647	0	0	-5.76291	13	14	13	3UTR		0	0
bta-miR-6529a	ENSBTAT00000032743	DNM1	2814	2838	0.923077	-20.2	0	0.00332427	0.559	0	0	-11.5013	18	24	10	3UTR		0	0
bta-miR-127	ENSBTAT00000025004	CCBL1	1850	1870	1	-26.8	0	0.0257993	0.485	0	0	-8.81432	18	20	9	3UTR		0	0
bta-miR-127	ENSBTAT00000017322	LRRC8A	2946	2970	0.846154	-24.6	1	7.81e-05	0.456	0	0	-9.59293	18	24	13	3UTR		0	0
bta-miR-375	ENSBTAT00000023834	DOLPP1	849	896	0.846154	-19.7	0	0.0339738	0.544	0	0	-7.80367	18	47	9	3UTR		0	0
bta-miR-6529a	ENSBTAT00000027072	FNBP1	2380	2399	1	-20.7	1	0.000951332	0.412	0	0	-12.1297	17	19	9	3UTR		0	0
bta-miR-196a	ENSBTAT00000042924	SETX	10612	10634	0.923077	-19.2	0	0.000870977	0.441	0	0	-10.7276	16	22	8	3UTR		0	0
bta-miR-375	ENSBTAT00000042924	SETX	10244	10264	0.846154	-21.7	0	1.05e-07	0.338	0	0	-19.4239	15	20	11	3UTR		0	0
bta-miR-6529a	ENSBTAT00000006841	C11H9orf9	1182	1211	0.807692	-22	1	0.255228	0.485	0	0	-7.16335	17	21	7	3UTR		0	0
bta-miR-369-5p	ENSBTAT00000006842	TSC1	7217	7229	0.846154	-15.8	0	0.000624543	0.485	0	0	-7.48304	11	12	11	3UTR		0	0
bta-miR-204	ENSBTAT00000006842	TSC1	7730	7754	0.923077	-22.8	1	0.000254123	0.412	0	0	-10.3988	16	24	11	3UTR		0	0
bta-miR-204	ENSBTAT00000006842	TSC1	7851	7882	1	-22.5	1	0.00219365	0.515	0	0	-6.01339	16	20	7	3UTR		0	0
bta-miR-127	ENSBTAT00000055580	LHX3	1407	1424	1	-25.1	0	2.15e-05	0.324	0	0	-7.57093	15	17	10	3UTR		0	0
bta-miR-3432a	ENSBTAT00000042758	ABO	1647	1668	1	-21.6	1	0.0107608	0.588	0	0	-9.59293	18	21	9	3UTR		0	0
bta-miR-196a	ENSBTAT00000000051	SURF2	1162	1183	0.884615	-19.4	1	0.0766444	0.744	0	0	-3.93757	18	21	12	3UTR		0	0
bta-miR-1271	ENSBTAT00000026283	REXO4	1727	1746	0.846154	-15.7	0	0.00273445	0.324	0	0	-7.48304	11	13	11	3UTR		0	0
bta-miR-1271	ENSBTAT00000065721	TMEM203	663	678	0.846154	-20.2	1	2.52e-07	0.382	0	0	-5.76291	13	15	8	3UTR		0	0
bta-miR-1271	ENSBTAT00000066088	SSNA1	478	496	0.923077	-17.6	1	0.000185168	0.485	0	0	-14.4661	9	11	9	3UTR		0	0
bta-miR-6529a	ENSBTAT00000066088	SSNA1	761	775	0.961538	-16.9	0	2.73e-05	0.54	0	0	-9.60708	11	14	5	3UTR		0	0
bta-miR-1271	ENSBTAT00000023729	RXRA	4566	4579	1	-18.5	1	1.42e-05	0.471	0	0	-8.58769	12	13	12	3UTR		0	0
bta-miR-204	ENSBTAT00000002289	BET1L	1201	1222	0.923077	-20.4	0	0.00190228	0.5	0	0	-7.55708	17	21	8	3UTR		0	0
bta-miR-196a	ENSBTAT00000002289	BET1L	1090	1108	0.923077	-17.2	0	0.00130315	0.559	0	0	-12.8934	16	18	11	3UTR		0	0
bta-miR-3432a	ENSBTAT00000013751	PCDH17	3944	3972	0.846154	-24	1	0.00291509	0.485	0	0	-6.01339	19	28	7	3UTR		0	0
bta-miR-1271	ENSBTAT00000052791	LOC539110	4186	4210	0.923077	-20.5	0	0.000900861	0.662	0	0	-8.05823	18	24	12	3UTR		0	0
bta-miR-1271	ENSBTAT00000052791	LOC539110	3414	3438	0.846154	-19.8	1	0.00678435	0.706	0	0	-6.01339	18	24	10	3UTR		0	0
bta-miR-1271	ENSBTAT00000018432	DGKH	5357	5381	0.846154	-19.8	0	0.0143666	0.779	0	0	-8.81432	18	24	14	3UTR		0	0
bta-miR-196a	ENSBTAT00000048870	GTF2F2	1402	1424	0.846154	-17.5	0	0.000575783	0.559	0	0	-17.1102	13	15	13	3UTR		0	0
bta-miR-127	ENSBTAT00000017794	KIAA0226L	2430	2464	0.923077	-23.3	0	0.0101634	0.574	0	0	-9.07604	19	34	9	3UTR		0	0
bta-miR-375	ENSBTAT00000008894	SUCLA2	1726	1744	0.923077	-16.2	1	0.0510957	0.779	0	0	-10.1092	15	18	10	3UTR		0	0
bta-miR-3432a	ENSBTAT00000032568	FNDC3A	4539	4563	1	-19.4	1	0.0364711	0.574	0	0	-4.90607	18	24	7	3UTR		0	0
bta-miR-1271	ENSBTAT00000037908	CAB39L	3575	3601	0.846154	-15.9	1	0.00206452	0.675	0	0	-5.81384	16	26	8	3UTR		0	0
bta-miR-3432a	ENSBTAT00000013659	ALG11	1843	1881	0.846154	-19.2	1	0.0207775	0.544	0	0	-3.93757	19	38	10	3UTR		0	0
bta-miR-1271	ENSBTAT00000025471	NEK5	2872	2894	0.846154	-16.3	0	0.0309389	0.662	0	0	-19.5591	16	22	10	3UTR		0	0
bta-miR-204	ENSBTAT00000035783	NEK3	1658	1682	1	-19.3	1	0.0132531	0.662	0	0	-4.79441	17	24	9	3UTR		0	0
bta-miR-1271	ENSBTAT00000015410	PDS5B	4945	4961	0.923077	-17.6	1	6.85e-05	0.5	0	0	-7.73085	13	16	10	3UTR		0	0
bta-miR-127	ENSBTAT00000001315	N4BP2L1	755	779	0.923077	-19.7	1	0.00319032	0.632	0	0	-10.3422	17	24	5	3UTR		0	0
bta-miR-1271	ENSBTAT00000063280	MTUS2	7061	7074	0.846154	-17.8	1	4.88e-07	0.324	0	0	-5.61866	12	13	12	3UTR		0	0
bta-miR-3432a	ENSBTAT00000063280	MTUS2	5846	5869	1	-24.4	0	8.98e-05	0.515	0	0	-6.51454	19	23	11	3UTR		0	0
bta-miR-1271	ENSBTAT00000001449	MTUS2	3978	3991	0.846154	-17.8	1	4.88e-07	0.324	0	0	-5.61866	12	13	12	3UTR		0	0
bta-miR-127	ENSBTAT00000001449	MTUS2	3218	3237	1	-23.3	0	0.000260219	0.515	0	0	-10.7153	17	19	14	3UTR		0	0
bta-miR-6529a	ENSBTAT00000011448	SLC46A3	2095	2145	1	-26.6	1	0.00244197	0.588	0	0	-3.93757	18	22	12	3UTR		0	0
bta-miR-1271	ENSBTAT00000002160	RPL21	1277	1305	1	-19.2	1	0.003503	0.5	0	0	-13.2236	10	12	10	3UTR		0	0
bta-miR-196a	ENSBTAT00000014267	GPR12	2122	2138	1	-18.3	1	0.00155464	0.75	0	0	-4.957	15	16	15	3UTR		0	0
bta-miR-6529a	ENSBTAT00000002433	SACS	14387	14404	1	-26	0	0.000145191	0.426	0	0	-9.54656	16	17	16	3UTR		0	0
bta-miR-375	ENSBTAT00000004291	MRPL57	551	566	0.923077	-19.5	0	0.0134827	0.559	0	0	-22.2487	13	15	11	3UTR		0	0
bta-miR-3432a	ENSBTAT00000035680	IL17D	1349	1367	1	-20	0	0.00240871	0.529	0	0	-11.4283	16	18	13	3UTR		0	0
bta-miR-1271	ENSBTAT00000061268	MPHOSPH8	3559	3593	1	-21.3	1	0.00619976	0.647	0	0	-4.76182	17	21	13	3UTR		0	0
bta-miR-1271	ENSBTAT00000061268	MPHOSPH8	3573	3593	1	-20.7	1	0.00619976	0.647	0	0	-4.76182	17	20	13	3UTR		0	0
bta-miR-6529a	ENSBTAT00000001854	KCTD12	1800	1816	1	-21.5	1	5.29e-05	0.456	0	0	-5.8367	14	16	13	3UTR		0	0
bta-miR-375	ENSBTAT00000054494	SLITRK1	2341	2369	0.807692	-21.8	1	0.00136769	0.485	0	0	-7.28438	20	28	11	3UTR		0	0
bta-miR-6529a	ENSBTAT00000034881	DCT	1792	1814	1	-20.1	1	7.47e-05	0.662	0	0	-4.90607	19	22	11	3UTR		0	0
bta-miR-204	ENSBTAT00000006984	TGDS	2387	2410	0.846154	-19.3	0	2.8e-05	0.5	0	0	-9.86134	18	23	8	3UTR		0	0
bta-miR-204	ENSBTAT00000030439	SOX21	1104	1121	1	-18.1	1	0.00287317	0.574	0	0	-5.45975	14	17	7	3UTR		0	0
bta-miR-204	ENSBTAT00000064035	GGACT	881	927	0.923077	-19.1	1	1.19e-05	0.441	0	0	-7.3076	14	18	7	3UTR		0	0
bta-miR-3432a	ENSBTAT00000035350	EFNB2	4416	4446	0.923077	-22.2	0	0.0014856	0.691	0	0	-5.83853	21	30	9	3UTR		0	0
bta-miR-6529a	ENSBTAT00000065347	TNFSF13B	1083	1096	0.923077	-22.7	0	0.0495889	0.574	0	0	-19.4239	12	13	12	3UTR		0	0
bta-miR-6529a	ENSBTAT00000015363	LOC107131142	880	893	0.923077	-22.7	0	0.0495889	0.574	0	0	-19.4239	12	13	12	3UTR		0	0
bta-miR-3432a	ENSBTAT00000026769	CUL4A	3117	3141	0.961538	-20.3	1	0.0282654	0.676	0	0	-5.22671	20	24	13	3UTR		0	0
bta-miR-127	ENSBTAT00000045068	GRK1	2020	2043	1	-23.9	1	0.00677424	0.471	0	0	-6.01339	13	17	7	3UTR		0	0
bta-miR-1271	ENSBTAT00000026592	TMEM255B	2820	2835	0.923077	-18.3	1	3.2e-06	0.515	0	0	-4.76182	13	15	10	3UTR		0	0
bta-miR-6529a	ENSBTAT00000049812	PLCB1	3877	3907	1	-21.2	1	0.0118382	0.618	0	0	-4.67302	17	24	8	3UTR		0	0
bta-miR-6529a	ENSBTAT00000010961	SNAP25	1225	1254	1	-25.7	1	0.0132606	0.618	0	0	-3.93757	19	22	14	3UTR		0	0
bta-miR-3432a	ENSBTAT00000056087	CCDC3	2089	2128	1	-21.4	1	0.0129184	0.456	0	0	-5.41313	17	22	9	3UTR		0	0
bta-miR-211	ENSBTAT00000025989	NUDT5	1408	1427	0.807692	-17.8	1	0.0233719	0.485	0	0	-3.93757	17	19	13	3UTR		0	0
bta-miR-6529a	ENSBTAT00000026471	NRP1	2828	2851	1	-20.3	1	0.00230609	0.412	0	0	-7.4978	17	23	10	3UTR		0	0
bta-miR-6529a	ENSBTAT00000061579	ARL5B	6366	6387	0.846154	-20.8	0	0.00033557	0.618	0	0	-9.54656	17	21	9	3UTR		0	0
bta-miR-196a	ENSBTAT00000061579	ARL5B	1300	1350	1	-20.1	1	0.0574134	0.647	0	0	-4.52877	18	23	8	3UTR		0	0
bta-miR-204	ENSBTAT00000061486	MSRB2	954	991	0.884615	-21.3	1	0.00678617	0.603	0	0	-5.76291	16	37	13	3UTR		0	0
bta-miR-127	ENSBTAT00000003703	MEIG1	425	441	0.846154	-18.5	0	0.0139859	0.588	0	0	-11.5721	14	16	8	3UTR		0	0
bta-miR-6529a	ENSBTAT00000029347	NSUN6	2175	2194	1	-20.3	1	0.00467858	0.632	0	0	-5.76291	17	19	13	3UTR		0	0
bta-miR-211	ENSBTAT00000016846	ARHGAP12	2734	2752	0.923077	-18.2	1	0.00295875	0.529	0	0	-9.06125	15	18	8	3UTR		0	0
bta-miR-375	ENSBTAT00000005760	MTPAP	1993	2014	1	-18.6	1	0.017365	0.618	0	0	-11.0213	16	21	7	3UTR		0	0
bta-miR-1271	ENSBTAT00000010101	MKX	1637	1647	0.923077	-17.3	1	6.17e-06	0.485	0	0	-14.4661	9	10	9	3UTR		0	0
bta-miR-6529a	ENSBTAT00000006568	NXT1	908	925	0.923077	-15.7	0	0.244439	0.824	0	0	-7.7949	15	17	12	3UTR		0	0
bta-miR-3432a	ENSBTAT00000046451	GZF1	3517	3534	0.846154	-19.4	0	3.74e-05	0.426	0	0	-10.2042	16	17	16	3UTR		0	0
bta-miR-375	ENSBTAT00000046446	NAPB	1082	1099	0.948718	-23.3	0	9.88e-05	0.515	0	0	-18.9134	15	17	10	3UTR		0	0
bta-miR-3432a	ENSBTAT00000046446	NAPB	3001	3021	0.923077	-18.7	0	0.000369704	0.574	0	0	-6.44976	16	20	13	3UTR		0	0
bta-miR-3432a	ENSBTAT00000005606	ACSS1	2164	2182	0.846154	-22.1	1	0.00314073	0.265	0	0	-11.254	16	18	13	3UTR		0	0
bta-miR-127	ENSBTAT00000023588	TUBAL3	2008	2032	0.846154	-21.2	0	2.24e-07	0.456	0	0	-10.2048	18	24	11	3UTR		0	0
bta-miR-6529a	ENSBTAT00000056823	20ALPHA-HSD	1092	1103	0.846154	-16	0	0.00241832	0.794	0	0	-19.4239	10	11	10	3UTR		0	0
bta-miR-375	ENSBTAT00000000906	WDR37	3550	3572	0.846154	-20	0	0.00105052	0.412	0	0	-12.1466	16	22	8	3UTR		0	0
bta-miR-211	ENSBTAT00000027271	FERMT1	2465	2479	1	-18.4	1	0.000164288	0.529	0	0	-5.76291	13	14	13	3UTR		0	0
bta-miR-1271	ENSBTAT00000001472	SMOX	2088	2109	0.846154	-16.9	1	9.5e-06	0.5	0	0	-5.22671	15	21	7	3UTR		0	0
bta-miR-375	ENSBTAT00000018013	MAVS	1705	1720	0.846154	-21.5	0	0.000639825	0.471	0	0	-19.4239	13	15	9	3UTR		0	0
bta-miR-1271	ENSBTAT00000045103	EBF4	2433	2444	0.923077	-17.7	1	5.64e-06	0.441	0	0	-13.2236	10	11	10	3UTR		0	0
bta-miR-127	ENSBTAT00000012873	LOC536097	1503	1520	0.846154	-20.7	0	0.00015145	0.5	0	0	-6.72377	14	17	6	3UTR		0	0
bta-miR-1271	ENSBTAT00000026619	GINS1	1540	1553	0.923077	-16.6	0	0.00145655	0.529	0	0	-7.3066	12	13	12	3UTR		0	0
bta-miR-369-5p	ENSBTAT00000039334	DNAJC5	3662	3674	0.923077	-15.7	1	0.000529078	0.515	0	0	-6.90779	11	12	11	3UTR		0	0
bta-miR-6529a	ENSBTAT00000039334	DNAJC5	3793	3811	1	-23.7	1	0.000930022	0.485	0	0	-4.17062	15	17	15	3UTR		0	0
bta-miR-1271	ENSBTAT00000028291	TPD52L2	1623	1639	0.846154	-17.4	0	2.18e-06	0.338	0	0	-6.07246	14	16	12	3UTR		0	0
bta-miR-375	ENSBTAT00000006468	ARFGAP1	1471	1487	1	-20.3	0	0.00030838	0.397	0	0	-5.71431	14	16	8	3UTR		0	0
bta-miR-375	ENSBTAT00000056498	ARFGAP1	1410	1426	1	-20.3	0	0.00030838	0.397	0	0	-5.71431	14	16	8	3UTR		0	0
bta-miR-375	ENSBTAT00000002387	GID8	1340	1355	0.923077	-20	0	0.000113007	0.574	0	0	-20.2807	13	15	8	3UTR		0	0
bta-miR-3432a	ENSBTAT00000019208	MTG2	1722	1741	1	-19.6	0	0.00864091	0.456	0	0	-8.82818	16	19	11	3UTR		0	0
bta-miR-6529a	ENSBTAT00000019208	MTG2	2047	2071	0.923077	-22.5	0	0.000196789	0.426	0	0	-7.9381	18	24	7	3UTR		0	0
bta-miR-3432a	ENSBTAT00000020042	CDH4	6251	6274	1	-26.7	0	0.000105452	0.618	0	0	-9.113	20	23	13	3UTR		0	0
bta-miR-211	ENSBTAT00000015842	ZNF831	6205	6241	0.923077	-22	1	0.00674892	0.471	0	0	-6.24613	18	36	14	3UTR		0	0
bta-miR-6529a	ENSBTAT00000015842	ZNF831	6274	6299	0.923077	-21.8	0	0.000503796	0.441	0	0	-6.9696	17	25	6	3UTR		0	0
bta-miR-6529a	ENSBTAT00000005055	STX16	3452	3474	0.846154	-19.1	0	0.00122122	0.353	0	0	-21.3371	11	13	11	3UTR		0	0
bta-miR-6529a	ENSBTAT00000027185	APCDD1L	2438	2455	1	-23.2	0	0.00024317	0.397	0	0	-6.53765	14	17	7	3UTR		0	0
bta-miR-1271	ENSBTAT00000017390	CTCFL	2951	2973	0.846154	-17.1	1	0.122758	0.647	0	0	-9.69499	17	22	11	3UTR		0	0
bta-miR-1271	ENSBTAT00000019348	CASS4	3458	3492	1	-21	1	0.0529476	0.574	0	0	-4.90607	14	16	14	3UTR		0	0
bta-miR-211	ENSBTAT00000008722	CSTF1	3237	3249	0.923077	-17.2	0	0.00062124	0.647	0	0	-20.4803	11	12	11	3UTR		0	0
bta-miR-1271	ENSBTAT00000039305	NRSN2	1896	1915	0.846154	-16.6	1	1.63e-05	0.441	0	0	-5.76291	13	19	8	3UTR		0	0
bta-miR-1271	ENSBTAT00000011640	HM13	1467	1502	0.846154	-21.8	1	6.12e-07	0.441	0	0	-7.05204	12	14	12	3UTR		0	0
bta-miR-1271	ENSBTAT00000044564	CCM2L	2103	2121	0.846154	-18.5	0	4.76e-06	0.412	0	0	-9.08403	14	18	6	3UTR		0	0
bta-miR-1271	ENSBTAT00000001344	TM9SF4	2825	2867	1	-21	0	3.02e-07	0.397	0	0	-6.44976	13	16	7	3UTR		0	0
bta-miR-6529a	ENSBTAT00000039299	NOL4L	3784	3806	0.846154	-21.7	0	0.0433382	0.353	0	0	-10.8269	17	22	6	3UTR		0	0
bta-miR-6529a	ENSBTAT00000039299	NOL4L	2455	2477	0.974359	-22.1	0	0.000235208	0.559	0	0	-7.99318	16	22	6	3UTR		0	0
bta-miR-369-5p	ENSBTAT00000012052	BPIFA2A	809	851	0.923077	-16.4	1	9.13e-08	0.412	0	0	-7.00542	12	15	9	3UTR		0	0
bta-miR-369-5p	ENSBTAT00000012052	BPIFA2A	837	851	0.846154	-16.2	1	9.13e-08	0.412	0	0	-7.00542	12	14	9	3UTR		0	0
bta-miR-369-5p	ENSBTAT00000044455	BPIFA2C	926	974	0.923077	-16.4	1	5.24e-08	0.412	0	0	-7.00542	12	15	9	3UTR		0	0
bta-miR-369-5p	ENSBTAT00000044455	BPIFA2C	960	974	0.846154	-16.2	1	5.24e-08	0.412	0	0	-7.00542	12	14	9	3UTR		0	0
bta-miR-6529a	ENSBTAT00000013366	CBFA2T2	2905	2920	1	-22.9	0	0.0126783	0.471	0	0	-15.5666	13	15	9	3UTR		0	0
bta-miR-6529a	ENSBTAT00000013366	CBFA2T2	5775	5798	0.923077	-25.5	0	0.000895562	0.544	0	0	-10.729	18	23	9	3UTR		0	0
bta-miR-6529a	ENSBTAT00000017812	CHMP4B	1358	1398	0.846154	-19.5	1	0.0311897	0.456	0	0	-8.58769	16	24	10	3UTR		0	0
bta-miR-204	ENSBTAT00000024092	AHCY	1560	1577	1	-20.4	1	4.95e-07	0.426	0	0	-4.79441	15	17	13	3UTR		0	0
bta-miR-3432a	ENSBTAT00000043873	UQCC	1181	1198	0.923077	-20.5	1	3.84e-07	0.441	0	0	-7.28438	15	17	11	3UTR		0	0
bta-miR-6529a	ENSBTAT00000007322	SCAND1	818	832	0.923077	-16.7	0	0.0312739	0.765	0	0	-6.44976	13	14	13	3UTR		0	0
bta-miR-3432a	ENSBTAT00000006955	TGIF2	1467	1487	1	-21.5	0	0.0028797	0.529	0	0	-10.6336	18	20	17	3UTR		0	0
bta-miR-6529a	ENSBTAT00000006955	TGIF2	1350	1373	1	-20.8	0	0.274006	0.618	0	0	-10.0938	17	23	11	3UTR		0	0
bta-miR-6529a	ENSBTAT00000026141	NDRG3	2048	2068	0.846154	-21.7	0	5.49e-05	0.456	0	0	-15.4549	15	20	6	3UTR		0	0
bta-miR-6529a	ENSBTAT00000028879	SOGA1	7170	7192	0.923077	-25.9	0	0.0293837	0.515	0	0	-9.69585	17	22	6	3UTR		0	0
bta-miR-6529a	ENSBTAT00000004170	NNAT	789	804	0.846154	-22.5	0	2.05e-06	0.353	0	0	-18.3528	13	15	11	3UTR		0	0
bta-miR-196a	ENSBTAT00000025819	KIAA1755	3930	3952	0.846154	-20.5	0	0.000117339	0.412	0	0	-8.40165	18	22	10	3UTR		0	0
bta-miR-6529a	ENSBTAT00000003956	RALGAPB	5705	5736	0.846154	-21.1	1	0.00858589	0.588	0	0	-4.90607	14	31	8	3UTR		0	0
bta-miR-196a	ENSBTAT00000000858	PPP1R16B	3298	3319	0.923077	-21.4	0	5.82e-08	0.471	0	0	-7.27064	19	21	14	3UTR		0	0
bta-miR-375	ENSBTAT00000000858	PPP1R16B	2869	2889	1	-22.9	1	0.113531	0.603	0	0	-7.13993	16	20	8	3UTR		0	0
bta-miR-204	ENSBTAT00000012081	LPIN3	3062	3081	0.846154	-23.5	1	3.45e-06	0.265	0	0	-7.14013	17	19	14	3UTR		0	0
bta-miR-1271	ENSBTAT00000022448	OSER1	1306	1319	0.923077	-20.4	1	0.0103021	0.632	0	0	-7.05204	12	13	12	3UTR		0	0
bta-miR-6529a	ENSBTAT00000016078	HNF4A	4201	4218	1	-19.5	1	0.00330545	0.529	0	0	-5.8508	15	17	12	3UTR		0	0
bta-miR-1271	ENSBTAT00000025123	TTPAL	1208	1219	1	-18.6	1	0.00220736	0.456	0	0	-13.2236	10	11	10	3UTR		0	0
bta-miR-6529a	ENSBTAT00000022411	YWHAB	1972	1993	0.923077	-22.2	0	0.058923	0.647	0	0	-7.7949	18	21	8	3UTR		0	0
bta-miR-6529a	ENSBTAT00000061303	ZNF335	4290	4309	1	-20.8	1	0.000685112	0.559	0	0	-7.61919	15	19	10	3UTR		0	0
bta-miR-369-5p	ENSBTAT00000018862	NCOA5	1505	1518	1	-16.9	1	9.33e-05	0.412	0	0	-5.9255	12	13	12	3UTR		0	0
bta-miR-127	ENSBTAT00000039156	RNF114	2279	2298	0.846154	-22.8	0	0.00127354	0.588	0	0	-14.722	16	19	9	3UTR		0	0
bta-miR-6529a	ENSBTAT00000008678	PTPN1	1663	1678	0.923077	-18.2	0	0.226538	0.662	0	0	-8.02794	13	15	7	3UTR		0	0
bta-miR-204	ENSBTAT00000024318	NFATC2	4835	4853	1	-23.9	0	0.000614216	0.544	0	0	-7.57093	16	18	11	3UTR		0	0
bta-miR-1271	ENSBTAT00000010474	ATP9A	6261	6276	0.846154	-18.6	0	1.37e-07	0.441	0	0	-7.3066	12	15	6	3UTR		0	0
bta-miR-196a	ENSBTAT00000001142	SLC52A2	1913	1931	0.846154	-18	1	0.000953889	0.353	0	0	-7.51743	16	18	14	3UTR		0	0
bta-miR-6529a	ENSBTAT00000020019	HGH1	2070	2085	0.846154	-20.4	0	0.00187081	0.368	0	0	-17.9671	13	15	7	3UTR		0	0
bta-miR-6529a	ENSBTAT00000055451	LOC787628	2890	2910	1	-22.2	0	0.000845631	0.559	0	0	-9.39876	17	20	7	3UTR		0	0
bta-miR-127	ENSBTAT00000008376	ADGRB1	5021	5041	0.923077	-26.3	0	1.27e-07	0.265	0	0	-9.93288	18	20	14	3UTR		0	0
bta-miR-369-5p	ENSBTAT00000011341	SLC45A4	3433	3444	0.923077	-16.9	1	0.000200268	0.441	0	0	-8.07147	10	11	10	3UTR		0	0
bta-miR-1271	ENSBTAT00000010298	SLA	2085	2101	0.923077	-17.8	1	3.11e-05	0.471	0	0	-5.76291	13	16	8	3UTR		0	0
bta-miR-6529a	ENSBTAT00000027187	RNF139	2440	2465	0.846154	-19.6	1	0.00804094	0.721	0	0	-5.76291	17	25	13	3UTR		0	0
bta-miR-6529a	ENSBTAT00000006615	FAM91A1	4669	4685	0.923077	-22.1	1	0.000292978	0.588	0	0	-5.02746	14	16	13	3UTR		0	0
bta-miR-1271	ENSBTAT00000007726	FAM83A	3427	3452	1	-29.1	1	3.39e-05	0.426	0	0	-3.93757	20	25	10	3UTR		0	0
bta-miR-6529a	ENSBTAT00000007726	FAM83A	2854	2878	0.923077	-22.3	0	0.000145529	0.412	0	0	-7.70505	18	24	7	3UTR		0	0
bta-miR-3432a	ENSBTAT00000047548	SNTG1	4176	4198	1	-22.2	0	0.000415367	0.588	0	0	-13.6656	17	22	11	3UTR		0	0
bta-miR-6529a	ENSBTAT00000001169	RB1CC1	5310	5327	1	-20.8	0	0.000463661	0.75	0	0	-8.91345	15	17	11	3UTR		0	0
bta-miR-127	ENSBTAT00000004480	ATP6V1H	1745	1766	1	-21.9	0	0.0529409	0.574	0	0	-13.5401	16	21	11	3UTR		0	0
bta-miR-127	ENSBTAT00000004482	ATP6V1H	1653	1674	1	-21.9	0	0.0529409	0.574	0	0	-13.5401	16	21	11	3UTR		0	0
bta-miR-211	ENSBTAT00000001557	MRPL15	1037	1050	0.846154	-19.2	0	3.27e-05	0.632	0	0	-19.4239	12	13	12	3UTR		0	0
bta-miR-3432a	ENSBTAT00000024699	YTHDF3	3819	3838	1	-22.7	1	9.19e-05	0.456	0	0	-4.76182	17	19	13	3UTR		0	0
bta-miR-1271	ENSBTAT00000021138	ARMC1	2176	2201	0.923077	-16.4	1	0.0239678	0.632	0	0	-5.76291	13	25	7	3UTR		0	0
bta-miR-204	ENSBTAT00000015427	PDE7A	1741	1764	0.923077	-21.5	1	0.108498	0.456	0	0	-10.3422	17	23	10	3UTR		0	0
bta-miR-375	ENSBTAT00000002838	C14H8orf46	2944	2960	0.846154	-16.9	1	0.0454128	0.559	0	0	-12.408	13	16	8	3UTR		0	0
bta-miR-6529a	ENSBTAT00000023938	PREX2	5069	5095	0.923077	-21.6	1	0.0411753	0.588	0	0	-4.90607	18	26	9	3UTR		0	0
bta-miR-211	ENSBTAT00000046682	SLCO5A1	3832	3853	1	-21.7	1	0.000782641	0.588	0	0	-5.8508	17	21	8	3UTR		0	0
bta-miR-1271	ENSBTAT00000010872	UBE2W	682	696	0.923077	-17.6	1	0.00152044	0.721	0	0	-7.73085	13	14	13	3UTR		0	0
bta-miR-1271	ENSBTAT00000016739	GDAP1	3339	3351	0.871795	-17	1	0.000647191	0.574	0	0	-6.78234	11	12	11	3UTR		0	0
bta-miR-204	ENSBTAT00000010892	HNF4G	3448	3460	0.846154	-17.3	1	0.000255218	0.632	0	0	-10.3988	11	12	11	3UTR		0	0
bta-miR-196a	ENSBTAT00000010711	PKIA	1291	1315	1	-20.2	1	0.00303684	0.632	0	0	-3.93757	21	24	9	3UTR		0	0
bta-miR-204	ENSBTAT00000009759	TNFRSF11B	1454	1488	0.923077	-18.4	1	0.000388147	0.544	0	0	-4.17062	15	34	8	3UTR		0	0
bta-miR-211	ENSBTAT00000046488	AARD	1886	1907	0.846154	-18.5	1	0.115396	0.744	0	0	-7.37318	15	21	8	3UTR		0	0
bta-miR-1271	ENSBTAT00000046488	AARD	1085	1097	1	-15	1	0.0142677	0.603	0	0	-8.1503	10	12	8	3UTR		0	0
bta-miR-211	ENSBTAT00000015304	LRP12	3181	3199	0.846154	-17	1	0.00273724	0.735	0	0	-7.32605	14	18	9	3UTR		0	0
bta-miR-6529a	ENSBTAT00000028262	UBR5	9832	9858	1	-20	1	0.000452468	0.588	0	0	-4.67302	20	26	9	3UTR		0	0
bta-miR-1271	ENSBTAT00000005935	GRHL2	4586	4626	1	-20.5	1	1.7e-05	0.368	0	0	-9.10972	12	15	11	3UTR		0	0
bta-miR-127	ENSBTAT00000005935	GRHL2	6315	6351	0.923077	-25	1	0.000234005	0.544	0	0	-3.93757	20	36	8	3UTR		0	0
bta-miR-3432a	ENSBTAT00000063409	ZNF706	2295	2325	0.923077	-18.5	0	0.0330419	0.662	0	0	-9.95919	16	30	11	3UTR		0	0
bta-miR-6529a	ENSBTAT00000063409	ZNF706	671	704	0.923077	-19.4	0	0.000348444	0.662	0	0	-6.51454	18	33	9	3UTR		0	0
bta-miR-211	ENSBTAT00000014975	SNX31	2149	2165	1	-17.3	0	0.12424	0.676	0	0	-14.1825	14	16	12	3UTR		0	0
bta-miR-6529a	ENSBTAT00000001658	ANKRD46	1132	1155	1	-18.9	0	0.00410072	0.588	0	0	-13.6656	16	23	7	3UTR		0	0
bta-miR-204	ENSBTAT00000016718	HRSP12	865	884	0.846154	-18	1	0.200253	0.75	0	0	-8.25288	17	19	14	3UTR		0	0
bta-miR-196a	ENSBTAT00000037186	TP53INP1	4940	4961	0.884615	-18.8	0	0.035716	0.706	0	0	-8.67135	19	21	10	3UTR		0	0
bta-miR-1271	ENSBTAT00000037192	ESRP1	2703	2716	0.846154	-16.8	0	0.04654	0.676	0	0	-7.16235	11	13	6	3UTR		0	0
bta-miR-196a	ENSBTAT00000004524	OTUD6B	1536	1557	0.871795	-18	0	0.044002	0.544	0	0	-10.7153	16	21	12	3UTR		0	0
bta-miR-375	ENSBTAT00000009606	LOC107131287	938	962	0.923077	-19.6	1	0.00141205	0.426	0	0	-4.99396	18	24	8	3UTR		0	0
bta-miR-1271	ENSBTAT00000028091	ATP6V0D2	1708	1726	0.846154	-15.8	1	0.0423178	0.618	0	0	-3.79332	15	18	7	3UTR		0	0
bta-miR-3432a	ENSBTAT00000001324	CA13	1442	1463	1	-20.8	0	0.000146308	0.544	0	0	-8.05823	16	21	8	3UTR		0	0
bta-miR-6529a	ENSBTAT00000027342	SLC10A5	2868	2918	1	-29.2	1	0.00627313	0.441	0	0	-3.93757	18	22	14	3UTR		0	0
bta-miR-6529a	ENSBTAT00000008903	MRPL13	784	794	0.923077	-17.6	0	0.126224	0.809	0	0	-20.4803	9	10	9	3UTR		0	0
bta-miR-211	ENSBTAT00000048242	ANKRD49	1705	1718	0.923077	-15.1	0	0.00643039	0.632	0	0	-7.66387	12	13	12	3UTR		0	0
bta-miR-6529a	ENSBTAT00000033028	MSANTD4	2014	2038	0.846154	-16.2	1	0.00185392	0.662	0	0	-4.76182	13	16	9	3UTR		0	0
bta-miR-6529a	ENSBTAT00000005797	ARHGAP42	7529	7553	1	-22.9	0	0.0120934	0.574	0	0	-9.95757	18	24	10	3UTR		0	0
bta-miR-204	ENSBTAT00000022028	MTMR2	4667	4681	1	-18.2	0	0.0118786	0.485	0	0	-9.86134	12	14	8	3UTR		0	0
bta-miR-204	ENSBTAT00000034535	ENDOD1	3838	3882	1	-22	1	0.0109886	0.559	0	0	-6.76235	17	23	10	3UTR		0	0
bta-miR-369-5p	ENSBTAT00000025212	AMOTL1	3574	3594	1	-19.2	0	0.00312358	0.485	0	0	-13.258	16	20	12	3UTR		0	0
bta-miR-127	ENSBTAT00000005407	C15H11orf87	1553	1568	0.846154	-22.9	0	0.000578883	0.574	0	0	-19.4239	14	15	14	3UTR		0	0
bta-miR-369-5p	ENSBTAT00000006129	RDX	3796	3829	0.846154	-15.8	0	0.0056124	0.529	0	0	-9.93982	10	13	8	3UTR		0	0
bta-miR-6529a	ENSBTAT00000040095	DIXDC1	4388	4403	0.846154	-19.6	0	0.0193618	0.529	0	0	-17.1102	13	15	7	3UTR		0	0
bta-miR-204	ENSBTAT00000020999	C15H11orf34	767	783	0.923077	-18	1	5.07e-08	0.441	0	0	-10.1092	14	16	10	3UTR		0	0
bta-miR-204	ENSBTAT00000017826	SCN4B	3811	3852	0.846154	-22.7	1	0.0333795	0.485	0	0	-7.51743	19	41	11	3UTR		0	0
bta-miR-3432a	ENSBTAT00000020859	CD3E	901	921	1	-18.6	0	0.188254	0.529	0	0	-15.4955	14	20	11	3UTR		0	0
bta-miR-6529a	ENSBTAT00000008799	ARCN1	1857	1907	0.923077	-17	1	0.000199077	0.544	0	0	-7.73085	13	16	10	3UTR		0	0
bta-miR-3432a	ENSBTAT00000010619	TRAPPC4	1070	1094	0.846154	-21.1	1	0.000254102	0.529	0	0	-5.76291	17	24	11	3UTR		0	0
bta-miR-6529a	ENSBTAT00000016601	NLRX1	3522	3561	0.846154	-20.5	1	0.000172709	0.426	0	0	-4.79441	17	39	9	3UTR		0	0
bta-miR-204	ENSBTAT00000008961	CBL	7963	7986	0.923077	-23.1	0	0.00502185	0.515	0	0	-11.8505	16	23	10	3UTR		0	0
bta-miR-3432a	ENSBTAT00000008961	CBL	10380	10403	1	-19.5	1	0.0640358	0.618	0	0	-6.25121	19	23	10	3UTR		0	0
bta-miR-211	ENSBTAT00000047015	MCAM	1591	1609	1	-21.2	1	0.0253749	0.456	0	0	-4.17062	15	18	8	3UTR		0	0
bta-miR-6529a	ENSBTAT00000047079	SC5D	1231	1253	0.923077	-16	1	0.0112028	0.721	0	0	-6.86117	15	22	8	3UTR		0	0
bta-miR-204	ENSBTAT00000007132	KCNC1	2272	2290	1	-23.6	1	0.068816	0.441	0	0	-4.99396	16	18	8	3UTR		0	0
bta-miR-375	ENSBTAT00000011940	FAR1	2421	2443	0.846154	-17.4	0	0.00245718	0.603	0	0	-15.5666	17	22	9	3UTR		0	0
bta-miR-6529a	ENSBTAT00000046140	MRVI1	3403	3421	1	-19.9	0	0.000301153	0.544	0	0	-12.7023	14	18	10	3UTR		0	0
bta-miR-6529a	ENSBTAT00000009387	MRVI1	3113	3131	1	-19.9	0	0.000301153	0.544	0	0	-12.7023	14	18	10	3UTR		0	0
bta-miR-196a	ENSBTAT00000002578	SWAP70	2701	2722	1	-18.4	0	0.243077	0.735	0	0	-14.8713	15	21	11	3UTR		0	0
bta-miR-204	ENSBTAT00000002111	TMEM41B	1191	1214	1	-19.4	1	0.273048	0.676	0	0	-5.76291	17	23	10	3UTR		0	0
bta-miR-3432a	ENSBTAT00000004746	ZNF215	2052	2066	0.923077	-16.9	0	3.85e-06	0.485	0	0	-6.46361	13	14	13	3UTR		0	0
bta-miR-1271	ENSBTAT00000011709	OR52W1	4609	4620	1	-17.9	1	0.00337846	0.574	0	0	-13.2236	10	11	10	3UTR		0	0
bta-miR-1271	ENSBTAT00000028770	OR52B2	2478	2506	1	-18.3	0	6.85e-05	0.529	0	0	-8.79494	12	15	9	3UTR		0	0
bta-miR-3432a	ENSBTAT00000007366	TRIM34	2282	2305	0.923077	-19.5	1	6.7e-05	0.735	0	0	-3.93757	18	23	8	3UTR		0	0
bta-miR-204	ENSBTAT00000005452	HBE4	507	527	1	-18.5	1	3.07e-06	0.5	0	0	-8.25288	13	16	11	3UTR		0	0
bta-miR-3432a	ENSBTAT00000000284	OR51E1	1307	1324	1	-17.6	0	0.0211751	0.676	0	0	-12.9092	15	17	13	3UTR		0	0
bta-miR-6529a	ENSBTAT00000015061	TRIM68	1678	1727	0.923077	-22.5	1	3.33e-06	0.441	0	0	-9.59714	16	22	9	3UTR		0	0
bta-miR-1271	ENSBTAT00000011097	PGAP2	1599	1610	0.846154	-17.9	1	2.17e-06	0.456	0	0	-13.2236	10	11	10	3UTR		0	0
bta-miR-6529a	ENSBTAT00000024553	NUMA1	6641	6664	0.846154	-20	0	0.0448449	0.5	0	0	-8.05661	17	23	5	3UTR		0	0
bta-miR-204	ENSBTAT00000021930	FAM168A	1735	1754	1	-25.4	1	0.00969848	0.338	0	0	-7.28438	17	19	11	3UTR		0	0
bta-miR-196a	ENSBTAT00000022442	POLD3	3030	3048	1	-19.9	0	0.002631	0.5	0	0	-11.1271	16	18	12	3UTR		0	0
bta-miR-375	ENSBTAT00000036738	NEU3	6369	6411	1	-20.9	1	0.00540596	0.559	0	0	-4.17062	17	20	15	3UTR		0	0
bta-miR-375	ENSBTAT00000020716	SLCO2B1	3262	3298	0.846154	-17.2	0	0.000787189	0.5	0	0	-17.0124	16	36	9	3UTR		0	0
bta-miR-1271	ENSBTAT00000039717	SERPINH1	1756	1767	0.923077	-17.2	0	0.000608088	0.485	0	0	-8.33988	10	11	10	3UTR		0	0
bta-miR-6529a	ENSBTAT00000014362	EMSY	5775	5798	1	-20	0	0.00283656	0.647	0	0	-5.83853	18	23	6	3UTR		0	0
bta-miR-3432a	ENSBTAT00000038866	MUC15	2575	2599	1	-18.9	1	0.000723614	0.632	0	0	-13.2236	14	22	10	3UTR		0	0
bta-miR-204	ENSBTAT00000008771	FIBIN	2316	2338	1	-19.4	1	7.23e-06	0.515	0	0	-10.3422	15	22	10	3UTR		0	0
bta-miR-6529a	ENSBTAT00000003370	LGR4	2912	2934	1	-20.8	1	0.0100498	0.544	0	0	-5.52986	15	22	11	3UTR		0	0
bta-miR-6529a	ENSBTAT00000053169	MPPED2	1018	1035	0.846154	-15.9	0	0.0206028	0.632	0	0	-5.71431	14	17	6	3UTR		0	0
bta-miR-1271	ENSBTAT00000000600	DNAJC24	1603	1628	0.846154	-17.2	1	0.000519738	0.676	0	0	-3.79332	15	17	15	3UTR		0	0
bta-miR-375	ENSBTAT00000013287	FBXO3	1806	1822	0.807692	-15.9	0	0.000308899	0.632	0	0	-16.302	15	16	15	3UTR		0	0
bta-miR-211	ENSBTAT00000002299	CLIC6	893	914	0.846154	-23.5	0	0.000331933	0.235	0	0	-9.88445	17	21	8	CDS		0	0
bta-miR-1271	ENSBTAT00000037243	RCAN1	467	504	1	-20	0	3.21e-05	0.5	0	0	-7.3066	12	14	12	CDS		0	0
bta-miR-204	ENSBTAT00000037245	KCNE2	382	403	0.923077	-20.1	0	0.00110986	0.529	0	0	-5.83853	17	21	11	CDS		0	0
bta-miR-6529a	ENSBTAT00000049667	DONSON	803	821	0.923077	-17.6	1	0.334002	0.647	0	0	-8.02019	17	18	17	CDS		0	0
bta-miR-1271	ENSBTAT00000012108	GART	2573	2588	1	-18.7	0	2.03e-05	0.515	0	0	-7.3066	12	15	6	CDS		0	0
bta-miR-1271	ENSBTAT00000029080	IFNAR1	398	415	1	-18	1	0.00228219	0.632	0	0	-5.9393	14	17	11	CDS		0	0
bta-miR-1271	ENSBTAT00000066310	LOC526226	55	73	0.846154	-16.1	1	7.52e-05	0.412	0	0	-13.2236	10	12	10	CDS		0	0
bta-miR-6529a	ENSBTAT00000066310	LOC526226	157	172	1	-17.6	1	0.000821592	0.485	0	0	-5.81384	13	15	11	CDS		0	0
bta-miR-196a	ENSBTAT00000003977	C1H21orf59	689	705	1	-17.5	1	3.12e-06	0.441	0	0	-5.9255	12	14	12	CDS		0	0
bta-miR-3432a	ENSBTAT00000023019	EVA1C	794	810	0.923077	-18.7	0	0.0171074	0.574	0	0	-12.6708	15	16	15	CDS		0	0
bta-miR-211	ENSBTAT00000016473	URB1	2063	2084	0.923077	-23.7	1	0.0014142	0.456	0	0	-11.1286	17	21	9	CDS		0	0
bta-miR-6529a	ENSBTAT00000032452	SOD1	379	397	1	-18.4	1	0.011807	0.544	0	0	-5.76291	13	18	8	CDS		0	0
bta-miR-1271	ENSBTAT00000044994	CLDN8	496	513	1	-17.9	1	6.58e-06	0.456	0	0	-5.61866	12	15	7	CDS		0	0
bta-miR-211	ENSBTAT00000026801	USP16	118	130	1	-18.4	1	0.0125532	0.618	0	0	-10.3988	11	12	11	CDS		0	0
bta-miR-6529a	ENSBTAT00000026801	USP16	2409	2429	0.923077	-16.7	1	0.628161	0.544	0	0	-8.16444	15	20	10	CDS		0	0
bta-miR-375	ENSBTAT00000026801	USP16	2342	2360	1	-19.1	0	0.00129276	0.529	0	0	-10.5818	16	18	10	CDS		0	0
bta-miR-6529a	ENSBTAT00000032432	LTN1	3253	3271	1	-21.5	1	0.0268294	0.574	0	0	-4.79441	15	18	13	CDS		0	0
[truncated: 5,162 more rows]

## Sheet: up DA miRNAs in X sperm
mirnaid	ensemblid	genesymbol	start	end	binding p	energy	seed	accessibility	au	phylopstem	phylopflank	me	number_of_pairings	binding_region_length	longest_consecutive_pairings	position	validated	TargetScan	miRDB
bta-miR-378	ENSBTAT00000054480	OLIG1	1561	1580	0.923077	-19.4	0	0.00128755	0.456	0	0	-12.2851	14	19	7	3UTR		0	0
bta-miR-652	ENSBTAT00000061264	ROBO1	5431	5451	0.923077	-24	0	0.000355864	0.632	0	0	-8.4155	17	20	8	3UTR		0	0
bta-miR-652	ENSBTAT00000012150	CADM2	8381	8403	1	-22.5	0	0.000117608	0.706	0	0	-6.74759	12	14	12	3UTR		0	0
bta-miR-378	ENSBTAT00000020876	NSUN3	2132	2150	0.923077	-17.6	1	0.289285	0.75	0	0	-7.16801	15	18	8	3UTR		0	0
bta-miR-15a	ENSBTAT00000004503	TFG	1616	1653	1	-19.4	1	0.0272326	0.75	0	0	-4.99396	16	18	16	3UTR		0	0
bta-miR-15a	ENSBTAT00000016779	PLCXD2	7358	7398	1	-18.1	1	0.0045594	0.691	0	0	-6.90779	11	13	11	3UTR		0	0
bta-miR-652	ENSBTAT00000015755	BTLA	2197	2238	0.846154	-16.6	0	7.81e-05	0.603	0	0	-10.603	16	41	8	3UTR		0	0
bta-miR-652	ENSBTAT00000015755	BTLA	2423	2444	0.846154	-18.9	0	0.00158388	0.603	0	0	-15.7181	15	21	9	3UTR		0	0
bta-miR-15a	ENSBTAT00000055158	ATP6V1A	2412	2428	1	-18.2	1	0.0104547	0.706	0	0	-4.52877	14	16	13	3UTR		0	0
bta-miR-15a	ENSBTAT00000028521	HEG1	5848	5866	0.846154	-16.7	1	0.00282486	0.485	0	0	-7.09331	14	18	8	3UTR		0	0
bta-miR-378	ENSBTAT00000017713	SMCO1	771	792	1	-19.9	1	0.000398476	0.647	0	0	-6.48426	16	21	7	3UTR		0	0
bta-miR-378	ENSBTAT00000046389	SENP5	2955	2987	0.923077	-19.3	0	0.000892025	0.559	0	0	-6.51454	18	32	8	3UTR		0	0
bta-miR-652	ENSBTAT00000046189	FGF12	823	844	1	-21.3	0	0.00325483	0.574	0	0	-15.5666	14	21	7	3UTR		0	0
bta-miR-15a	ENSBTAT00000051911	FAM131A	1241	1257	1	-19	1	0.00210005	0.426	0	0	-4.957	14	16	12	3UTR		0	0
bta-miR-652	ENSBTAT00000007428	ECE2	3128	3145	0.923077	-21.2	0	0.00127173	0.426	0	0	-7.80367	13	17	7	3UTR		0	0
bta-miR-652	ENSBTAT00000045385	ECE2	3215	3232	0.923077	-21.2	0	0.00127173	0.426	0	0	-7.80367	13	17	7	3UTR		0	0
bta-miR-652	ENSBTAT00000064205	ECE2	2714	2731	0.923077	-21.2	0	0.00127173	0.426	0	0	-7.80367	13	17	7	3UTR		0	0
bta-miR-652	ENSBTAT00000007435	ECE2	2801	2818	0.923077	-21.2	0	0.00127173	0.426	0	0	-7.80367	13	17	7	3UTR		0	0
bta-miR-652	ENSBTAT00000052818	MRAS	3819	3860	0.846154	-20.6	1	2.95e-05	0.5	0	0	-4.52877	15	22	8	3UTR		0	0
bta-miR-652	ENSBTAT00000052818	MRAS	2490	2516	0.820513	-24.9	0	2.98e-05	0.515	0	0	-8.05823	17	26	9	3UTR		0	0
bta-miR-378	ENSBTAT00000024966	NUDT16	1272	1292	0.923077	-19.8	0	0.131707	0.456	0	0	-8.29128	16	20	8	3UTR		0	0
bta-miR-15a	ENSBTAT00000061345	COLQ	2562	2573	0.846154	-16.8	1	1.42e-06	0.309	0	0	-13.2236	10	11	10	3UTR		0	0
bta-miR-15a	ENSBTAT00000009977	INPP1	1506	1537	0.846154	-19.1	1	6.68e-05	0.735	0	0	-3.93757	16	24	11	3UTR		0	0
bta-miR-652	ENSBTAT00000026553	ITGAV	6285	6313	0.846154	-20.4	0	0.0491998	0.632	0	0	-15.5666	15	28	10	3UTR		0	0
bta-miR-15a	ENSBTAT00000057306	LOC614531	1285	1308	1	-18.1	1	0.00257615	0.588	0	0	-6.90779	11	13	11	3UTR		0	0
bta-miR-15a	ENSBTAT00000028831	GPR155	3178	3195	0.923077	-18.7	1	3.11e-06	0.588	0	0	-10.3988	11	13	11	3UTR		0	0
bta-miR-652	ENSBTAT00000046952	CCDC173	6532	6554	0.948718	-20	1	0.00643124	0.706	0	0	-5.08276	17	22	7	3UTR		0	0
bta-miR-378	ENSBTAT00000002469	KCNH7	6779	6799	1	-24.7	0	9.99e-05	0.588	0	0	-8.85129	18	20	14	3UTR		0	0
bta-miR-652	ENSBTAT00000020366	SLC4A10	4758	4773	0.846154	-18.5	0	5.68e-06	0.706	0	0	-18.9134	13	15	11	3UTR		0	0
bta-miR-378	ENSBTAT00000018330	PKP4	4189	4238	0.846154	-18.8	1	0.0344704	0.5	0	0	-8.57351	17	24	7	3UTR		0	0
bta-miR-378	ENSBTAT00000001883	ARL6IP6	1787	1808	0.923077	-17.5	0	0.167972	0.676	0	0	-8.91507	17	21	9	3UTR		0	0
bta-miR-15a	ENSBTAT00000021579	RBM43	2539	2572	0.846154	-16.5	1	0.0890202	0.676	0	0	-6.08354	19	33	15	3UTR		0	0
bta-miR-15a	ENSBTAT00000045869	RND3	1718	1735	0.846154	-16.2	1	0.153416	0.691	0	0	-4.65016	15	17	12	3UTR		0	0
bta-miR-15a	ENSBTAT00000024108	ACVR2A	2564	2605	1	-18.4	1	0.000190546	0.632	0	0	-10.3988	11	13	11	3UTR		0	0
bta-miR-15a	ENSBTAT00000002725	INSIG2	2260	2271	0.846154	-16.7	1	0.00161182	0.618	0	0	-10.2546	10	11	10	3UTR		0	0
bta-miR-378	ENSBTAT00000038313	CASP8	1886	1914	1	-19.1	0	0.00210513	0.618	0	0	-13.8149	18	28	10	3UTR		0	0
bta-miR-15a	ENSBTAT00000029301	NDUFS1	2467	2484	0.846154	-16.2	0	0.00469171	0.779	0	0	-7.24999	15	17	11	3UTR		0	0
bta-miR-378	ENSBTAT00000024134	MAP2	7322	7356	0.923077	-21.2	1	0.056819	0.676	0	0	-3.79332	18	25	11	3UTR		0	0
bta-miR-378	ENSBTAT00000038243	USP37	5751	5771	0.923077	-18	0	0.0109755	0.691	0	0	-12.5345	16	20	13	3UTR		0	0
bta-miR-652	ENSBTAT00000016762	SLC1A2	4718	4736	1	-22.1	0	0.004171	0.676	0	0	-6.98341	15	18	6	3UTR		0	0
bta-miR-652	ENSBTAT00000010178	MDK	737	755	0.923077	-21.1	1	0.0141228	0.691	0	0	-6.76235	15	18	7	3UTR		0	0
bta-miR-15a	ENSBTAT00000012592	ARFGAP2	2201	2213	0.923077	-17.7	1	0.000200426	0.368	0	0	-10.3988	11	12	11	3UTR		0	0
bta-miR-15a	ENSBTAT00000063387	NFASC	9268	9286	1	-19.7	1	0.000139448	0.368	0	0	-11.254	15	18	9	3UTR		0	0
bta-miR-378	ENSBTAT00000010116	SLC45A3	2911	2927	0.923077	-23.6	1	2.33e-05	0.338	0	0	-4.02637	14	16	11	3UTR		0	0
bta-miR-15a	ENSBTAT00000001818	SLC26A9	4855	4882	0.923077	-18.4	1	0.000786464	0.5	0	0	-4.17062	15	18	9	3UTR		0	0
bta-miR-378	ENSBTAT00000021249	GLRX2	645	664	0.846154	-17.1	0	0.00226246	0.544	0	0	-15.7262	15	19	9	3UTR		0	0
bta-miR-378	ENSBTAT00000020640	LYPLAL1	1911	1928	1	-17.2	1	0.0178386	0.75	0	0	-11.3517	15	17	9	3UTR		0	0
bta-miR-378	ENSBTAT00000016985	TP53BP2	4270	4288	0.923077	-20.8	0	0.0162108	0.794	0	0	-8.4155	17	18	17	3UTR		0	0
bta-miR-15a	ENSBTAT00000017450	ACBD3	2972	3001	1	-18.4	1	0.0377096	0.676	0	0	-6.78234	11	13	11	3UTR		0	0
bta-miR-378	ENSBTAT00000002658	PLOD1	2784	2801	0.923077	-22.2	0	1.01e-06	0.441	0	0	-16.4234	15	17	10	3UTR		0	0
bta-miR-378	ENSBTAT00000016736	GPR157	1133	1151	0.923077	-21	1	0.000100322	0.309	0	0	-4.17062	15	18	12	3UTR		0	0
bta-miR-652	ENSBTAT00000028871	KDM5B	4861	4883	0.923077	-20.2	1	0.00773914	0.544	0	0	-9.81601	16	22	9	3UTR		0	0
bta-miR-378	ENSBTAT00000020432	AADACL3	2718	2740	0.846154	-19.7	0	0.00588495	0.441	0	0	-8.84192	15	22	8	3UTR		0	0
bta-miR-378	ENSBTAT00000005704	DARS2	2325	2360	0.923077	-22.9	1	0.000485206	0.618	0	0	-3.79332	17	35	12	3UTR		0	0
bta-miR-652	ENSBTAT00000034000	RALGPS2	2282	2327	1	-21	1	0.000105512	0.515	0	0	-5.03583	14	17	8	3UTR		0	0
bta-miR-378	ENSBTAT00000003118	TDRD5	3279	3293	0.846154	-18.4	0	9.93e-05	0.529	0	0	-16.0078	13	14	13	3UTR		0	0
bta-miR-378	ENSBTAT00000011536	ELF3	1817	1837	0.871795	-19.2	0	0.00362965	0.695	0	0	-9.87071	17	20	8	3UTR		0	0
bta-miR-652	ENSBTAT00000043591	LHX9	3355	3372	0.846154	-19.6	0	6.97e-05	0.618	0	0	-15.5666	14	17	11	3UTR		0	0
bta-miR-15a	ENSBTAT00000013320	PTPRC	3999	4010	1	-17	1	0.0108675	0.721	0	0	-8.07147	10	11	10	3UTR		0	0
bta-miR-15a	ENSBTAT00000049751	TMEM192	1965	1983	0.923077	-16.8	1	0.00340408	0.706	0	0	-6.23647	14	18	8	3UTR		0	0
bta-miR-652	ENSBTAT00000010653	DCLK2	5419	5445	1	-24	0	1.44e-05	0.574	0	0	-9.95757	14	18	10	3UTR		0	0
bta-miR-15a	ENSBTAT00000047622	C17H4orf46	1841	1853	0.923077	-16	1	1.02e-05	0.706	0	0	-10.3988	11	12	11	3UTR		0	0
bta-miR-378	ENSBTAT00000012083	SLC15A4	2049	2071	0.846154	-20.1	0	0.00105903	0.382	0	0	-9.86134	15	22	8	3UTR		0	0
bta-miR-652	ENSBTAT00000029618	SH2B3	1770	1790	0.923077	-21.2	0	1.47e-05	0.441	0	0	-7.74319	16	20	9	3UTR		0	0
bta-miR-378	ENSBTAT00000007798	PRKAB1	2052	2083	0.923077	-20.5	0	0.0137195	0.515	0	0	-6.51454	19	31	12	3UTR		0	0
bta-miR-652	ENSBTAT00000011438	SRRM4	3356	3373	1	-23	0	1.23e-05	0.441	0	0	-15.2093	14	17	11	3UTR		0	0
bta-miR-652	ENSBTAT00000010329	VSIG10	4169	4184	0.923077	-20.3	0	0.000651131	0.471	0	0	-18.9134	14	15	14	3UTR		0	0
bta-miR-15a	ENSBTAT00000063283	C17H12orf49	722	748	0.846154	-18.4	1	4.15e-05	0.412	0	0	-10.3988	11	13	11	3UTR		0	0
bta-miR-15a	ENSBTAT00000029525	DDX54	2937	2947	0.923077	-16.1	1	0.00164226	0.485	0	0	-14.4661	9	10	9	3UTR		0	0
bta-miR-652	ENSBTAT00000061095	KIAA1671	10299	10324	1	-25.1	1	2.82e-05	0.574	0	0	-3.79332	17	20	15	3UTR		0	0
bta-miR-15a	ENSBTAT00000014109	PIK3IP1	1267	1287	0.846154	-16.1	1	2.68e-06	0.426	0	0	-10.3988	11	13	11	3UTR		0	0
bta-miR-652	ENSBTAT00000011848	PISD	1981	2000	1	-23.9	0	0.000132713	0.368	0	0	-6.51454	15	19	11	3UTR		0	0
bta-miR-378	ENSBTAT00000025815	SCARF2	2797	2818	0.846154	-22.5	0	5.02e-06	0.324	0	0	-7.51962	14	21	7	3UTR		0	0
bta-miR-378	ENSBTAT00000056937	UFD1L	1265	1289	0.846154	-21.9	0	6.48e-06	0.412	0	0	-11.357	18	24	11	3UTR		0	0
bta-miR-378	ENSBTAT00000002972	GLG1	6242	6272	0.846154	-21.2	1	0.00365113	0.397	0	0	-4.02637	18	30	7	3UTR		0	0
bta-miR-15a	ENSBTAT00000020818	KARS	2039	2074	1	-19.9	1	0.000978055	0.574	0	0	-6.08354	14	18	12	3UTR		0	0
bta-miR-378	ENSBTAT00000048851	MON1B	2828	2845	0.923077	-21.9	0	1.64e-07	0.382	0	0	-15.5666	15	17	9	3UTR		0	0
bta-miR-378	ENSBTAT00000012432	USP10	2628	2646	0.923077	-20.3	0	0.101557	0.603	0	0	-11.0902	15	18	9	3UTR		0	0
bta-miR-15a	ENSBTAT00000013088	KIAA0182	4726	4744	0.846154	-19.1	0	1.66e-06	0.294	0	0	-17.0124	15	18	9	3UTR		0	0
bta-miR-652	ENSBTAT00000002878	FBXO31	5377	5397	0.923077	-23.9	1	9.59e-06	0.561	0	0	-5.18008	19	20	19	3UTR		0	0
bta-miR-378	ENSBTAT00000025533	TRAPPC2L	629	650	0.846154	-20.8	1	0.000116455	0.529	0	0	-5.22701	14	21	8	3UTR		0	0
bta-miR-652	ENSBTAT00000032542	CDH15	2899	2914	0.923077	-24.5	0	1.02e-05	0.529	0	0	-16.8091	14	15	14	3UTR		0	0
bta-miR-378	ENSBTAT00000027077	DBNDD1	1337	1354	1	-19.9	1	0.00075969	0.441	0	0	-10.1092	14	17	10	3UTR		0	0
bta-miR-652	ENSBTAT00000027077	DBNDD1	715	735	0.846154	-25.3	0	0.00120667	0.441	0	0	-6.98341	18	20	14	3UTR		0	0
bta-miR-15a	ENSBTAT00000026560	N4BP1	2929	2966	1	-15.1	1	0.133221	0.735	0	0	-6.46952	14	18	13	3UTR		0	0
bta-miR-15a	ENSBTAT00000019346	ATP6V0D1	1115	1163	1	-16.4	1	6.93e-07	0.397	0	0	-11.4183	9	11	9	3UTR		0	0
bta-miR-378	ENSBTAT00000012698	SLC7A6OS	1449	1470	0.846154	-17.8	0	0.241722	0.529	0	0	-12.5207	16	21	10	3UTR		0	0
bta-miR-652	ENSBTAT00000045547	VPS4A	1762	1785	0.846154	-21.6	0	3.47e-05	0.324	0	0	-6.51454	17	23	8	3UTR		0	0
bta-miR-378	ENSBTAT00000017847	NFAT5	10495	10524	0.884615	-20.1	0	0.00862575	0.618	0	0	-6.50069	19	29	12	3UTR		0	0
bta-miR-378	ENSBTAT00000032300	MARVELD3	1629	1651	0.923077	-19.9	0	0.0144097	0.603	0	0	-10.608	16	22	10	3UTR		0	0
bta-miR-15a	ENSBTAT00000017877	HAUS5	2741	2778	0.846154	-17.8	0	0.00703151	0.588	0	0	-6.74759	14	18	12	3UTR		0	0
bta-miR-15a	ENSBTAT00000044399	HAUS5	2773	2810	0.846154	-17.8	0	0.00703151	0.588	0	0	-6.74759	14	18	12	3UTR		0	0
bta-miR-652	ENSBTAT00000025930	ITPKC	2051	2082	0.923077	-24	0	0.000432175	0.412	0	0	-6.51454	18	31	7	3UTR		0	0
bta-miR-15a	ENSBTAT00000018204	CLASRP	2331	2345	0.923077	-15.6	1	5.02e-05	0.529	0	0	-7.05204	12	14	8	3UTR		0	0
bta-miR-378	ENSBTAT00000066015	LOC100300478	2564	2593	0.961538	-21.3	1	0.000231156	0.515	0	0	-3.93757	21	29	8	3UTR		0	0
bta-miR-378	ENSBTAT00000055229	ZIM2	6315	6337	0.846154	-21	0	0.0111062	0.632	0	0	-10.305	16	22	7	3UTR		0	0
bta-miR-378	ENSBTAT00000016986	LPO	2528	2551	0.923077	-23.6	0	0.00505328	0.544	0	0	-11.8505	16	23	9	3UTR		0	0
bta-miR-378	ENSBTAT00000035470	MED13	7016	7045	1	-20.2	1	0.0537258	0.721	0	0	-5.69245	19	29	7	3UTR		0	0
bta-miR-15a	ENSBTAT00000005887	APPBP2	4584	4604	0.846154	-15.4	1	0.00234534	0.515	0	0	-8.8291	11	15	8	3UTR		0	0
bta-miR-378	ENSBTAT00000048729	PIGW	1811	1827	0.846154	-16.8	0	0.00286962	0.779	0	0	-14.1591	14	16	9	3UTR		0	0
bta-miR-15a	ENSBTAT00000019537	TADA2A	1684	1706	0.846154	-15.1	1	5.12e-05	0.618	0	0	-14.243	8	10	8	3UTR		0	0
bta-miR-652	ENSBTAT00000010666	TMEM97	837	848	1	-18.8	1	0.00177969	0.412	0	0	-8.07147	10	11	10	3UTR		0	0
bta-miR-378	ENSBTAT00000046961	NUFIP2	10273	10303	0.846154	-21.4	0	0.451772	0.632	0	0	-10.7414	15	30	7	3UTR		0	0
bta-miR-378	ENSBTAT00000011080	TIMM22	1464	1484	0.865385	-22.5	0	4.28e-05	0.471	0	0	-8.68381	16	20	8	3UTR		0	0
bta-miR-652	ENSBTAT00000035154	MNT	2768	2786	1	-26.8	1	0.000130155	0.397	0	0	-11.2074	16	18	14	3UTR		0	0
bta-miR-378	ENSBTAT00000055329	PAFAH1B1	5361	5383	0.923077	-20.5	1	0.0233291	0.647	0	0	-12.2551	15	22	10	3UTR		0	0
bta-miR-378	ENSBTAT00000020298	P2RX5	3547	3567	1	-20.9	1	0.0335774	0.515	0	0	-5.38561	16	20	12	3UTR		0	0
bta-miR-15a	ENSBTAT00000022110	NCBP3	2701	2745	1	-18.2	1	0.0132995	0.632	0	0	-5.76291	13	15	13	3UTR		0	0
bta-miR-378	ENSBTAT00000003883	PITPNM3	3901	3926	0.846154	-23.8	0	0.00734588	0.397	0	0	-9.88456	17	25	11	3UTR		0	0
bta-miR-15a	ENSBTAT00000003883	PITPNM3	4259	4280	0.846154	-19	0	0.0126006	0.529	0	0	-6.50069	17	21	13	3UTR		0	0
bta-miR-378	ENSBTAT00000012109	SLC2A4	2057	2081	0.846154	-19.6	1	0.000175955	0.456	0	0	-4.17062	15	24	9	3UTR		0	0
bta-miR-15a	ENSBTAT00000000131	USP43	3715	3735	1	-17.4	1	0.0184428	0.544	0	0	-12.2551	15	20	10	3UTR		0	0
bta-miR-15a	ENSBTAT00000044085	MAP2K4	2065	2075	0.923077	-15.9	1	0.00157178	0.5	0	0	-11.4183	9	10	9	3UTR		0	0
bta-miR-15a	ENSBTAT00000001247	ZNF286A	2482	2493	0.923077	-17	1	7.89e-05	0.515	0	0	-10.2546	10	11	10	3UTR		0	0
bta-miR-378	ENSBTAT00000001247	ZNF286A	3520	3539	0.923077	-19.7	0	0.00206735	0.559	0	0	-12.2069	15	19	8	3UTR		0	0
bta-miR-15a	ENSBTAT00000018147	NFE2L1	4746	4764	0.923077	-17	1	0.00979054	0.559	0	0	-4.17062	15	18	10	3UTR		0	0
bta-miR-15a	ENSBTAT00000015331	PCGF2	1262	1282	0.807692	-16.2	1	0.00095142	0.603	0	0	-5.81384	18	20	15	3UTR		0	0
bta-miR-378	ENSBTAT00000043205	LASP1	2249	2268	1	-22.7	0	0.0429437	0.426	0	0	-9.81332	17	19	13	3UTR		0	0
bta-miR-378	ENSBTAT00000043110	KRT222	1034	1048	1	-17.7	0	0.0515122	0.574	0	0	-17.9671	13	14	13	3UTR		0	0
bta-miR-378	ENSBTAT00000047914	KRT16	1434	1453	0.846154	-22	0	3.89e-05	0.353	0	0	-10.6174	16	19	13	3UTR		0	0
bta-miR-652	ENSBTAT00000034806	UBTF	3228	3262	0.923077	-22.2	0	6.18e-05	0.485	0	0	-8.05823	17	34	11	3UTR		0	0
bta-miR-378	ENSBTAT00000007478	CCDC43	1800	1823	0.923077	-21.5	0	0.000369556	0.559	0	0	-11.357	18	23	8	3UTR		0	0
bta-miR-15a	ENSBTAT00000003533	CDC27	4238	4250	1	-17.7	1	0.0969586	0.75	0	0	-6.78234	11	12	11	3UTR		0	0
bta-miR-15a	ENSBTAT00000020897	MRC2	4997	5013	0.846154	-17.5	1	1.67e-05	0.397	0	0	-4.90607	14	16	9	3UTR		0	0
bta-miR-652	ENSBTAT00000042727	CYB561	1765	1783	1	-22.9	0	0.00156112	0.5	0	0	-12.8934	16	18	12	3UTR		0	0
bta-miR-652	ENSBTAT00000027732	CYB561	1829	1847	1	-22.9	0	0.00146824	0.515	0	0	-12.8934	16	18	12	3UTR		0	0
bta-miR-378	ENSBTAT00000021324	CCDC40	4133	4155	0.846154	-20.5	0	0.00953708	0.441	0	0	-5.83853	17	22	9	3UTR		0	0
bta-miR-378	ENSBTAT00000024309	MFSD11	2956	2973	1	-20.7	0	0.0036953	0.647	0	0	-10.4034	16	17	16	3UTR		0	0
bta-miR-652	ENSBTAT00000034689	MIF4GD	821	836	0.923077	-22.6	1	3.05e-05	0.338	0	0	-7.48864	12	15	7	3UTR		0	0
bta-miR-15a	ENSBTAT00000019467	FOXI1	1281	1297	0.846154	-16.1	0	0.0160818	0.574	0	0	-14.5224	15	16	15	3UTR		0	0
bta-miR-15a	ENSBTAT00000021301	FAM169A	2268	2282	1	-15	1	0.149481	0.618	0	0	-5.61866	12	14	7	3UTR		0	0
bta-miR-652	ENSBTAT00000004384	PAPD7	3137	3155	0.923077	-26.3	0	3.44e-05	0.324	0	0	-10.8357	16	18	8	3UTR		0	0
bta-miR-378	ENSBTAT00000003828	FES	2742	2767	1	-20.1	1	0.000560186	0.412	0	0	-5.08276	19	25	7	3UTR		0	0
bta-miR-378	ENSBTAT00000020952	PML	4309	4336	0.923077	-23.2	0	0.000301635	0.456	0	0	-5.69428	18	27	12	3UTR		0	0
bta-miR-15a	ENSBTAT00000019251	ZSCAN29	4550	4567	0.923077	-17.2	0	0.0104304	0.574	0	0	-21.1263	13	17	8	3UTR		0	0
bta-miR-378	ENSBTAT00000038558	ASB2	2529	2548	0.884615	-20.5	0	0.00608773	0.426	0	0	-6.51454	16	19	14	3UTR		0	0
bta-miR-15a	ENSBTAT00000009264	SERPINA3	3120	3136	0.961538	-15.7	1	0.0212244	0.706	0	0	-10.3988	11	13	11	3UTR		0	0
bta-miR-652	ENSBTAT00000009264	SERPINA3	2328	2348	0.923077	-23.6	0	0.0133222	0.618	0	0	-6.51454	16	20	8	3UTR		0	0
bta-miR-15a	ENSBTAT00000035288	CCDC85C	3796	3816	0.846154	-18.6	1	0.00587584	0.471	0	0	-6.85115	17	20	13	3UTR		0	0
bta-miR-378	ENSBTAT00000003016	RCOR1	6466	6489	1	-23.6	1	0.000191136	0.353	0	0	-6.10696	14	16	14	3UTR		0	0
bta-miR-378	ENSBTAT00000006305	CEP170B	5141	5165	0.846154	-23.6	0	7.37e-07	0.368	0	0	-9.54656	18	24	8	3UTR		0	0
bta-miR-378	ENSBTAT00000023325	DBNL	1464	1484	0.846154	-21.5	0	0.0013002	0.426	0	0	-8.70704	17	20	9	3UTR		0	0
bta-miR-15a	ENSBTAT00000065868	SLC4A7	3734	3749	0.846154	-15.4	1	0.00414995	0.676	0	0	-7.73085	13	15	10	3UTR		0	0
bta-miR-15a	ENSBTAT00000009782	STT3B	3493	3512	0.846154	-17.3	1	5.87e-05	0.676	0	0	-5.22701	16	19	14	3UTR		0	0
bta-miR-378	ENSBTAT00000030853	EPM2AIP1	5166	5190	0.923077	-21.3	1	0.0012439	0.426	0	0	-4.90607	17	24	9	3UTR		0	0
bta-miR-378	ENSBTAT00000030853	EPM2AIP1	6736	6765	1	-20.2	0	0.000828882	0.588	0	0	-6.19385	18	29	7	3UTR		0	0
bta-miR-378	ENSBTAT00000000735	MYD88	1493	1514	0.923077	-24.2	0	0.13064	0.412	0	0	-10.608	17	21	7	3UTR		0	0
bta-miR-378	ENSBTAT00000000735	MYD88	2519	2540	1	-21.3	1	0.0587898	0.647	0	0	-7.10297	17	21	7	3UTR		0	0
bta-miR-652	ENSBTAT00000030667	ABHD5	1948	1963	1	-22.4	1	2.95e-05	0.662	0	0	-4.90607	14	15	14	3UTR		0	0
bta-miR-652	ENSBTAT00000004724	ZNF502	1966	2000	0.884615	-20	1	0.000969862	0.559	0	0	-5.18008	15	34	9	3UTR		0	0
bta-miR-15a	ENSBTAT00000063772	GXYLT2	3788	3824	0.846154	-17.5	1	0.0719971	0.721	0	0	-3.93757	17	36	9	3UTR		0	0
bta-miR-15a	ENSBTAT00000013997	MAGI1	7410	7421	1	-17	1	0.06095	0.544	0	0	-8.07147	10	11	10	3UTR		0	0
bta-miR-652	ENSBTAT00000029105	PRICKLE2	4347	4363	0.923077	-22.2	0	0.0055523	0.544	0	0	-13.9752	14	16	7	3UTR		0	0
bta-miR-652	ENSBTAT00000029348	FLNB	8959	8988	0.923077	-26	1	4.27e-05	0.456	0	0	-3.93757	21	29	7	3UTR		0	0
bta-miR-652	ENSBTAT00000005382	HEMK1	1245	1266	0.923077	-23.9	0	4.65e-06	0.368	0	0	-11.0902	16	21	10	3UTR		0	0
bta-miR-378	ENSBTAT00000003411	TMEM115	1596	1618	1	-21.3	0	0.105828	0.426	0	0	-12.6285	15	22	12	3UTR		0	0
bta-miR-652	ENSBTAT00000011214	SLC38A3	2363	2378	0.923077	-23.1	0	1.51e-06	0.324	0	0	-7.74319	14	15	14	3UTR		0	0
bta-miR-378	ENSBTAT00000008305	RBM5	3067	3089	0.923077	-19.2	0	0.000396228	0.721	0	0	-15.8907	14	22	9	3UTR		0	0
bta-miR-652	ENSBTAT00000030664	TCTA	821	854	1	-21.2	1	1.07e-05	0.5	0	0	-3.79332	20	33	10	3UTR		0	0
bta-miR-15a	ENSBTAT00000001298	KLHDC8B	1893	1912	1	-16.4	1	0.0110255	0.455	0	0	-14.4661	9	11	9	3UTR		0	0
bta-miR-652	ENSBTAT00000017840	PLXNB1	6926	6945	0.923077	-25.3	0	1.18e-05	0.324	0	0	-8.82806	18	19	18	3UTR		0	0
bta-miR-652	ENSBTAT00000012210	UHRF1BP1	4860	4882	0.846154	-22.2	0	1.44e-06	0.456	0	0	-14.1825	15	22	8	3UTR		0	0
bta-miR-15a	ENSBTAT00000017711	BRPF3	5208	5223	0.923077	-17.8	0	0.000737169	0.618	0	0	-6.51454	13	15	10	3UTR		0	0
bta-miR-378	ENSBTAT00000015663	STK38	2240	2254	1	-19.3	1	0.00708235	0.662	0	0	-6.24644	12	14	6	3UTR		0	0
bta-miR-15a	ENSBTAT00000030656	KCNK16	2245	2256	1	-17.4	1	0.00117967	0.397	0	0	-8.07147	10	11	10	3UTR		0	0
bta-miR-378	ENSBTAT00000013326	BYSL	1789	1804	0.923077	-21.3	0	7.6e-05	0.397	0	0	-7.75705	13	15	7	3UTR		0	0
bta-miR-652	ENSBTAT00000012561	MAD2L1BP	883	912	1	-31	1	4.27e-06	0.485	0	0	-4.957	14	16	14	3UTR		0	0
bta-miR-378	ENSBTAT00000019267	ATP6V1G2	671	715	0.923077	-21.2	0	2.22e-05	0.426	0	0	-5.69428	14	17	10	3UTR		0	0
bta-miR-652	ENSBTAT00000045174	LOC789367	3551	3570	1	-20.1	0	0.000362104	0.515	0	0	-11.8602	16	19	8	3UTR		0	0
bta-miR-15a	ENSBTAT00000029204	KIAA0319	6042	6064	1	-20.2	1	0.00018789	0.588	0	0	-6.23647	18	22	10	3UTR		0	0
bta-miR-378	ENSBTAT00000012095	NRSN1	1181	1200	0.923077	-23	0	0.00313581	0.559	0	0	-8.30638	17	19	12	3UTR		0	0
bta-miR-378	ENSBTAT00000022510	CAP2	1692	1719	0.923077	-19.7	1	0.000140584	0.662	0	0	-4.957	20	27	11	3UTR		0	0
bta-miR-378	ENSBTAT00000044692	ATXN1	5542	5565	0.961538	-21.1	0	0.000627997	0.588	0	0	-10.0938	18	23	15	3UTR		0	0
bta-miR-15a	ENSBTAT00000063873	SMIM13	2042	2057	1	-16.1	1	0.00274562	0.618	0	0	-9.02428	12	15	7	3UTR		0	0
bta-miR-652	ENSBTAT00000065079	PPP1R3G	4866	4885	0.846154	-26.5	0	2.42e-06	0.324	0	0	-11.405	16	19	9	3UTR		0	0
bta-miR-652	ENSBTAT00000023285	ZNF236	6928	6947	0.923077	-23.9	0	0.001282	0.382	0	0	-9.23153	16	19	10	3UTR		0	0
bta-miR-15a	ENSBTAT00000031106	ZNF407	8652	8695	0.923077	-20.7	1	8.38e-05	0.353	0	0	-6.08354	17	23	7	3UTR		0	0
bta-miR-378	ENSBTAT00000064953	DOK6	4104	4147	0.923077	-21.8	0	0.000179554	0.515	0	0	-8.85129	18	43	12	3UTR		0	0
bta-miR-378	ENSBTAT00000064050	ASXL3	7318	7337	0.923077	-22.2	0	0.00237986	0.559	0	0	-8.70704	17	19	12	3UTR		0	0
bta-miR-378	ENSBTAT00000029228	DSG2	4036	4051	1	-19.3	1	0.0500935	0.721	0	0	-4.90607	14	15	14	3UTR		0	0
bta-miR-378	ENSBTAT00000018616	CLUL1	2080	2102	0.846154	-21	1	0.000598852	0.574	0	0	-5.41313	17	22	7	3UTR		0	0
bta-miR-378	ENSBTAT00000061002	PTPRM	4960	4992	0.846154	-22.3	1	0.0468457	0.691	0	0	-4.957	19	32	8	3UTR		0	0
bta-miR-378	ENSBTAT00000002361	TWSG1	3183	3207	0.923077	-21	0	0.0623692	0.647	0	0	-8.05661	17	24	7	3UTR		0	0
bta-miR-652	ENSBTAT00000022970	VAPA	1130	1172	1	-23.8	1	0.000818825	0.485	0	0	-5.18008	15	19	9	3UTR		0	0
bta-miR-652	ENSBTAT00000006789	APCDD1	2782	2820	0.923077	-21.5	0	2.75e-08	0.309	0	0	-9.45605	18	38	9	3UTR		0	0
bta-miR-15a	ENSBTAT00000012044	LDLRAD4	2928	2944	0.846154	-18.8	1	5.25e-06	0.412	0	0	-12.2551	13	16	10	3UTR		0	0
bta-miR-652	ENSBTAT00000012044	LDLRAD4	2193	2211	0.923077	-23.7	0	3.12e-06	0.426	0	0	-8.05823	16	18	12	3UTR		0	0
bta-miR-15a	ENSBTAT00000036594	SMAD2	1760	1786	1	-18.1	1	0.00381173	0.662	0	0	-6.90779	11	13	11	3UTR		0	0
bta-miR-378	ENSBTAT00000036594	SMAD2	4670	4688	0.923077	-20.6	0	1.74e-05	0.529	0	0	-6.5515	15	18	8	3UTR		0	0
bta-miR-652	ENSBTAT00000053904	SERPINB7	1540	1553	1	-20	0	0.0111277	0.647	0	0	-18.3528	12	13	12	3UTR		0	0
bta-miR-378	ENSBTAT00000026386	POLR3K	514	532	1	-17.3	1	0.0651691	0.5	0	0	-8.2761	12	18	7	3UTR		0	0
bta-miR-15a	ENSBTAT00000037557	DECR2	1762	1776	1	-18	1	0.0649029	0.5	0	0	-5.76291	13	14	13	3UTR		0	0
bta-miR-378	ENSBTAT00000056680	ZNF500	1228	1264	0.923077	-20.2	0	0.000345675	0.456	0	0	-9.54656	17	36	10	3UTR		0	0
bta-miR-652	ENSBTAT00000005280	ABAT	1832	1853	1	-23.8	1	0.000254318	0.412	0	0	-6.08354	18	21	12	3UTR		0	0
bta-miR-378	ENSBTAT00000027518	CIITA	4411	4431	0.923077	-23	0	0.000963961	0.485	0	0	-9.27234	17	20	8	3UTR		0	0
bta-miR-378	ENSBTAT00000007391	LITAF	589	612	0.846154	-21.1	0	0.0146944	0.368	0	0	-10.841	16	23	6	3UTR		0	0
bta-miR-378	ENSBTAT00000027175	KIAA0430	7338	7372	0.923077	-21.9	1	0.0021288	0.603	0	0	-3.93757	20	34	8	3UTR		0	0
bta-miR-378	ENSBTAT00000021265	NDE1	3034	3056	0.884615	-23.6	0	0.00292946	0.515	0	0	-11.4283	16	22	7	3UTR		0	0
bta-miR-15a	ENSBTAT00000064764	ACSM4	2363	2383	0.846154	-17.7	0	0.177373	0.735	0	0	-7.82644	17	20	9	3UTR		0	0
bta-miR-378	ENSBTAT00000025118	METTL9	1164	1181	1	-18	1	0.0148498	0.5	0	0	-6.9954	14	17	10	3UTR		0	0
bta-miR-378	ENSBTAT00000025119	IGSF6	1912	1929	1	-19.7	1	0.00054447	0.544	0	0	-4.17062	15	17	10	3UTR		0	0
bta-miR-15a	ENSBTAT00000011112	TYW1	2390	2407	1	-19.8	0	0.0124481	0.544	0	0	-11.9066	16	17	16	3UTR		0	0
bta-miR-378	ENSBTAT00000043725	SMURF1	3597	3618	1	-21.5	0	0.00012062	0.412	0	0	-12.175	17	21	13	3UTR		0	0
bta-miR-378	ENSBTAT00000004145	FSCN1	2072	2093	0.846154	-19.8	0	0.000129148	0.353	0	0	-9.86134	15	21	8	3UTR		0	0
bta-miR-652	ENSBTAT00000007792	TTYH3	2356	2375	0.923077	-24.7	1	6.67e-05	0.294	0	0	-11.1286	15	19	8	3UTR		0	0
bta-miR-15a	ENSBTAT00000064432	PCDH15	6477	6516	1	-19.7	1	0.0479662	0.735	0	0	-3.79332	15	21	9	3UTR		0	0
bta-miR-15a	ENSBTAT00000030539	PRKG1	3180	3215	0.923077	-18	0	0.0342266	0.706	0	0	-9.54656	17	35	10	3UTR		0	0
bta-miR-652	ENSBTAT00000017781	ANKRD22	948	965	0.923077	-18.8	0	0.000417653	0.529	0	0	-21.3809	13	17	9	3UTR		0	0
bta-miR-15a	ENSBTAT00000015476	HECTD2	2675	2686	0.846154	-17	1	1.41e-06	0.397	0	0	-10.2546	10	11	10	3UTR		0	0
bta-miR-652	ENSBTAT00000049112	TNKS2	3944	3959	0.846154	-24.9	0	6.42e-06	0.632	0	0	-18.9134	14	15	14	3UTR		0	0
bta-miR-378	ENSBTAT00000047862	ENTPD1	6070	6110	0.846154	-21.6	0	0.00148864	0.676	0	0	-8.82818	18	40	7	3UTR		0	0
bta-miR-378	ENSBTAT00000065819	LOC100849063	6752	6772	0.884615	-20.6	0	0.0427218	0.618	0	0	-10.2993	16	20	11	3UTR		0	0
bta-miR-652	ENSBTAT00000010458	FRAT1	1241	1288	1	-32.1	0	3.92e-06	0.353	0	0	-9.54656	15	17	15	3UTR		0	0
bta-miR-652	ENSBTAT00000010458	FRAT1	1260	1288	1	-32.1	0	3.92e-06	0.353	0	0	-9.54656	15	17	15	3UTR		0	0
bta-miR-378	ENSBTAT00000002604	PI4K2A	2565	2585	1	-21.7	0	0.000196348	0.441	0	0	-6.69537	18	20	14	3UTR		0	0
bta-miR-15a	ENSBTAT00000064463	ERLIN1	2774	2809	0.846154	-18.2	1	0.000940904	0.706	0	0	-4.957	19	26	9	3UTR		0	0
bta-miR-378	ENSBTAT00000015268	KAZALD1	3557	3577	0.846154	-21.6	1	0.00433419	0.397	0	0	-3.79332	16	20	7	3UTR		0	0
bta-miR-652	ENSBTAT00000021730	NPM3	690	703	0.846154	-17.4	0	7.67e-05	0.441	0	0	-19.4239	11	13	10	3UTR		0	0
bta-miR-378	ENSBTAT00000020847	PITX3	1494	1517	0.961538	-22.6	0	0.0402092	0.529	0	0	-11.4283	16	23	7	3UTR		0	0
bta-miR-652	ENSBTAT00000005212	ITPRIP	2380	2404	0.923077	-25	0	9.67e-05	0.456	0	0	-7.80367	17	24	8	3UTR		0	0
bta-miR-378	ENSBTAT00000003978	FAM160B1	2839	2870	0.923077	-19.1	0	0.000648006	0.618	0	0	-13.9804	17	31	10	3UTR		0	0
bta-miR-378	ENSBTAT00000009827	XKR5	3175	3204	0.846154	-22.6	1	5.1e-05	0.426	0	0	-7.16335	19	29	7	3UTR		0	0
bta-miR-378	ENSBTAT00000022835	PDLIM3	1074	1091	1	-19	0	0.000495709	0.618	0	0	-8.68381	14	17	5	3UTR		0	0
bta-miR-652	ENSBTAT00000004650	FAM149A	2883	2901	0.923077	-21.1	0	0.0152959	0.529	0	0	-17.2618	14	18	9	3UTR		0	0
bta-miR-652	ENSBTAT00000039797	PLPP5	1641	1656	0.923077	-21.6	0	9.38e-05	0.441	0	0	-6.62614	13	15	10	3UTR		0	0
bta-miR-378	ENSBTAT00000005554	TACC1	5448	5467	1	-19.7	0	0.00324077	0.515	0	0	-10.9523	17	19	10	3UTR		0	0
bta-miR-378	ENSBTAT00000039787	SFRP1	3830	3848	1	-23.3	1	0.00536915	0.529	0	0	-4.17062	15	18	10	3UTR		0	0
bta-miR-378	ENSBTAT00000005242	KAT6A	7822	7844	0.923077	-22.4	0	0.0224553	0.471	0	0	-7.80367	18	22	9	3UTR		0	0
bta-miR-652	ENSBTAT00000039752	CHRNB3	4701	4723	0.846154	-24	0	2.79e-06	0.529	0	0	-10.6336	17	22	8	3UTR		0	0
bta-miR-15a	ENSBTAT00000039724	PSD3	7145	7170	0.884615	-17.1	1	0.00114159	0.471	0	0	-5.41313	16	20	14	3UTR		0	0
bta-miR-378	ENSBTAT00000020729	RPL15	1336	1369	1	-18.2	1	0.000130008	0.588	0	0	-5.81821	12	15	7	3UTR		0	0
bta-miR-378	ENSBTAT00000000087	CCSAP	2622	2643	0.846154	-19.4	0	0.0908122	0.647	0	0	-7.48304	15	21	9	3UTR		0	0
bta-miR-15a	ENSBTAT00000006068	LOC533307	2284	2304	1	-17	1	0.000424589	0.5	0	0	-8.07147	10	12	10	3UTR		0	0
bta-miR-15a	ENSBTAT00000028227	LOC616014	3520	3540	0.923077	-18.4	1	0.0190628	0.574	0	0	-9.06125	16	20	8	3UTR		0	0
bta-miR-15a	ENSBTAT00000025371	ANK3	3938	3955	0.923077	-14.9	1	0.0122714	0.662	0	0	-13.6972	15	17	14	3UTR		0	0
bta-miR-15a	ENSBTAT00000064438	ADO	3520	3532	1	-17.8	1	0.0220625	0.647	0	0	-10.3988	11	12	11	3UTR		0	0
bta-miR-15a	ENSBTAT00000047248	HK1	3044	3057	1	-17	1	0.00191288	0.471	0	0	-7.05204	12	13	12	3UTR		0	0
bta-miR-378	ENSBTAT00000026928	MSS51	2108	2127	0.846154	-21.5	0	0.00435798	0.574	0	0	-8.48048	17	19	11	3UTR		0	0
bta-miR-378	ENSBTAT00000023416	CCSER2	2873	2894	0.923077	-22.7	0	0.0366645	0.529	0	0	-7.28657	18	21	7	3UTR		0	0
bta-miR-15a	ENSBTAT00000066101	UBTFL1	3400	3416	0.923077	-15.4	0	0.140291	0.529	0	0	-8.97132	13	16	10	3UTR		0	0
bta-miR-378	ENSBTAT00000061202	RSF1	6837	6861	0.923077	-21.8	0	0.00667404	0.456	0	0	-7.37138	18	24	10	3UTR		0	0
bta-miR-378	ENSBTAT00000061202	RSF1	8723	8745	0.846154	-21.8	0	0.167793	0.647	0	0	-8.66051	16	22	7	3UTR		0	0
bta-miR-378	ENSBTAT00000061202	RSF1	6693	6715	0.923077	-21.3	0	0.00763783	0.588	0	0	-13.9518	15	22	11	3UTR		0	0
bta-miR-378	ENSBTAT00000013448	PAK1	1808	1851	0.923077	-19.5	0	0.0242734	0.559	0	0	-9.95919	17	43	8	3UTR		0	0
bta-miR-378	ENSBTAT00000061387	NFRKB	4890	4907	0.923077	-21.7	0	0.0325987	0.412	0	0	-9.88456	15	17	12	3UTR		0	0
bta-miR-378	ENSBTAT00000025564	RTN3	2401	2425	0.923077	-18.7	0	0.00260494	0.588	0	0	-10.9444	18	24	9	3UTR		0	0
bta-miR-378	ENSBTAT00000045273	MUS81	1116	1133	1	-18.5	1	0.000360255	0.529	0	0	-6.48426	14	17	7	3UTR		0	0
bta-miR-652	ENSBTAT00000026055	LOC536148	3823	3841	1	-25	0	2.4e-06	0.574	0	0	-8.10047	16	18	13	3UTR		0	0
bta-miR-15a	ENSBTAT00000027192	GPC3	1901	1912	1	-17	1	5.11e-06	0.456	0	0	-8.07147	10	11	10	3UTR		0	0
bta-miR-652	ENSBTAT00000031803	FAM122B	858	871	0.923077	-19.9	0	0.00769075	0.471	0	0	-9.54656	12	13	12	3UTR		0	0
bta-miR-15a	ENSBTAT00000031526	SLC9A6	4393	4405	0.846154	-16.2	1	3.14e-05	0.676	0	0	-10.3988	11	12	11	3UTR		0	0
bta-miR-15a	ENSBTAT00000053227	GPR101	7034	7055	0.961538	-18.9	1	0.106471	0.662	0	0	-3.79332	16	21	12	3UTR		0	0
bta-miR-15a	ENSBTAT00000053227	GPR101	6769	6791	1	-19.9	1	0.000100919	0.588	0	0	-15.8666	14	22	8	3UTR		0	0
bta-miR-15a	ENSBTAT00000007808	GPR50	1951	1965	0.846154	-15.7	1	0.000125911	0.618	0	0	-7.05204	12	14	8	3UTR		0	0
bta-miR-378	ENSBTAT00000027618	CNGA2	2854	2869	1	-21.4	0	0.00758234	0.368	0	0	-7.24999	13	15	11	3UTR		0	0
bta-miR-15a	ENSBTAT00000010280	BRCC3	1210	1233	0.846154	-17.2	0	0.0010475	0.647	0	0	-15.4707	17	23	9	3UTR		0	0
bta-miR-15a	ENSBTAT00000057143	BRCC3	1135	1158	0.846154	-17.2	0	0.0010475	0.647	0	0	-15.4707	17	23	9	3UTR		0	0
bta-miR-15a	ENSBTAT00000009807	TAZ	1700	1730	0.846154	-16.4	1	0.018068	0.723	0	0	-4.957	19	30	11	3UTR		0	0
bta-miR-652	ENSBTAT00000008224	IKBKG	1960	1983	0.923077	-22.2	0	0.00695848	0.485	0	0	-5.83853	17	23	6	3UTR		0	0
bta-miR-15a	ENSBTAT00000026263	LOC523530	2288	2301	1	-17	1	0.00826318	0.456	0	0	-13.2236	10	12	10	3UTR		0	0
bta-miR-378	ENSBTAT00000021597	BRWD3	6019	6043	0.961538	-23.2	1	0.0339428	0.706	0	0	-7.3076	20	24	10	3UTR		0	0
bta-miR-15a	ENSBTAT00000061308	ATRX	10149	10168	0.846154	-16.2	1	0.045078	0.721	0	0	-7.86061	14	19	8	3UTR		0	0
bta-miR-15a	ENSBTAT00000010589	ZDHHC15	4316	4332	0.923077	-16.1	0	0.0407834	0.632	0	0	-14.1825	15	16	15	3UTR		0	0
bta-miR-378	ENSBTAT00000020757	RLIM	2333	2352	1	-20.5	1	0.00126493	0.721	0	0	-6.25121	17	19	12	3UTR		0	0
bta-miR-378	ENSBTAT00000045942	FAM155B	3384	3400	1	-21	0	0.000221869	0.426	0	0	-8.70704	13	16	8	3UTR		0	0
bta-miR-378	ENSBTAT00000003318	PRAF2	818	837	1	-21.5	1	0.00200778	0.456	0	0	-5.9255	16	19	12	3UTR		0	0
bta-miR-15a	ENSBTAT00000021428	SYP	2438	2459	0.923077	-16.2	1	0.000150141	0.397	0	0	-6.76235	16	21	7	3UTR		0	0
bta-miR-378	ENSBTAT00000001973	CLCN5	4463	4484	1	-22.5	1	0.00461799	0.471	0	0	-4.90607	19	21	11	3UTR		0	0
bta-miR-15a	ENSBTAT00000063805	MAGED4B	2570	2627	0.846154	-17.3	1	0.0141414	0.574	0	0	-3.93757	16	26	12	3UTR		0	0
bta-miR-15a	ENSBTAT00000011507	MAGED1	2670	2696	0.923077	-18.7	1	0.00946564	0.588	0	0	-5.81384	13	16	11	3UTR		0	0
bta-miR-652	ENSBTAT00000015654	MED14	5159	5176	0.846154	-24	0	2.41e-09	0.647	0	0	-7.35753	15	17	11	3UTR		0	0
bta-miR-652	ENSBTAT00000023668	ATP6AP2	1843	1860	1	-19.3	1	0.000555168	0.676	0	0	-8.3038	16	17	16	3UTR		0	0
bta-miR-15a	ENSBTAT00000010165	ZFX	3150	3175	0.923077	-15.7	1	0.00310003	0.618	0	0	-13.0794	9	11	9	3UTR		0	0
bta-miR-652	ENSBTAT00000057115	PDHA1	1288	1309	1	-20.4	0	0.000984907	0.574	0	0	-5.48126	19	21	15	3UTR		0	0
bta-miR-652	ENSBTAT00000018302	COL4A4	6143	6165	0.961538	-21.5	0	0.00347238	0.618	0	0	-15.5666	14	22	8	3UTR		0	0
bta-miR-15a	ENSBTAT00000038159	SLC19A3	2181	2199	0.923077	-14.8	0	0.00667245	0.706	0	0	-10.603	16	18	12	3UTR		0	0
bta-miR-378	ENSBTAT00000043458	FBXO36	3845	3859	1	-19.7	1	0.00309595	0.559	0	0	-4.76182	13	14	13	3UTR		0	0
bta-miR-652	ENSBTAT00000043458	FBXO36	4304	4319	0.923077	-21.2	0	0.00168793	0.706	0	0	-16.8557	13	15	7	3UTR		0	0
bta-miR-652	ENSBTAT00000053413	SP140L	916	937	0.846154	-20.7	0	0.000533667	0.574	0	0	-18.3015	14	21	8	3UTR		0	0
bta-miR-652	ENSBTAT00000023734	ITM2C	1180	1198	0.923077	-23.9	0	1.52e-06	0.294	0	0	-7.59341	16	18	11	3UTR		0	0
bta-miR-652	ENSBTAT00000022731	LOC516378	1721	1739	1	-23.9	0	0.00131121	0.412	0	0	-8.40165	15	18	12	3UTR		0	0
bta-miR-652	ENSBTAT00000016877	HDAC1	1765	1786	0.923077	-18.5	0	0.00136443	0.5	0	0	-10.5818	16	21	10	3UTR		0	0
bta-miR-652	ENSBTAT00000007399	CD52	463	481	0.846154	-19.9	1	4.69e-05	0.368	0	0	-5.08246	14	18	5	3UTR		0	0
bta-miR-378	ENSBTAT00000012064	CAMK2N1	1249	1277	1	-21.7	1	0.00117651	0.588	0	0	-3.93757	19	23	12	3UTR		0	0
bta-miR-15a	ENSBTAT00000023767	PVRL4	1985	2031	1	-17.4	1	0.0161669	0.412	0	0	-8.07147	10	12	10	3UTR		0	0
bta-miR-652	ENSBTAT00000023725	F11R	1874	1891	0.923077	-19.9	1	0.0258862	0.441	0	0	-8.54503	14	17	8	3UTR		0	0
bta-miR-15a	ENSBTAT00000026673	NHLH1	2833	2849	0.923077	-17.4	0	0.00190153	0.529	0	0	-8.91345	14	16	10	3UTR		0	0
bta-miR-15a	ENSBTAT00000009921	PEX19	1119	1141	0.865385	-20.7	1	1.24e-05	0.515	0	0	-3.93757	16	22	8	3UTR		0	0
bta-miR-652	ENSBTAT00000007626	KIRREL	3799	3822	1	-21.6	1	0.00510228	0.559	0	0	-7.28438	16	23	7	3UTR		0	0
bta-miR-15a	ENSBTAT00000005172	ASH1L	9669	9694	0.923077	-16.3	1	0.0303839	0.559	0	0	-5.76291	13	16	7	3UTR		0	0
bta-miR-378	ENSBTAT00000011465	CRCT1	572	591	0.923077	-19.5	0	0.0055828	0.485	0	0	-16.294	15	19	9	3UTR		0	0
bta-miR-378	ENSBTAT00000020400	BNIPL	1493	1513	0.846154	-21	0	0.000382046	0.515	0	0	-10.1173	16	20	8	3UTR		0	0
bta-miR-652	ENSBTAT00000033773	MRPS21	1258	1275	0.948718	-18.1	0	5.71e-06	0.529	0	0	-11.8601	15	17	12	3UTR		0	0
bta-miR-378	ENSBTAT00000002101	SV2A	3221	3257	1	-21.2	0	0.0181441	0.647	0	0	-6.51454	19	36	13	3UTR		0	0
bta-miR-378	ENSBTAT00000021791	GDAP2	2100	2124	0.956044	-17.8	0	0.00156193	0.618	0	0	-15.6043	15	24	8	3UTR		0	0
bta-miR-378	ENSBTAT00000020102	SLC16A1	2621	2638	1	-18.8	0	0.000330872	0.618	0	0	-14.722	15	17	12	3UTR		0	0
bta-miR-15a	ENSBTAT00000030590	FAM212B	1288	1299	0.846154	-15.1	1	0.00493315	0.426	0	0	-8.07147	10	11	10	3UTR		0	0
bta-miR-378	ENSBTAT00000049273	TMIGD3	907	923	1	-18	0	0.00436489	0.485	0	0	-17.1102	13	16	10	3UTR		0	0
bta-miR-15a	ENSBTAT00000044882	TAF13	1378	1391	1	-18.8	1	0.0264485	0.691	0	0	-5.61866	12	13	12	3UTR		0	0
bta-miR-378	ENSBTAT00000063383	FNDC7	2468	2501	0.846154	-24.1	0	0.0262786	0.5	0	0	-10.3719	17	33	10	3UTR		0	0
bta-miR-15a	ENSBTAT00000055149	FPGT	2540	2552	0.923077	-15.7	1	0.0436366	0.691	0	0	-6.90779	11	12	11	3UTR		0	0
bta-miR-15a	ENSBTAT00000043464	LEPR	3651	3694	0.923077	-18.1	1	0.000428138	0.603	0	0	-4.79441	16	20	12	3UTR		0	0
bta-miR-15a	ENSBTAT00000012479	C3H1orf87	2125	2139	0.846154	-15.3	1	0.00031987	0.588	0	0	-7.05204	12	14	8	3UTR		0	0
bta-miR-652	ENSBTAT00000023044	OMA1	2146	2165	0.846154	-18.8	1	6.43e-06	0.676	0	0	-3.79332	16	19	11	3UTR		0	0
bta-miR-652	ENSBTAT00000012535	TCEANC2	952	967	1	-19.8	1	0.00419773	0.485	0	0	-11.3983	13	15	10	3UTR		0	0
bta-miR-15a	ENSBTAT00000000104	ATPAF1	2142	2153	0.923077	-15.3	1	0.00134899	0.588	0	0	-8.07147	10	11	10	3UTR		0	0
bta-miR-378	ENSBTAT00000033319	LURAP1	5197	5220	0.923077	-22.5	0	0.441342	0.544	0	0	-8.81432	18	23	5	3UTR		0	0
bta-miR-378	ENSBTAT00000011601	CCDC17	3599	3633	1	-26.7	1	0.000240507	0.423	0	0	-5.03583	17	22	8	3UTR		0	0
bta-miR-378	ENSBTAT00000016395	RNF220	2779	2798	1	-22.5	0	2.08e-05	0.456	0	0	-10.608	17	19	15	3UTR		0	0
bta-miR-15a	ENSBTAT00000023110	P3H1	2375	2385	0.923077	-16	1	9.43e-05	0.338	0	0	-14.4661	9	10	9	3UTR		0	0
bta-miR-652	ENSBTAT00000033270	MACF1	23181	23200	0.923077	-24.1	0	0.000221582	0.529	0	0	-5.69428	16	19	10	3UTR		0	0
bta-miR-652	ENSBTAT00000016254	AGO1	7117	7135	1	-21.4	0	8.5e-05	0.515	0	0	-11.0902	15	18	9	3UTR		0	0
bta-miR-652	ENSBTAT00000016705	GJB3	1479	1499	0.923077	-25.7	0	6.09e-07	0.471	0	0	-7.80367	17	20	9	3UTR		0	0
bta-miR-652	ENSBTAT00000000837	MLPH	2529	2544	0.923077	-22.3	0	0.000232691	0.368	0	0	-18.9134	14	15	14	3UTR		0	0
bta-miR-652	ENSBTAT00000042641	FAM132B	1969	1985	0.846154	-21.7	0	2.73e-06	0.294	0	0	-11.1038	15	16	15	3UTR		0	0
bta-miR-15a	ENSBTAT00000002720	FZD1	3750	3793	1	-17.4	1	0.000125799	0.529	0	0	-8.07147	10	12	10	3UTR		0	0
bta-miR-652	ENSBTAT00000023201	CALCR	1887	1904	1	-21.2	0	0.000173041	0.456	0	0	-11.7623	15	17	13	3UTR		0	0
bta-miR-652	ENSBTAT00000038879	PDK4	3388	3406	0.923077	-19.2	0	5.94e-05	0.588	0	0	-13.6656	15	18	11	3UTR		0	0
bta-miR-15a	ENSBTAT00000019135	SP4	5129	5142	1	-17	1	0.000546458	0.691	0	0	-7.05204	12	13	12	3UTR		0	0
bta-miR-378	ENSBTAT00000033832	RAPGEF5	4655	4679	0.980769	-22.8	0	9.64e-06	0.353	0	0	-10.2961	17	24	8	3UTR		0	0
bta-miR-15a	ENSBTAT00000024520	GSAP	2726	2741	0.923077	-15.7	0	0.0319845	0.662	0	0	-15.7181	14	15	14	3UTR		0	0
bta-miR-652	ENSBTAT00000061045	SRPK2	4258	4279	0.923077	-18.9	0	0.00744984	0.662	0	0	-8.72631	17	21	10	3UTR		0	0
bta-miR-378	ENSBTAT00000020608	NAMPT	3598	3626	0.846154	-17.9	1	0.0114524	0.588	0	0	-3.93757	18	28	9	3UTR		0	0
bta-miR-15a	ENSBTAT00000033728	DOCK4	7782	7801	0.833333	-18.6	0	0.00625043	0.75	0	0	-10.7153	16	19	13	3UTR		0	0
bta-miR-378	ENSBTAT00000046295	BMPER	3078	3092	0.923077	-21.4	1	3.72e-05	0.603	0	0	-6.24644	12	14	6	3UTR		0	0
bta-miR-15a	ENSBTAT00000061183	NOD1	3041	3063	0.846154	-16.4	1	0.0458923	0.662	0	0	-9.02428	17	22	10	3UTR		0	0
bta-miR-15a	ENSBTAT00000046037	SKAP2	3475	3490	1	-16.3	0	0.149757	0.735	0	0	-5.33701	14	15	14	3UTR		0	0
bta-miR-378	ENSBTAT00000063608	PURB	2116	2132	0.846154	-17.7	1	0.00485135	0.676	0	0	-7.37318	13	16	9	3UTR		0	0
bta-miR-378	ENSBTAT00000008304	NUDCD3	1179	1201	0.846154	-22	1	0.000466663	0.382	0	0	-8.78315	15	22	7	3UTR		0	0
bta-miR-15a	ENSBTAT00000033607	GLI3	6307	6323	0.846154	-16.8	0	0.00037726	0.588	0	0	-17.0124	14	16	11	3UTR		0	0
bta-miR-15a	ENSBTAT00000009615	VPS41	2658	2672	0.846154	-15.3	1	0.0174967	0.603	0	0	-12.6408	13	14	13	3UTR		0	0
bta-miR-15a	ENSBTAT00000013799	PODXL	2048	2069	0.923077	-16.1	1	0.000126834	0.485	0	0	-14.4661	9	11	9	3UTR		0	0
bta-miR-378	ENSBTAT00000033494	KDM7A	8378	8407	0.923077	-21.5	1	0.000133479	0.574	0	0	-6.76235	19	29	9	3UTR		0	0
bta-miR-378	ENSBTAT00000029006	BRAF	5152	5180	0.846154	-20.2	0	0.0119065	0.691	0	0	-8.10047	18	28	9	3UTR		0	0
bta-miR-378	ENSBTAT00000012395	FAM131B	1353	1368	0.923077	-21.4	1	0.000251036	0.426	0	0	-10.198	12	15	9	3UTR		0	0
bta-miR-378	ENSBTAT00000007200	TCAF2	3601	3622	0.923077	-20.3	1	0.0368073	0.691	0	0	-5.9255	16	21	12	3UTR		0	0
bta-miR-652	ENSBTAT00000007912	ATP6V0E2	1945	1975	0.846154	-21.7	0	0.0197101	0.529	0	0	-7.75705	17	30	7	3UTR		0	0
bta-miR-15a	ENSBTAT00000000510	CNPY1	958	1012	1	-16.5	1	0.00337662	0.691	0	0	-11.4183	9	11	9	3UTR		0	0
bta-miR-15a	ENSBTAT00000052393	UBE2N	1468	1491	0.846154	-16.4	1	0.00865859	0.603	0	0	-6.81899	18	23	9	3UTR		0	0
bta-miR-15a	ENSBTAT00000000515	KRT85	1635	1655	0.923077	-16.8	1	0.216877	0.618	0	0	-4.76182	16	20	10	3UTR		0	0
bta-miR-378	ENSBTAT00000006902	DIP2B	6024	6043	0.923077	-21.4	0	0.00502835	0.5	0	0	-11.6144	15	19	11	3UTR		0	0
bta-miR-378	ENSBTAT00000007187	ADCY6	5322	5344	0.923077	-24.6	0	0.0430787	0.5	0	0	-8.05823	18	22	12	3UTR		0	0
bta-miR-15a	ENSBTAT00000004881	KCNMB4	951	975	0.923077	-19	0	0.097272	0.721	0	0	-9.69585	18	24	13	3UTR		0	0
bta-miR-378	ENSBTAT00000025495	FRS2	2425	2444	0.846154	-19.9	0	0.00376486	0.691	0	0	-9.15686	17	19	12	3UTR		0	0
bta-miR-15a	ENSBTAT00000038585	XPOT	3042	3055	0.923077	-16.4	1	0.000456605	0.735	0	0	-5.61866	12	13	12	3UTR		0	0
bta-miR-652	ENSBTAT00000038164	CTDSP2	1700	1718	0.923077	-20.6	0	0.000405317	0.368	0	0	-10.2048	16	18	12	3UTR		0	0
bta-miR-652	ENSBTAT00000009410	OS9	2072	2090	0.846154	-21.3	0	0.000698431	0.353	0	0	-10.9471	15	18	8	3UTR		0	0
bta-miR-378	ENSBTAT00000005146	PIP4K2C	2625	2646	1	-22.4	0	0.00179526	0.662	0	0	-10.9974	18	21	13	3UTR		0	0
bta-miR-15a	ENSBTAT00000044838	DTX3	1467	1478	0.846154	-15.1	1	0.00404822	0.456	0	0	-8.07147	10	11	10	3UTR		0	0
bta-miR-378	ENSBTAT00000019519	NEMP1	3078	3095	1	-18.8	1	0.00122293	0.5	0	0	-4.90607	14	17	9	3UTR		0	0
bta-miR-652	ENSBTAT00000056411	ZBTB39	4296	4313	0.923077	-21.2	0	0.000165632	0.456	0	0	-9.65801	15	17	13	3UTR		0	0
bta-miR-15a	ENSBTAT00000061314	PAN2	4264	4280	1	-19.2	1	0.00362849	0.515	0	0	-13.6602	15	16	15	3UTR		0	0
bta-miR-378	ENSBTAT00000027882	HCFC2	5119	5141	1	-19.8	1	0.00161792	0.721	0	0	-3.93757	17	22	9	3UTR		0	0
bta-miR-378	ENSBTAT00000008298	ALDH1L2	4278	4299	0.923077	-17.5	1	0.0107988	0.603	0	0	-5.03583	15	21	7	3UTR		0	0
bta-miR-378	ENSBTAT00000026808	RBFOX2	1813	1834	0.923077	-20.6	0	0.0179578	0.529	0	0	-7.57093	18	21	9	3UTR		0	0
bta-miR-15a	ENSBTAT00000007669	ETNK1	5819	5842	0.923077	-18.7	1	3.38e-06	0.588	0	0	-10.3988	11	13	11	3UTR		0	0
bta-miR-378	ENSBTAT00000018840	STRAP	1665	1687	0.846154	-19.3	0	0.000774874	0.676	0	0	-11.1271	16	22	12	3UTR		0	0
bta-miR-652	ENSBTAT00000007933	ARHGDIB	986	1004	1	-17.8	0	3.44e-06	0.426	0	0	-6.51454	13	18	10	3UTR		0	0
bta-miR-652	ENSBTAT00000006198	GSG1	1918	1995	0.846154	-24.2	1	2.92e-06	0.456	0	0	-3.79332	15	45	10	3UTR		0	0
bta-miR-378	ENSBTAT00000026124	GPRC5A	1527	1553	0.846154	-25.3	0	1.91e-06	0.485	0	0	-5.69428	19	21	19	3UTR		0	0
bta-miR-378	ENSBTAT00000043028	CREBL2	2237	2256	1	-22.6	1	0.0353724	0.456	0	0	-7.51743	16	19	11	3UTR		0	0
bta-miR-15a	ENSBTAT00000008997	LOC509972	1683	1708	0.846154	-19.2	0	0.000560218	0.676	0	0	-6.51454	18	25	8	3UTR		0	0
bta-miR-15a	ENSBTAT00000063840	CLEC2D	2382	2412	1	-17.6	1	0.00049411	0.544	0	0	-4.90607	14	17	7	3UTR		0	0
bta-miR-378	ENSBTAT00000026951	NECAP1	1813	1830	1	-19.4	0	0.0178891	0.603	0	0	-10.7153	15	17	11	3UTR		0	0
bta-miR-378	ENSBTAT00000022142	KCNA1	4158	4180	0.961538	-21.8	0	0.0013676	0.5	0	0	-16.7027	15	22	9	3UTR		0	0
bta-miR-378	ENSBTAT00000056494	CECR2	6600	6629	1	-22.3	1	6.94e-06	0.441	0	0	-3.93757	19	29	7	3UTR		0	0
bta-miR-652	ENSBTAT00000003297	TRIOBP	2240	2263	1	-24.5	0	2.16e-05	0.471	0	0	-6.51454	17	23	9	3UTR		0	0
bta-miR-652	ENSBTAT00000037671	DNAL4	1023	1046	0.846154	-20.4	0	9.57e-05	0.294	0	0	-15.3731	16	23	8	3UTR		0	0
bta-miR-378	ENSBTAT00000022056	TEF	2448	2469	1	-24.1	1	6.19e-05	0.544	0	0	-3.79332	15	18	13	3UTR		0	0
bta-miR-378	ENSBTAT00000063207	DESI1	1756	1776	1	-23.1	0	0.000444162	0.559	0	0	-14.0878	16	20	11	3UTR		0	0
bta-miR-378	ENSBTAT00000017533	WBP2NL	1062	1079	1	-18.6	1	0.000451086	0.441	0	0	-7.51743	14	17	9	3UTR		0	0
bta-miR-378	ENSBTAT00000026080	MAPK12	1418	1436	1	-21.7	0	0.000721972	0.265	0	0	-13.9548	15	18	11	3UTR		0	0
bta-miR-652	ENSBTAT00000003315	MIOX	939	959	0.846154	-20.8	0	6.88e-05	0.265	0	0	-15.4723	14	20	9	3UTR		0	0
bta-miR-652	ENSBTAT00000064388	LOC107131132	939	959	0.846154	-20.8	0	6.88e-05	0.265	0	0	-15.4723	14	20	9	3UTR		0	0
bta-miR-378	ENSBTAT00000013967	ELOVL6	2602	2622	0.846154	-18.2	0	0.003763	0.691	0	0	-11.369	17	20	9	3UTR		0	0
bta-miR-15a	ENSBTAT00000064437	PDLIM5	3460	3481	1	-19	1	0.00705539	0.544	0	0	-3.79332	17	21	11	3UTR		0	0
bta-miR-15a	ENSBTAT00000064473	GPRIN3	3538	3559	0.923077	-16.7	0	0.108598	0.735	0	0	-13.938	14	21	10	3UTR		0	0
bta-miR-15a	ENSBTAT00000013357	HERC3	3477	3486	0.923077	-14.9	1	0.00230694	0.544	0	0	-14.243	8	9	8	3UTR		0	0
bta-miR-378	ENSBTAT00000007791	FAM184B	3715	3736	0.923077	-24.4	1	0.000186397	0.603	0	0	-3.79332	18	21	8	3UTR		0	0
bta-miR-378	ENSBTAT00000064667	FAM184B	3790	3811	0.923077	-24.4	1	0.000186397	0.603	0	0	-3.79332	18	21	8	3UTR		0	0
bta-miR-378	ENSBTAT00000007589	PGM2	2116	2151	0.923077	-19	1	0.00151665	0.574	0	0	-6.25121	20	35	8	3UTR		0	0
bta-miR-378	ENSBTAT00000061500	TMEM33	3211	3226	1	-21.1	1	0.00420899	0.441	0	0	-7.51743	14	15	14	3UTR		0	0
bta-miR-378	ENSBTAT00000023711	GABRB1	2003	2022	0.923077	-18.9	1	0.0658521	0.485	0	0	-9.89609	15	19	10	3UTR		0	0
bta-miR-378	ENSBTAT00000004472	USP46	1203	1219	1	-20.6	1	0.00132013	0.368	0	0	-4.90607	14	16	10	3UTR		0	0
bta-miR-378	ENSBTAT00000039576	EPHA5	6333	6349	1	-21.5	0	0.00980433	0.618	0	0	-16.8557	14	16	8	3UTR		0	0
bta-miR-378	ENSBTAT00000052687	LOC100140490	1612	1624	1	-17.3	0	0.00136388	0.559	0	0	-8.94009	11	12	11	3UTR		0	0
bta-miR-15a	ENSBTAT00000021671	MOB1B	5293	5308	0.846154	-15	1	0.0798016	0.574	0	0	-7.10805	14	15	14	3UTR		0	0
bta-miR-15a	ENSBTAT00000005694	CNOT6L	1916	1934	1	-18.7	1	0.0760405	0.662	0	0	-3.93757	16	18	12	3UTR		0	0
bta-miR-652	ENSBTAT00000056515	HMX1	1961	1983	0.923077	-22.5	0	0.000232712	0.5	0	0	-13.6656	15	22	11	3UTR		0	0
bta-miR-378	ENSBTAT00000040219	FLT4	4644	4664	0.846154	-21.5	0	0.000642943	0.647	0	0	-12.2259	16	20	7	3UTR		0	0
bta-miR-378	ENSBTAT00000006384	RNF130	1314	1333	1	-18.9	0	0.00432904	0.662	0	0	-15.8528	14	19	11	3UTR		0	0
bta-miR-652	ENSBTAT00000013943	KXD1	683	703	0.846154	-19.3	1	0.0117394	0.441	0	0	-7.3076	17	20	8	3UTR		0	0
bta-miR-652	ENSBTAT00000065322	IL12RB1	2566	2582	0.923077	-20.8	0	6.48e-05	0.485	0	0	-16.4904	15	16	15	3UTR		0	0
bta-miR-15a	ENSBTAT00000018099	TMEM38A	1864	1875	0.923077	-16.8	1	0.00531895	0.5	0	0	-13.2236	10	11	10	3UTR		0	0
bta-miR-378	ENSBTAT00000054391	SMIM7	298	326	0.846154	-19.4	0	0.00835006	0.515	0	0	-10.3719	16	28	7	3UTR		0	0
bta-miR-652	ENSBTAT00000006963	SLC35E1	1665	1693	0.923077	-24.7	0	1.39e-05	0.397	0	0	-6.51454	16	21	9	3UTR		0	0
bta-miR-652	ENSBTAT00000060960	NOTCH3	7578	7599	0.846154	-28	0	6.96e-05	0.382	0	0	-6.85796	18	21	13	3UTR		0	0
bta-miR-652	ENSBTAT00000036270	DNAJB1	1887	1925	0.923077	-19.1	0	0.00858817	0.559	0	0	-9.30073	16	38	11	3UTR		0	0
bta-miR-378	ENSBTAT00000045780	PLPPR2	1652	1673	0.923077	-21.6	0	0.000942627	0.368	0	0	-13.6656	16	21	8	3UTR		0	0
bta-miR-15a	ENSBTAT00000064514	TNFSF9	1000	1010	1	-16.3	1	1.24e-07	0.353	0	0	-14.4661	9	10	9	3UTR		0	0
bta-miR-652	ENSBTAT00000027209	DAPK3	2392	2412	0.884615	-24.5	0	0.000531129	0.426	0	0	-6.51454	16	20	9	3UTR		0	0
bta-miR-378	ENSBTAT00000035714	RAB24	1126	1142	1	-19.5	0	0.00118518	0.471	0	0	-7.00344	13	16	6	3UTR		0	0
bta-miR-652	ENSBTAT00000064130	BTNL9	1829	1846	1	-22.5	1	0.000114518	0.426	0	0	-5.08246	15	17	9	3UTR		0	0
bta-miR-15a	ENSBTAT00000026179	TRIM41	2854	2870	0.923077	-16.2	1	0.00741521	0.667	0	0	-8.917	15	16	15	3UTR		0	0
bta-miR-652	ENSBTAT00000021436	H2AFY	1631	1648	0.923077	-22.5	0	0.00505891	0.574	0	0	-7.80367	16	17	16	3UTR		0	0
bta-miR-378	ENSBTAT00000043198	APBB3	1782	1796	1	-20.7	1	3.31e-05	0.426	0	0	-5.19005	13	14	13	3UTR		0	0
bta-miR-652	ENSBTAT00000017197	PPARGC1B	4003	4031	1	-24.3	0	0.000700676	0.382	0	0	-6.85796	18	28	10	3UTR		0	0
bta-miR-652	ENSBTAT00000017197	PPARGC1B	6712	6756	0.923077	-22.7	0	0.000682355	0.382	0	0	-8.05823	17	44	9	3UTR		0	0
bta-miR-378	ENSBTAT00000026762	CAMK2A	1669	1691	0.846154	-19.6	0	3.89e-05	0.456	0	0	-12.127	17	22	9	3UTR		0	0
bta-miR-652	ENSBTAT00000022712	MFAP3	4135	4157	1	-19	1	0.00989756	0.441	0	0	-3.79332	15	22	7	3UTR		0	0
bta-miR-652	ENSBTAT00000048360	GALNT10	3212	3229	0.923077	-21.9	0	0.00394593	0.485	0	0	-12.2069	15	17	10	3UTR		0	0
bta-miR-652	ENSBTAT00000016027	CNOT8	1112	1130	1	-21.6	0	0.000220171	0.368	0	0	-7.80367	15	18	9	3UTR		0	0
bta-miR-15a	ENSBTAT00000013634	TTC1	1011	1025	1	-20	1	0.0197592	0.529	0	0	-4.76182	13	14	13	3UTR		0	0
bta-miR-378	ENSBTAT00000021953	EFNA5	3337	3360	0.923077	-20.6	1	0.0111908	0.691	0	0	-6.25121	18	23	15	3UTR		0	0
bta-miR-652	ENSBTAT00000021387	LINGO2	5643	5663	0.923077	-21.8	0	0.0341888	0.632	0	0	-9.56953	16	20	11	3UTR		0	0
bta-miR-15a	ENSBTAT00000031476	RRAGA	1256	1279	1	-18.1	1	0.00243815	0.588	0	0	-6.90779	11	13	11	3UTR		0	0
bta-miR-15a	ENSBTAT00000008139	ZDHHC21	1439	1463	1	-17.5	1	0.000793564	0.75	0	0	-8.07147	10	12	10	3UTR		0	0
bta-miR-378	ENSBTAT00000008139	ZDHHC21	1015	1052	0.846154	-19.4	0	0.0151036	0.662	0	0	-9.54656	18	37	9	3UTR		0	0
bta-miR-15a	ENSBTAT00000001085	RFX3	3379	3398	1	-18.4	1	0.00149102	0.676	0	0	-10.3988	11	13	11	3UTR		0	0
bta-miR-378	ENSBTAT00000015155	LOC516849	8020	8067	0.923077	-21.1	0	0.0143135	0.574	0	0	-7.65065	18	47	10	3UTR		0	0
bta-miR-378	ENSBTAT00000019638	FOXE1	1793	1810	0.923077	-21.2	0	0.000802251	0.412	0	0	-5.33701	15	17	10	3UTR		0	0
bta-miR-378	ENSBTAT00000007819	PTK2B	3898	3918	0.923077	-21.7	0	0.0211243	0.397	0	0	-11.7855	16	20	8	3UTR		0	0
bta-miR-378	ENSBTAT00000045076	NUDT2	743	757	1	-20.1	1	0.00149114	0.676	0	0	-8.25288	13	14	13	3UTR		0	0
bta-miR-15a	ENSBTAT00000011253	FAM219A	2323	2342	0.923077	-16.5	0	0.00162249	0.588	0	0	-8.05661	15	19	11	3UTR		0	0
bta-miR-15a	ENSBTAT00000003961	SPIN1	4260	4291	0.846154	-17.6	1	0.0226312	0.707	0	0	-5.81384	18	31	8	3UTR		0	0
bta-miR-15a	ENSBTAT00000020188	CDK20	1482	1494	0.846154	-17.7	1	0.00510545	0.426	0	0	-6.78234	11	12	11	3UTR		0	0
bta-miR-378	ENSBTAT00000036413	LOC530653	3934	3954	1	-19.1	1	0.221377	0.632	0	0	-9.36568	16	20	11	3UTR		0	0
bta-miR-15a	ENSBTAT00000022699	EPB41L4B	3640	3650	1	-16.4	1	0.00655228	0.75	0	0	-14.4661	9	10	9	3UTR		0	0
bta-miR-378	ENSBTAT00000044290	KIAA0368	8649	8666	1	-21.1	0	0.000218701	0.618	0	0	-18.9134	14	17	9	3UTR		0	0
bta-miR-15a	ENSBTAT00000021628	KIAA1958	5532	5566	1	-17.9	1	7.86e-05	0.544	0	0	-5.9255	12	14	12	3UTR		0	0
bta-miR-15a	ENSBTAT00000021778	OGFRL1	3577	3597	0.846154	-17.9	1	0.0698487	0.706	0	0	-7.10297	15	20	8	3UTR		0	0
bta-miR-652	ENSBTAT00000034372	PHIP	7136	7150	1	-19.2	0	0.000173316	0.588	0	0	-19.4239	13	14	13	3UTR		0	0
bta-miR-15a	ENSBTAT00000049978	NCOA7	4266	4284	0.846154	-16.2	1	0.000248722	0.735	0	0	-6.85115	14	18	9	3UTR		0	0
bta-miR-15a	ENSBTAT00000020593	FAM184A	3341	3365	0.923077	-20.6	0	0.000126132	0.574	0	0	-9.81332	18	24	15	3UTR		0	0
bta-miR-15a	ENSBTAT00000003785	GPR63	2001	2017	0.846154	-16.5	1	0.0460736	0.735	0	0	-5.22701	14	16	8	3UTR		0	0
bta-miR-15a	ENSBTAT00000012769	PLEKHG1	5035	5046	0.846154	-16.7	1	0.00128185	0.603	0	0	-10.2546	10	11	10	3UTR		0	0
bta-miR-652	ENSBTAT00000003605	GCNT4	3749	3786	1	-21.2	1	0.000180765	0.515	0	0	-10.2546	10	12	10	3UTR		0	0
bta-miR-652	ENSBTAT00000003605	GCNT4	3765	3786	1	-21.2	1	0.000180765	0.515	0	0	-10.2546	10	12	10	3UTR		0	0
bta-miR-378	ENSBTAT00000061226	JMY	8605	8626	1	-21.1	0	0.000402231	0.603	0	0	-10.9893	17	21	12	3UTR		0	0
bta-miR-15a	ENSBTAT00000022733	DENND4A	6245	6261	0.923077	-16.1	1	0.000176409	0.588	0	0	-5.8508	14	16	8	3UTR		0	0
bta-miR-378	ENSBTAT00000000481	DIS3L	3286	3307	0.923077	-19.5	0	0.000858915	0.603	0	0	-16.7027	15	21	13	3UTR		0	0
bta-miR-15a	ENSBTAT00000009407	NYNRIN	7190	7211	1	-19	1	0.00175406	0.632	0	0	-6.19951	18	21	8	3UTR		0	0
bta-miR-652	ENSBTAT00000011140	CCNB1IP1	1496	1510	1	-19.1	1	0.000782048	0.647	0	0	-4.76182	13	14	13	3UTR		0	0
bta-miR-15a	ENSBTAT00000045876	KNSTRN	929	946	1	-16.2	0	0.0501811	0.588	0	0	-14.5224	15	17	13	3UTR		0	0
bta-miR-15a	ENSBTAT00000019681	MAP4K5	2729	2746	0.846154	-15.2	0	8.89e-06	0.647	0	0	-8.54095	13	17	6	3UTR		0	0
bta-miR-378	ENSBTAT00000008808	PTGDR	2078	2100	0.923077	-22.6	1	0.105569	0.632	0	0	-6.54929	18	22	11	3UTR		0	0
bta-miR-15a	ENSBTAT00000022379	CSNK1G1	3477	3504	0.923077	-15.9	1	7.38e-05	0.471	0	0	-14.4661	9	11	9	3UTR		0	0
bta-miR-652	ENSBTAT00000011600	FBXL22	1307	1344	0.923077	-22.9	0	0.00622964	0.662	0	0	-7.38222	18	37	11	3UTR		0	0
bta-miR-378	ENSBTAT00000013358	ALDH1A2	2846	2864	1	-21.2	0	0.000109018	0.441	0	0	-13.3292	13	18	11	3UTR		0	0
bta-miR-378	ENSBTAT00000012057	PYGO1	5141	5164	0.923077	-20.7	0	0.0374926	0.618	0	0	-5.33701	18	23	10	3UTR		0	0
bta-miR-652	ENSBTAT00000019823	CYP19A1	2735	2754	0.923077	-21.5	0	0.000152396	0.618	0	0	-9.69078	16	19	13	3UTR		0	0
bta-miR-652	ENSBTAT00000061642	ATP8B4	4960	4999	0.923077	-19.5	1	0.00318798	0.721	0	0	-3.93757	20	39	8	3UTR		0	0
bta-miR-15a	ENSBTAT00000022349	SEMA6D	4404	4425	1	-17.9	1	0.004513	0.632	0	0	-7.73085	13	16	10	3UTR		0	0
bta-miR-378	ENSBTAT00000006780	PELI2	3789	3812	0.923077	-25.6	0	0.000500084	0.456	0	0	-11.0886	19	23	10	3UTR		0	0
bta-miR-15a	ENSBTAT00000061568	RTN1	2753	2768	0.923077	-15.3	1	0.0683276	0.676	0	0	-7.73085	13	15	10	3UTR		0	0
bta-miR-15a	ENSBTAT00000015218	RTN1	1090	1105	0.923077	-15.3	1	0.0683276	0.676	0	0	-7.73085	13	15	10	3UTR		0	0
bta-miR-378	ENSBTAT00000004240	PRKCH	2341	2358	1	-19.1	1	0.000594327	0.647	0	0	-4.76182	16	17	16	3UTR		0	0
bta-miR-652	ENSBTAT00000022858	RHOJ	2775	2803	0.923077	-18.1	1	0.00154806	0.809	0	0	-6.23647	17	28	8	3UTR		0	0
bta-miR-15a	ENSBTAT00000007751	FNTB	1431	1445	0.923077	-18.7	1	0.00199532	0.529	0	0	-8.01482	12	14	8	3UTR		0	0
bta-miR-652	ENSBTAT00000028279	DCAF5	3496	3515	0.871795	-22.7	0	3.91e-05	0.382	0	0	-6.74759	12	14	12	3UTR		0	0
bta-miR-652	ENSBTAT00000008796	RPS6KL1	2075	2093	0.846154	-24.8	0	6.45e-05	0.25	0	0	-10.5818	14	18	8	3UTR		0	0
bta-miR-652	ENSBTAT00000043072	VASH1	4628	4645	1	-21.8	1	8.1e-05	0.353	0	0	-7.86061	16	17	16	3UTR		0	0
bta-miR-652	ENSBTAT00000010628	SEL1L	2711	2737	0.846154	-22.7	0	0.000935186	0.441	0	0	-6.51454	17	26	8	3UTR		0	0
bta-miR-15a	ENSBTAT00000014487	RPS6KA5	3672	3698	0.923077	-21.6	0	0.000232218	0.588	0	0	-7.24999	17	19	17	3UTR		0	0
bta-miR-652	ENSBTAT00000027514	ZC3H6	8946	8995	1	-20.6	1	0.000284668	0.5	0	0	-6.90779	11	13	11	3UTR		0	0
bta-miR-15a	ENSBTAT00000016043	TMEM87B	2643	2656	1	-19.1	1	0.0139302	0.368	0	0	-7.05204	12	13	12	3UTR		0	0
bta-miR-652	ENSBTAT00000010098	NPHP1	2446	2462	0.923077	-22.2	0	3.43e-05	0.485	0	0	-14.5224	15	16	15	3UTR		0	0
bta-miR-378	ENSBTAT00000006938	IL1R1	3465	3487	0.923077	-22.8	0	0.00212157	0.662	0	0	-12.7708	17	22	7	3UTR		0	0
bta-miR-378	ENSBTAT00000016358	C11H2orf49	1038	1053	1	-17.5	1	0.0181088	0.721	0	0	-7.73085	13	15	10	3UTR		0	0
bta-miR-378	ENSBTAT00000009186	SEMA4F	2901	2919	1	-21.6	0	0.0161702	0.529	0	0	-14.0036	14	18	11	3UTR		0	0
bta-miR-378	ENSBTAT00000022082	MRPL53	1157	1181	0.846154	-20.2	0	0.147982	0.559	0	0	-11.4283	16	24	7	3UTR		0	0
bta-miR-378	ENSBTAT00000014047	ANKRD53	1745	1772	0.846154	-22.2	0	0.0103787	0.5	0	0	-6.19385	19	27	6	3UTR		0	0
bta-miR-15a	ENSBTAT00000011436	FAM136A	1340	1358	0.846154	-16.3	1	0.0246219	0.574	0	0	-8.40586	16	18	15	3UTR		0	0
bta-miR-378	ENSBTAT00000028111	GALM	1251	1267	0.923077	-26.5	0	2.54e-08	0.515	0	0	-5.69428	15	16	15	3UTR		0	0
bta-miR-652	ENSBTAT00000018452	SLC8A1	5507	5532	0.846154	-19.9	0	0.000448095	0.5	0	0	-9.20149	18	25	10	3UTR		0	0
bta-miR-378	ENSBTAT00000010591	GCFC2	2734	2756	0.846154	-19.7	0	0.032634	0.632	0	0	-11.1737	16	22	5	3UTR		0	0
bta-miR-652	ENSBTAT00000002964	CKAP2L	2895	2918	0.923077	-21.2	0	0.00011207	0.676	0	0	-11.1938	17	23	10	3UTR		0	0
bta-miR-378	ENSBTAT00000026209	IL1RN	1637	1663	0.923077	-20.6	0	0.0127428	0.544	0	0	-7.39607	20	26	11	3UTR		0	0
bta-miR-378	ENSBTAT00000028141	SMYD1	5307	5342	1	-21.2	1	0.00193912	0.588	0	0	-9.06125	15	20	8	3UTR		0	0
bta-miR-378	ENSBTAT00000061249	AFTPH	3518	3530	1	-19.6	0	0.0331656	0.794	0	0	-7.48304	11	12	11	3UTR		0	0
bta-miR-378	ENSBTAT00000026618	ASXL2	8635	8655	0.846154	-21	0	0.0184692	0.647	0	0	-7.75705	17	20	11	3UTR		0	0
bta-miR-652	ENSBTAT00000017067	LRSAM1	2660	2680	0.846154	-22	0	6.71e-05	0.338	0	0	-15.5189	14	20	8	3UTR		0	0
bta-miR-652	ENSBTAT00000027072	FNBP1	2315	2339	0.846154	-21.5	0	1.02e-05	0.279	0	0	-10.8357	16	24	8	3UTR		0	0
bta-miR-378	ENSBTAT00000042743	SEC16A	7908	7929	1	-23.3	1	0.000112692	0.382	0	0	-4.17062	18	21	15	3UTR		0	0
bta-miR-378	ENSBTAT00000023803	COG3	2654	2670	0.923077	-23.6	1	2.57e-07	0.338	0	0	-4.02637	14	16	10	3UTR		0	0
bta-miR-652	ENSBTAT00000013659	ALG11	3933	3951	0.846154	-18.3	0	0.000437951	0.644	0	0	-10.603	15	18	7	3UTR		0	0
bta-miR-15a	ENSBTAT00000033031	DCLK1	6555	6568	0.923077	-16.7	1	0.156806	0.559	0	0	-7.05204	12	13	12	3UTR		0	0
bta-miR-378	ENSBTAT00000033031	DCLK1	1597	1618	0.846154	-22.5	1	0.0148578	0.588	0	0	-5.77128	18	21	10	3UTR		0	0
bta-miR-378	ENSBTAT00000001315	N4BP2L1	841	856	0.923077	-16.9	0	0.000544963	0.559	0	0	-6.44976	13	15	7	3UTR		0	0
bta-miR-652	ENSBTAT00000001562	USPL1	3993	4018	1	-21.6	1	6.42e-05	0.559	0	0	-4.52877	14	17	13	3UTR		0	0
bta-miR-652	ENSBTAT00000001449	MTUS2	3670	3708	0.871795	-21.8	0	0.000252262	0.471	0	0	-6.51454	18	38	7	3UTR		0	0
bta-miR-652	ENSBTAT00000013076	PAN3	4836	4863	0.846154	-23.5	1	3.21e-05	0.515	0	0	-5.08246	19	27	9	3UTR		0	0
bta-miR-378	ENSBTAT00000026040	SPATA13	4760	4785	1	-24.3	1	0.00447531	0.485	0	0	-3.79332	16	25	11	3UTR		0	0
bta-miR-652	ENSBTAT00000002433	SACS	14676	14697	1	-23.6	0	2.81e-06	0.441	0	0	-7.75705	16	21	9	3UTR		0	0
bta-miR-15a	ENSBTAT00000001156	RNF219	2777	2804	1	-16.2	1	0.00276807	0.691	0	0	-10.3988	11	13	11	3UTR		0	0
bta-miR-378	ENSBTAT00000018911	NDFIP2	2089	2106	0.923077	-20.2	0	0.00093926	0.691	0	0	-18.3913	15	17	11	3UTR		0	0
bta-miR-378	ENSBTAT00000000167	FARP1	3731	3764	0.923077	-22.3	1	7.4e-07	0.412	0	0	-4.02637	16	22	9	3UTR		0	0
bta-miR-652	ENSBTAT00000026769	CUL4A	2975	2995	0.923077	-27.5	0	9.84e-07	0.353	0	0	-11.8761	16	20	11	3UTR		0	0
bta-miR-15a	ENSBTAT00000010961	SNAP25	1119	1136	1	-15.9	1	0.00137387	0.676	0	0	-10.3988	11	13	11	3UTR		0	0
bta-miR-15a	ENSBTAT00000009631	JAG1	4858	4873	0.923077	-17.9	1	0.020599	0.75	0	0	-4.957	14	15	14	3UTR		0	0
bta-miR-378	ENSBTAT00000061579	ARL5B	2409	2430	0.846154	-18.9	0	0.0067852	0.603	0	0	-8.85129	18	21	12	3UTR		0	0
bta-miR-652	ENSBTAT00000021871	CDNF	1027	1049	0.846154	-23.5	0	0.00159708	0.397	0	0	-6.51454	17	22	7	3UTR		0	0
bta-miR-378	ENSBTAT00000050460	NMT2	1766	1783	1	-19.2	0	0.00523455	0.485	0	0	-14.253	14	17	10	3UTR		0	0
bta-miR-378	ENSBTAT00000029347	NSUN6	1780	1799	0.923077	-19.2	1	0.00122231	0.559	0	0	-5.08246	15	19	10	3UTR		0	0
bta-miR-15a	ENSBTAT00000046628	DZANK1	2275	2287	0.923077	-15.6	1	6.71e-05	0.588	0	0	-10.3988	11	12	11	3UTR		0	0
bta-miR-378	ENSBTAT00000001863	ABHD12	1794	1813	1	-20.9	1	0.21789	0.397	0	0	-6.78234	17	19	12	3UTR		0	0
bta-miR-15a	ENSBTAT00000055083	ANKRD16	1132	1152	0.846154	-18.1	1	8.5e-07	0.485	0	0	-10.3988	11	13	11	3UTR		0	0
bta-miR-378	ENSBTAT00000010913	GPCPD1	2951	2997	0.846154	-21.2	0	0.000309986	0.559	0	0	-9.33931	18	46	8	3UTR		0	0
bta-miR-378	ENSBTAT00000005773	PRELID3B	825	846	0.923077	-19.1	1	0.015239	0.735	0	0	-3.93757	17	21	11	3UTR		0	0
bta-miR-15a	ENSBTAT00000023164	VAPB	1486	1499	0.923077	-17	1	0.00133485	0.441	0	0	-7.05204	12	13	12	3UTR		0	0
bta-miR-378	ENSBTAT00000011640	HM13	1420	1442	0.846154	-18.1	0	0.206426	0.382	0	0	-12.6285	15	22	8	3UTR		0	0
bta-miR-378	ENSBTAT00000001269	SPATA25	1418	1437	1	-19.6	1	6.49e-06	0.603	0	0	-4.17062	15	19	9	3UTR		0	0
bta-miR-378	ENSBTAT00000057219	CSE1L	3342	3361	0.923077	-20.6	0	0.0807424	0.544	0	0	-12.0073	15	19	8	3UTR		0	0
bta-miR-652	ENSBTAT00000000445	ADNP	4253	4275	1	-19.8	0	4.43e-06	0.691	0	0	-9.69585	17	22	9	3UTR		0	0
bta-miR-15a	ENSBTAT00000010627	NRBP2	1608	1625	0.923077	-17.7	1	0.000185731	0.368	0	0	-6.08354	15	17	10	3UTR		0	0
bta-miR-652	ENSBTAT00000047548	SNTG1	3429	3450	0.846154	-19.1	0	0.000374658	0.544	0	0	-9.70463	16	21	8	3UTR		0	0
bta-miR-378	ENSBTAT00000030426	TTPA	2298	2317	0.923077	-19.6	0	0.0192582	0.691	0	0	-16.7027	15	19	13	3UTR		0	0
bta-miR-652	ENSBTAT00000015638	MAL2	1438	1477	1	-24.2	0	0.00486049	0.662	0	0	-15.5666	12	14	12	3UTR		0	0
bta-miR-15a	ENSBTAT00000057011	CSMD3	665	707	0.923077	-17	1	0.00713337	0.574	0	0	-10.2546	10	12	10	3UTR		0	0
bta-miR-378	ENSBTAT00000010441	AZIN1	3592	3605	1	-20.7	0	6.7e-05	0.662	0	0	-7.50368	12	13	12	3UTR		0	0
bta-miR-378	ENSBTAT00000028262	UBR5	8611	8631	1	-22.4	0	8.22e-06	0.588	0	0	-8.5271	16	20	7	3UTR		0	0
bta-miR-378	ENSBTAT00000005935	GRHL2	5097	5121	0.846154	-23.1	1	0.000312472	0.412	0	0	-8.42926	19	24	7	3UTR		0	0
bta-miR-15a	ENSBTAT00000046176	SPAG1	3738	3762	0.923077	-16.7	1	0.0338681	0.647	0	0	-4.65016	14	17	12	3UTR		0	0
bta-miR-378	ENSBTAT00000037202	STK3	2239	2279	0.923077	-17.7	1	0.0116074	0.765	0	0	-3.93757	21	40	8	3UTR		0	0
bta-miR-378	ENSBTAT00000009959	NDUFAF6	1364	1382	1	-19	1	1.38e-06	0.471	0	0	-7.51743	14	18	6	3UTR		0	0
bta-miR-15a	ENSBTAT00000037192	ESRP1	3254	3269	0.923077	-16.4	1	0.0256168	0.706	0	0	-5.76291	13	15	7	3UTR		0	0
bta-miR-15a	ENSBTAT00000054262	MAML2	5629	5646	0.846154	-15.5	1	0.0278314	0.662	0	0	-12.4965	16	17	16	3UTR		0	0
bta-miR-652	ENSBTAT00000046953	CD3G	996	1016	0.846154	-16.3	0	0.0140211	0.721	0	0	-9.54656	16	20	8	3UTR		0	0
bta-miR-652	ENSBTAT00000013636	HYOU1	3800	3816	0.807692	-23.4	0	0.00331614	0.426	0	0	-16.8557	14	16	8	3UTR		0	0
bta-miR-15a	ENSBTAT00000023657	PDZD3	3083	3103	1	-17.4	1	0.00749759	0.662	0	0	-8.917	17	20	10	3UTR		0	0
bta-miR-378	ENSBTAT00000040031	TMEM136	1787	1807	0.923077	-20.5	0	0.00025926	0.529	0	0	-16.6229	15	20	8	3UTR		0	0
bta-miR-652	ENSBTAT00000028453	ARHGEF12	6758	6785	0.923077	-22.3	0	0.0409587	0.603	0	0	-13.6656	16	27	9	3UTR		0	0
bta-miR-15a	ENSBTAT00000019457	SORL1	10111	10124	1	-17	1	0.00406957	0.544	0	0	-7.05204	12	13	12	3UTR		0	0
bta-miR-378	ENSBTAT00000020791	APBB1	2309	2323	1	-22.1	1	0.00322654	0.382	0	0	-5.19005	13	14	13	3UTR		0	0
bta-miR-652	ENSBTAT00000021930	FAM168A	4846	4866	1	-22.1	0	0.000344882	0.412	0	0	-9.54656	16	20	10	3UTR		0	0
bta-miR-15a	ENSBTAT00000000969	RNF169	4916	4937	0.884615	-17.2	0	0.0130935	0.662	0	0	-9.94954	16	21	11	3UTR		0	0
bta-miR-15a	ENSBTAT00000027710	KCNA4	3487	3498	0.948718	-15.1	1	0.0136724	0.529	0	0	-8.07147	10	11	10	3UTR		0	0
bta-miR-378	ENSBTAT00000029333	ITSN1	2995	3015	0.923077	-21.2	0	6.82e-05	0.382	0	0	-6.55112	18	20	14	CDS		0	0
bta-miR-378	ENSBTAT00000029333	ITSN1	3416	3431	0.923077	-20.9	1	9.6e-06	0.456	0	0	-10.198	12	15	9	CDS		0	0
bta-miR-15a	ENSBTAT00000032432	LTN1	1893	1903	1	-16.6	1	0.002731	0.544	0	0	-14.4661	9	10	9	CDS		0	0
bta-miR-15a	ENSBTAT00000032432	LTN1	1455	1465	1	-16.3	1	0.0164589	0.603	0	0	-14.4661	9	10	9	CDS		0	0
bta-miR-378	ENSBTAT00000000788	TMPRSS15	1951	1966	1	-19.9	1	0.000755493	0.515	0	0	-8.57382	13	15	8	CDS		0	0
bta-miR-652	ENSBTAT00000000788	TMPRSS15	2385	2406	1	-22.6	0	0.00108252	0.603	0	0	-9.33931	17	21	6	CDS		0	0
bta-miR-378	ENSBTAT00000065805	NRIP1	762	781	0.923077	-18.9	0	0.00365795	0.544	0	0	-15.9792	15	19	10	CDS		0	0
bta-miR-652	ENSBTAT00000061264	ROBO1	4392	4411	1	-25.3	1	0.00539027	0.456	0	0	-9.59293	15	19	8	CDS		0	0
bta-miR-378	ENSBTAT00000061591	EPHA6	3218	3234	0.961538	-20.8	0	0.000144089	0.456	0	0	-6.07158	14	16	7	CDS		0	0
bta-miR-15a	ENSBTAT00000017908	NXPE3	1865	1880	0.846154	-16.6	0	0.000209172	0.471	0	0	-9.95757	14	15	14	CDS		0	0
bta-miR-652	ENSBTAT00000017908	NXPE3	1439	1457	0.923077	-20.3	1	0.00210106	0.588	0	0	-7.10297	13	18	10	CDS		0	0
bta-miR-15a	ENSBTAT00000000097	ALCAM	306	346	0.923077	-16.8	1	0.0894569	0.559	0	0	-5.76291	13	16	8	CDS		0	0
bta-miR-378	ENSBTAT00000052895	DPPA4	705	729	1	-18.9	1	0.000131679	0.412	0	0	-5.41313	14	19	9	CDS		0	0
bta-miR-378	ENSBTAT00000019209	CD96	133	155	1	-19.7	0	0.000335163	0.529	0	0	-9.54656	18	22	10	CDS		0	0
bta-miR-652	ENSBTAT00000063209	ZBED2	3065	3085	1	-21.3	0	0.000520941	0.456	0	0	-14.1818	16	20	13	CDS		0	0
bta-miR-378	ENSBTAT00000015755	BTLA	987	1005	0.846154	-16.8	1	0.0011638	0.588	0	0	-7.87558	16	18	12	CDS		0	0
bta-miR-15a	ENSBTAT00000000254	TMEM39A	1594	1616	1	-15.9	1	0.00543576	0.618	0	0	-7.49372	14	17	8	CDS		0	0
bta-miR-378	ENSBTAT00000019285	FBXO40	1254	1271	1	-22.6	1	0.000159445	0.485	0	0	-5.61866	14	17	12	CDS		0	0
bta-miR-652	ENSBTAT00000017379	IQCB1	1864	1882	1	-19.4	0	0.000385444	0.529	0	0	-17.1102	14	18	10	CDS		0	0
bta-miR-378	ENSBTAT00000017379	IQCB1	846	861	1	-20.3	1	0.109061	0.632	0	0	-5.96246	13	15	8	CDS		0	0
bta-miR-378	ENSBTAT00000029045	PARP9	985	1011	0.884615	-21.3	1	1.47e-05	0.515	0	0	-3.93757	20	26	7	CDS		0	0
bta-miR-652	ENSBTAT00000022152	PARP14	1321	1338	1	-22.5	0	0.000668307	0.588	0	0	-15.2093	15	17	14	CDS		0	0
bta-miR-378	ENSBTAT00000022152	PARP14	2005	2028	0.846154	-21.1	0	0.00946527	0.588	0	0	-15.159	17	23	14	CDS		0	0
bta-miR-652	ENSBTAT00000018888	RPL35A	229	254	0.871795	-18	0	0.00178492	0.603	0	0	-9.95919	16	25	9	CDS		0	0
bta-miR-15a	ENSBTAT00000046493	APOD	100	110	0.923077	-16	1	2.31e-05	0.324	0	0	-14.4661	9	10	9	CDS		0	0
bta-miR-652	ENSBTAT00000046134	IL1RAP	1252	1273	1	-19.2	1	0.00248791	0.529	0	0	-3.93757	16	21	11	CDS		0	0
bta-miR-652	ENSBTAT00000007436	PSMD2	2491	2526	1	-22.8	1	6.81e-07	0.5	0	0	-4.76182	13	16	8	CDS		0	0
bta-miR-378	ENSBTAT00000025757	DVL3	1081	1102	0.846154	-22.5	1	1.43e-05	0.382	0	0	-7.51743	17	21	12	CDS		0	0
bta-miR-652	ENSBTAT00000008608	LAMP3	488	507	1	-19.7	0	0.0225696	0.456	0	0	-13.028	14	19	11	CDS		0	0
bta-miR-652	ENSBTAT00000045023	PLD1	938	951	1	-18.4	1	0.000487883	0.574	0	0	-7.05204	12	13	12	CDS		0	0
bta-miR-15a	ENSBTAT00000032016	SLC7A14	2117	2127	1	-16.3	1	9.59e-06	0.426	0	0	-14.4661	9	10	9	CDS		0	0
bta-miR-378	ENSBTAT00000023366	SI	3612	3638	0.923077	-18.9	1	0.00417183	0.574	0	0	-4.17062	19	26	9	CDS		0	0
bta-miR-652	ENSBTAT00000007705	SMC4	3377	3398	1	-21.1	1	0.000389952	0.647	0	0	-12.2551	14	21	10	CDS		0	0
bta-miR-378	ENSBTAT00000016071	TIPARP	283	307	0.846154	-21.1	1	0.000443671	0.544	0	0	-6.25121	18	24	7	CDS		0	0
bta-miR-652	ENSBTAT00000019041	SLC33A1	1239	1256	0.923077	-18.5	0	0.000351812	0.676	0	0	-9.47189	15	17	11	CDS		0	0
bta-miR-652	ENSBTAT00000003112	HPS3	55	72	1	-23.1	0	2.24e-07	0.338	0	0	-9.39596	15	17	9	CDS		0	0
bta-miR-15a	ENSBTAT00000029175	GRK7	613	624	0.846154	-15.3	1	0.000681761	0.471	0	0	-8.07147	10	11	10	CDS		0	0
bta-miR-652	ENSBTAT00000017100	TXLNA	1164	1185	0.923077	-26.6	1	1.67e-05	0.382	0	0	-5.69245	17	21	7	CDS		0	0
bta-miR-652	ENSBTAT00000024518	NCK1	245	272	1	-21.5	1	0.00604007	0.574	0	0	-3.79332	15	27	11	CDS		0	0
bta-miR-378	ENSBTAT00000009564	TF	469	483	0.846154	-17.8	0	0.000176086	0.456	0	0	-8.4155	13	14	13	CDS		0	0
bta-miR-15a	ENSBTAT00000012197	NEK11	906	934	0.846154	-16.5	1	1.14e-05	0.544	0	0	-11.4183	9	11	9	CDS		0	0
bta-miR-378	ENSBTAT00000028645	NDUFV3	291	319	0.923077	-23.8	1	0.00179835	0.441	0	0	-5.61866	15	23	12	CDS		0	0
bta-miR-378	ENSBTAT00000029020	PTTG1IP	477	491	0.923077	-17.9	1	1e-07	0.324	0	0	-8.10863	12	14	10	CDS		0	0
bta-miR-652	ENSBTAT00000029198	TRPM2	2197	2218	0.846154	-26	0	1.5e-06	0.397	0	0	-9.34736	16	21	8	CDS		0	0
bta-miR-378	ENSBTAT00000009338	TRAPPC10	2635	2665	0.846154	-25.6	1	4.14e-05	0.456	0	0	-3.93757	21	30	12	CDS		0	0
bta-miR-15a	ENSBTAT00000015668	COL6A1	954	965	0.923077	-17	1	2.54e-05	0.456	0	0	-10.2546	10	11	10	CDS		0	0
bta-miR-378	ENSBTAT00000015668	COL6A1	1314	1336	0.846154	-23.6	0	0.00721267	0.353	0	0	-14.1137	16	22	6	CDS		0	0
bta-miR-378	ENSBTAT00000004097	MCM3AP	285	310	0.923077	-23.2	1	0.000828599	0.471	0	0	-3.93757	21	25	11	CDS		0	0
bta-miR-378	ENSBTAT00000018496	HERC2	10064	10096	0.923077	-25	0	0.0309039	0.618	0	0	-10.7522	18	32	9	CDS		0	0
bta-miR-378	ENSBTAT00000001246	PLEKHB2	343	373	0.846154	-21.4	1	0.00085189	0.544	0	0	-4.76182	17	30	8	CDS		0	0
bta-miR-378	ENSBTAT00000027687	ERCC3	607	629	1	-22.3	1	0.000151221	0.426	0	0	-5.52986	18	22	7	CDS		0	0
bta-miR-378	ENSBTAT00000010151	MFSD6	1214	1230	1	-22.4	0	0.00515752	0.529	0	0	-14.1825	15	16	15	CDS		0	0
bta-miR-378	ENSBTAT00000025019	PMS1	1864	1892	1	-17.4	0	0.0147236	0.618	0	0	-6.80703	13	16	8	CDS		0	0
bta-miR-378	ENSBTAT00000025019	PMS1	1877	1892	0.923077	-16.8	0	0.0147236	0.618	0	0	-6.80703	13	15	8	CDS		0	0
bta-miR-652	ENSBTAT00000038684	COL5A2	4342	4355	0.923077	-21.9	0	4.87e-05	0.544	0	0	-6.73374	12	13	12	CDS		0	0
bta-miR-15a	ENSBTAT00000002209	FAM171B	54	64	1	-16.3	1	4.47e-07	0.265	0	0	-14.4661	9	10	9	CDS		0	0
bta-miR-652	ENSBTAT00000002209	FAM171B	1281	1320	1	-18.6	0	0.00173164	0.559	0	0	-11.0902	16	39	9	CDS		0	0
bta-miR-378	ENSBTAT00000012194	ITGA4	553	574	1	-21.1	0	0.00769167	0.574	0	0	-15.9695	15	21	12	CDS		0	0
bta-miR-15a	ENSBTAT00000061449	TTN	1485	1514	1	-21	1	0.00708229	0.5	0	0	-4.99396	16	18	16	CDS		0	0
bta-miR-378	ENSBTAT00000061449	TTN	30591	30613	0.923077	-26	0	0.0011736	0.588	0	0	-10.226	18	22	9	CDS		0	0
bta-miR-378	ENSBTAT00000061449	TTN	63246	63270	0.923077	-26	0	0.117423	0.544	0	0	-5.48126	20	24	12	CDS		0	0
bta-miR-378	ENSBTAT00000056768	DFNB59	97	111	0.923077	-18	1	9.24e-05	0.574	0	0	-5.76291	13	14	13	CDS		0	0
bta-miR-652	ENSBTAT00000038527	ZAK	764	785	0.846154	-19.1	0	0.0126437	0.515	0	0	-9.79437	18	21	11	CDS		0	0
bta-miR-378	ENSBTAT00000061074	RAPGEF4	462	483	0.923077	-22.1	0	9.26e-05	0.544	0	0	-11.4283	14	16	14	CDS		0	0
bta-miR-652	ENSBTAT00000020246	DLX1	316	334	0.923077	-24.5	0	3.79e-05	0.324	0	0	-15.2178	14	18	8	CDS		0	0
bta-miR-15a	ENSBTAT00000021951	SCN1A	2343	2367	0.846154	-18.9	0	0.0779226	0.588	0	0	-9.54656	17	24	10	CDS		0	0
bta-miR-378	ENSBTAT00000011533	2018-03-07	135	153	1	-19	0	0.000438358	0.618	0	0	-15.7996	14	18	9	CDS		0	0
bta-miR-378	ENSBTAT00000046021	BAZ2B	6448	6477	1	-19.8	0	0.00106869	0.603	0	0	-5.69428	14	19	10	CDS		0	0
bta-miR-378	ENSBTAT00000061234	BAZ2B	6412	6441	1	-19.8	0	0.00106869	0.603	0	0	-5.69428	14	19	10	CDS		0	0
bta-miR-378	ENSBTAT00000004758	NR4A2	771	789	0.846154	-22.6	1	2.9e-05	0.338	0	0	-5.9255	15	18	12	CDS		0	0
bta-miR-652	ENSBTAT00000001883	ARL6IP6	151	169	1	-24.2	0	2.36e-06	0.353	0	0	-7.84025	16	18	10	CDS		0	0
bta-miR-652	ENSBTAT00000061000	NEB	18039	18060	0.846154	-22.9	0	0.000985909	0.426	0	0	-12.3943	15	21	10	CDS		0	0
bta-miR-15a	ENSBTAT00000061000	NEB	4886	4900	0.846154	-18	1	0.000671199	0.618	0	0	-6.01339	13	14	13	CDS		0	0
bta-miR-652	ENSBTAT00000021580	NMI	478	495	0.846154	-15.7	0	0.0891889	0.574	0	0	-9.61616	14	17	9	CDS		0	0
bta-miR-652	ENSBTAT00000061479	MBD5	642	662	0.807692	-20.2	0	0.00071733	0.471	0	0	-12.6861	15	20	8	CDS		0	0
bta-miR-378	ENSBTAT00000061537	THSD7B	3499	3523	1	-21.6	0	6.83e-05	0.426	0	0	-16.1524	17	24	9	CDS		0	0
bta-miR-652	ENSBTAT00000061333	MGAT5	1182	1201	0.923077	-19.7	0	7.67e-05	0.471	0	0	-16.8091	14	19	10	CDS		0	0
bta-miR-15a	ENSBTAT00000038352	TMEM185B	469	500	1	-15.8	1	0.000638753	0.397	0	0	-14.4661	9	11	9	CDS		0	0
bta-miR-652	ENSBTAT00000015510	GLI2	3667	3688	0.923077	-26	0	3.73e-05	0.441	0	0	-8.05823	17	21	9	CDS		0	0
bta-miR-378	ENSBTAT00000022316	SLC39A10	588	613	0.961538	-19	0	0.00265175	0.529	0	0	-7.7949	17	25	8	CDS		0	0
bta-miR-652	ENSBTAT00000022316	SLC39A10	1920	1941	0.961538	-20.4	0	0.0120907	0.559	0	0	-9.00393	16	21	7	CDS		0	0
bta-miR-652	ENSBTAT00000044801	BOLL	238	256	0.846154	-17.1	0	0.00997967	0.5	0	0	-16.2741	12	18	7	CDS		0	0
bta-miR-15a	ENSBTAT00000061414	PLCL1	728	748	0.923077	-17.8	0	0.0017437	0.559	0	0	-13.0514	15	20	8	CDS		0	0
bta-miR-378	ENSBTAT00000012827	AOX1	2133	2161	1	-24	1	0.000825155	0.426	0	0	-4.02637	17	20	12	CDS		0	0
bta-miR-378	ENSBTAT00000038328	AOX2	1742	1761	1	-20.5	1	0.0240795	0.412	0	0	-5.76291	16	19	7	CDS		0	0
bta-miR-652	ENSBTAT00000007254	NOP58	398	419	0.923077	-18.9	0	0.00640801	0.603	0	0	-13.4445	16	21	10	CDS		0	0
bta-miR-652	ENSBTAT00000065285	NBEAL1	5479	5518	0.846154	-19.5	0	0.00333137	0.574	0	0	-13.6656	16	39	9	CDS		0	0
bta-miR-378	ENSBTAT00000065285	NBEAL1	7137	7157	0.846154	-23.3	0	3.4e-06	0.559	0	0	-6.55112	18	20	14	CDS		0	0
bta-miR-378	ENSBTAT00000065285	NBEAL1	4068	4088	1	-20.3	1	0.00406058	0.618	0	0	-5.61866	17	20	12	CDS		0	0
bta-miR-378	ENSBTAT00000038322	NBEAL1	6930	6950	0.846154	-23.3	0	3.4e-06	0.559	0	0	-6.55112	18	20	14	CDS		0	0
bta-miR-378	ENSBTAT00000038322	NBEAL1	4068	4088	1	-20.3	1	0.00406058	0.618	0	0	-5.61866	17	20	12	CDS		0	0
bta-miR-378	ENSBTAT00000014638	RAPH1	3819	3833	1	-22.1	1	2.26e-06	0.294	0	0	-5.76291	13	14	13	CDS		0	0
bta-miR-15a	ENSBTAT00000020495	UNC80	9468	9485	0.980769	-19	1	0.0355677	0.426	0	0	-4.99396	16	17	16	CDS		0	0
bta-miR-15a	ENSBTAT00000020627	SLC11A1	999	1018	0.846154	-18.7	0	0.0477421	0.456	0	0	-17.0302	13	19	8	CDS		0	0
bta-miR-378	ENSBTAT00000020627	SLC11A1	117	133	0.923077	-21.7	0	4.17e-05	0.382	0	0	-7.65065	13	16	8	CDS		0	0
bta-miR-378	ENSBTAT00000038254	STK36	1891	1908	0.923077	-22.1	0	0.00577985	0.441	0	0	-11.4646	16	17	16	CDS		0	0
bta-miR-15a	ENSBTAT00000007781	ABTB2	2011	2052	1	-18.4	1	0.000255492	0.456	0	0	-12.2551	13	15	13	CDS		0	0
bta-miR-378	ENSBTAT00000016534	ELF5	889	914	0.923077	-19.6	0	8.97e-05	0.574	0	0	-8.50749	14	19	9	CDS		0	0
bta-miR-15a	ENSBTAT00000028004	PRR5L	760	770	1	-16.3	1	0.0014006	0.412	0	0	-14.4661	9	10	9	CDS		0	0
bta-miR-652	ENSBTAT00000028277	CRY2	996	1027	0.846154	-24.9	0	5.6e-08	0.353	0	0	-8.05823	17	31	9	CDS		0	0
bta-miR-652	ENSBTAT00000028927	MADD	2803	2823	0.923077	-22.5	0	0.00176709	0.397	0	0	-8.40165	16	20	12	CDS		0	0
bta-miR-378	ENSBTAT00000044104	MYBPC3	3220	3242	0.846154	-20.9	1	0.00264898	0.353	0	0	-8.3038	17	22	9	CDS		0	0
bta-miR-652	ENSBTAT00000056812	SLC39A13	459	477	0.923077	-22.8	0	2.14e-06	0.338	0	0	-13.6656	16	18	13	CDS		0	0
bta-miR-652	ENSBTAT00000028983	PSMC3	779	795	1	-20.5	0	0.000117476	0.5	0	0	-6.44976	13	16	7	CDS		0	0
bta-miR-652	ENSBTAT00000064135	LOC100139830	55	93	1	-19.3	0	0.00909452	0.588	0	0	-6.51454	18	23	10	CDS		0	0
bta-miR-378	ENSBTAT00000033864	OR8K3	776	796	0.923077	-20.4	1	0.00935182	0.603	0	0	-8.57351	15	20	11	CDS		0	0
bta-miR-15a	ENSBTAT00000057578	OR5B2	272	292	1	-18.1	1	0.00657107	0.485	0	0	-6.90779	11	13	11	CDS		0	0
bta-miR-652	ENSBTAT00000003689	PPFIA4	2604	2616	1	-21.7	1	0.0170055	0.397	0	0	-6.90779	11	12	11	CDS		0	0
bta-miR-652	ENSBTAT00000063387	NFASC	4070	4089	0.923077	-22.9	0	4.31e-05	0.471	0	0	-9.33931	16	19	7	CDS		0	0
bta-miR-378	ENSBTAT00000027017	YOD1	223	237	1	-18.4	0	0.000234369	0.309	0	0	-6.66278	12	14	8	CDS		0	0
bta-miR-15a	ENSBTAT00000048534	KCNT2	2561	2576	0.923077	-16.6	1	0.00486854	0.618	0	0	-8.917	13	15	7	CDS		0	0
bta-miR-15a	ENSBTAT00000048534	KCNT2	692	710	0.923077	-16.7	1	0.157568	0.691	0	0	-8.40586	16	18	10	CDS		0	0
bta-miR-652	ENSBTAT00000022206	B3GALT2	1602	1620	1	-22	1	0.0173872	0.485	0	0	-6.10696	15	18	9	CDS		0	0
bta-miR-378	ENSBTAT00000008129	KCTD3	2265	2288	0.846154	-18.7	0	0.0146774	0.647	0	0	-14.1345	17	23	9	CDS		0	0
bta-miR-15a	ENSBTAT00000061112	USH2A	5678	5696	0.846154	-16.4	1	2.58e-05	0.485	0	0	-14.4661	9	11	9	CDS		0	0
bta-miR-378	ENSBTAT00000061112	USH2A	5613	5644	1	-21.9	1	4.41e-06	0.456	0	0	-6.25121	16	20	7	CDS		0	0
bta-miR-652	ENSBTAT00000047860	RAB3GAP2	3447	3467	1	-23.9	0	2.19e-06	0.397	0	0	-9.54656	16	20	9	CDS		0	0
bta-miR-652	ENSBTAT00000008390	C16H1orf115	420	441	1	-20.5	1	0.00071791	0.338	0	0	-9.43035	16	21	11	CDS		0	0
bta-miR-378	ENSBTAT00000016992	SDE2	866	884	1	-21.8	0	0.000124271	0.529	0	0	-9.95757	15	18	11	CDS		0	0
bta-miR-378	ENSBTAT00000029173	CDC42BPA	3175	3193	1	-19.6	0	0.0245346	0.603	0	0	-8.53035	15	18	9	CDS		0	0
bta-miR-378	ENSBTAT00000015294	H3F3C	286	320	0.846154	-18.5	1	0.00979455	0.441	0	0	-5.26888	13	17	5	CDS		0	0
bta-miR-15a	ENSBTAT00000027661	SELP	1100	1110	1	-16.4	1	0.00016499	0.441	0	0	-11.4183	9	10	9	CDS		0	0
bta-miR-652	ENSBTAT00000009612	SELE	249	265	1	-20.4	0	0.0129655	0.632	0	0	-16.6229	14	16	12	CDS		0	0
bta-miR-652	ENSBTAT00000053708	LOC517828	1268	1289	0.923077	-22.1	0	0.000600469	0.515	0	0	-5.69428	18	21	9	CDS		0	0
bta-miR-378	ENSBTAT00000046578	SUCO	1492	1511	0.846154	-19.4	1	0.000111848	0.603	0	0	-4.99396	16	19	8	CDS		0	0
bta-miR-652	ENSBTAT00000046426	VPS13D	12546	12590	0.923077	-25.3	0	0.000141018	0.368	0	0	-6.85796	18	25	8	CDS		0	0
bta-miR-15a	ENSBTAT00000027587	CLCN6	20	33	1	-16.7	1	2.59e-05	0.323	0	0	-13.2236	10	12	10	CDS		0	0
bta-miR-652	ENSBTAT00000018617	UBIAD1	662	680	1	-24.1	0	0.000540834	0.456	0	0	-9.95919	15	18	11	CDS		0	0
bta-miR-652	ENSBTAT00000020392	ANGPTL7	1323	1340	0.846154	-20.1	0	0.000310602	0.441	0	0	-13.9752	13	17	7	CDS		0	0
bta-miR-378	ENSBTAT00000004127	SLC25A33	731	764	0.846154	-20.9	1	0.00105722	0.441	0	0	-4.17062	15	30	9	CDS		0	0
bta-miR-652	ENSBTAT00000024320	RERE	2982	3002	0.846154	-22.1	0	0.00221862	0.25	0	0	-14.5871	15	20	9	CDS		0	0
bta-miR-378	ENSBTAT00000061635	CAMTA1	729	756	0.846154	-20.6	1	8.3e-05	0.441	0	0	-4.02637	14	27	8	CDS		0	0
bta-miR-652	ENSBTAT00000056442	TTC34	211	237	0.846154	-24	0	1.36e-07	0.265	0	0	-7.74319	17	26	8	CDS		0	0
bta-miR-15a	ENSBTAT00000002262	FAM213B	541	569	1	-15.8	1	3.96e-05	0.456	0	0	-14.4661	9	11	9	CDS		0	0
bta-miR-652	ENSBTAT00000003213	PLCH2	2441	2463	1	-25.2	1	1.53e-05	0.382	0	0	-11.1286	17	22	9	CDS		0	0
bta-miR-378	ENSBTAT00000003213	PLCH2	4583	4608	1	-26	0	0.0349305	0.279	0	0	-6.55112	19	25	14	CDS		0	0
bta-miR-652	ENSBTAT00000012262	PEX10	334	353	0.846154	-29.9	0	1.48e-06	0.338	0	0	-6.51454	17	19	15	CDS		0	0
bta-miR-378	ENSBTAT00000011434	GABRD	511	535	0.923077	-19.3	0	0.00159329	0.426	0	0	-9.86134	17	24	8	CDS		0	0
bta-miR-378	ENSBTAT00000045065	GNB1	449	472	0.923077	-20.7	1	0.000746147	0.485	0	0	-4.17062	15	19	9	CDS		0	0
bta-miR-378	ENSBTAT00000000259	GNB1	353	376	0.923077	-20.7	1	0.000746147	0.485	0	0	-4.17062	15	19	9	CDS		0	0
bta-miR-15a	ENSBTAT00000045013	SLC35E2	1368	1378	0.923077	-16	1	2.61e-05	0.368	0	0	-14.4661	9	10	9	CDS		0	0
bta-miR-652	ENSBTAT00000014195	MIB2	3104	3123	1	-25.4	0	3.1e-08	0.324	0	0	-9.64415	16	19	13	CDS		0	0
bta-miR-15a	ENSBTAT00000019289	C16H1orf159	641	659	1	-17.7	0	0.000492115	0.471	0	0	-17.0302	13	18	8	CDS		0	0
bta-miR-652	ENSBTAT00000017563	AGRN	3756	3775	0.846154	-24.8	0	0.000155915	0.338	0	0	-7.75705	17	19	9	CDS		0	0
bta-miR-15a	ENSBTAT00000024923	TMEM82	1327	1337	0.923077	-16	1	3.64e-05	0.309	0	0	-14.4661	9	10	9	CDS		0	0
bta-miR-378	ENSBTAT00000020785	TNN	2376	2397	0.923077	-21.1	1	4.14e-07	0.353	0	0	-4.17062	15	21	9	CDS		0	0
bta-miR-652	ENSBTAT00000020785	TNN	694	724	0.846154	-25.8	0	1.31e-08	0.294	0	0	-6.51454	16	21	6	CDS		0	0
bta-miR-378	ENSBTAT00000061165	ASTN1	1373	1395	0.923077	-20.3	0	0.00353516	0.544	0	0	-15.0647	16	22	10	CDS		0	0
bta-miR-652	ENSBTAT00000001137	SEC16B	1415	1436	0.846154	-22.2	0	1.08e-05	0.441	0	0	-10.8298	14	21	5	CDS		0	0
bta-miR-652	ENSBTAT00000018604	FAM20B	533	552	0.923077	-23	0	0.000129212	0.397	0	0	-9.80241	17	19	14	CDS		0	0
bta-miR-15a	ENSBTAT00000003118	TDRD5	1883	1899	0.923077	-16.1	1	0.00330692	0.485	0	0	-14.4661	9	11	9	CDS		0	0
bta-miR-652	ENSBTAT00000008215	KIAA1614	2679	2697	0.846154	-24.4	0	1.74e-07	0.353	0	0	-8.05823	16	18	10	CDS		0	0
bta-miR-378	ENSBTAT00000053957	IER5	301	316	0.923077	-18.9	1	0.000100169	0.382	0	0	-4.76182	13	15	9	CDS		0	0
bta-miR-652	ENSBTAT00000061144	HMCN1	258	280	0.948718	-22.6	0	0.0015994	0.529	0	0	-8.14709	17	22	8	CDS		0	0
bta-miR-652	ENSBTAT00000033913	CENPF	4585	4602	1	-22.4	0	0.000673892	0.574	0	0	-15.5666	14	17	11	CDS		0	0
bta-miR-378	ENSBTAT00000017516	SMYD2	508	526	0.892308	-16.9	0	0.042817	0.485	0	0	-9.15095	15	18	13	CDS		0	0
bta-miR-15a	ENSBTAT00000065643	SYT2	261	284	0.923077	-15.8	1	0.000340252	0.5	0	0	-14.4661	9	11	9	CDS		0	0
bta-miR-378	ENSBTAT00000024684	INTS7	627	649	0.846154	-18	1	0.0010719	0.618	0	0	-5.03583	16	22	8	CDS		0	0
bta-miR-378	ENSBTAT00000010340	ASPM	937	962	1	-22.2	1	0.00271526	0.618	0	0	-4.02637	17	25	11	CDS		0	0
bta-miR-652	ENSBTAT00000013320	PTPRC	2344	2364	0.923077	-19.8	0	0.000165154	0.5	0	0	-11.0902	16	20	11	CDS		0	0
bta-miR-652	ENSBTAT00000029161	KIF14	2687	2711	0.884615	-21.9	0	0.00018524	0.412	0	0	-6.73374	17	24	8	CDS		0	0
bta-miR-15a	ENSBTAT00000055600	KLHL2	1555	1572	0.923077	-17.2	0	0.000405076	0.603	0	0	-15.9792	15	17	13	CDS		0	0
bta-miR-652	ENSBTAT00000025362	MAP9	20	35	0.846154	-18.1	0	0.00100388	0.641	0	0	-17.0073	14	15	14	CDS		0	0
bta-miR-378	ENSBTAT00000010530	TLR2	797	817	0.948718	-20.4	0	0.00240132	0.603	0	0	-10.3719	16	20	10	CDS		0	0
bta-miR-378	ENSBTAT00000018468	FAM160A1	2258	2272	0.923077	-23.5	1	3.13e-05	0.25	0	0	-7.37318	13	14	13	CDS		0	0
bta-miR-378	ENSBTAT00000003283	ARHGAP10	2244	2267	0.923077	-20.7	1	0.00188832	0.412	0	0	-7.05204	15	23	8	CDS		0	0
bta-miR-378	ENSBTAT00000048374	NAA15	1433	1448	1	-18.4	1	0.00389177	0.603	0	0	-4.90607	14	15	14	CDS		0	0
bta-miR-378	ENSBTAT00000048362	MGARP	460	498	0.846154	-19.1	1	0.0133815	0.353	0	0	-7.3964	12	19	6	CDS		0	0
bta-miR-378	ENSBTAT00000032115	JADE1	482	499	1	-21	1	1.11e-06	0.338	0	0	-5.45975	14	17	7	CDS		0	0
bta-miR-15a	ENSBTAT00000014052	ABHD18	1587	1606	0.923077	-17.2	0	0.00232007	0.574	0	0	-13.6656	16	19	9	CDS		0	0
bta-miR-378	ENSBTAT00000061407	MFSD8	572	587	1	-19.6	1	0.00470745	0.603	0	0	-4.90607	14	15	14	CDS		0	0
bta-miR-652	ENSBTAT00000013316	FAT4	4823	4848	0.846154	-21.4	0	0.000555495	0.515	0	0	-7.75705	17	25	7	CDS		0	0
bta-miR-652	ENSBTAT00000013316	FAT4	12849	12882	0.846154	-21.3	0	0.000871256	0.5	0	0	-10.5818	16	33	10	CDS		0	0
bta-miR-378	ENSBTAT00000037567	ULBP3	90	107	1	-23.7	0	1.26e-05	0.5	0	0	-5.83853	15	17	10	CDS		0	0
bta-miR-652	ENSBTAT00000054776	ZNF891	1037	1055	0.846154	-19	0	0.000197711	0.603	0	0	-11.7623	15	18	11	CDS		0	0
bta-miR-378	ENSBTAT00000008882	MBD3L1	313	331	0.846154	-18.6	1	1.78e-05	0.441	0	0	-6.85115	13	18	5	CDS		0	0
bta-miR-652	ENSBTAT00000012083	SLC15A4	198	220	0.923077	-22.1	1	2.09e-05	0.309	0	0	-12.2551	17	22	10	CDS		0	0
bta-miR-378	ENSBTAT00000029679	TMEM132B	1922	1946	0.846154	-26	0	0.0163589	0.412	0	0	-7.65065	19	24	10	CDS		0	0
bta-miR-15a	ENSBTAT00000009560	EIF2B1	760	783	1	-21.5	1	0.00142718	0.574	0	0	-4.957	19	23	9	CDS		0	0
bta-miR-15a	ENSBTAT00000025676	KNTC1	488	507	0.846154	-18	1	0.044061	0.676	0	0	-4.99396	16	19	8	CDS		0	0
bta-miR-652	ENSBTAT00000022319	CLIP1	2333	2348	0.923077	-21	0	0.00187099	0.5	0	0	-17.1102	13	15	8	CDS		0	0
bta-miR-378	ENSBTAT00000024444	MYL2	114	128	1	-17.3	0	0.0493605	0.559	0	0	-8.91686	12	14	7	CDS		0	0
bta-miR-652	ENSBTAT00000029615	CUX2	2222	2244	0.846154	-22.9	1	1.93e-06	0.279	0	0	-9.9649	17	22	8	CDS		0	0
bta-miR-378	ENSBTAT00000011690	NOS1	4661	4685	0.923077	-22.1	1	0.000201473	0.382	0	0	-6.09222	17	24	7	CDS		0	0
bta-miR-378	ENSBTAT00000029530	TPCN1	1505	1527	0.923077	-20.4	0	0.000615759	0.456	0	0	-7.24999	17	22	12	CDS		0	0
bta-miR-652	ENSBTAT00000026442	ALKBH2	419	442	1	-22.6	0	1.22e-05	0.515	0	0	-9.33931	17	23	10	CDS		0	0
bta-miR-652	ENSBTAT00000029578	SELPLG	975	996	0.923077	-22.2	0	1.35e-06	0.397	0	0	-11.7623	16	21	9	CDS		0	0
bta-miR-378	ENSBTAT00000000932	MYO18B	2308	2328	0.846154	-24.5	0	0.000105803	0.338	0	0	-8.32703	17	20	12	CDS		0	0
bta-miR-378	ENSBTAT00000029502	NIPSNAP1	492	514	0.923077	-21.2	1	1.62e-05	0.397	0	0	-4.65016	17	22	8	CDS		0	0
bta-miR-378	ENSBTAT00000017489	NF2	1940	1961	0.923077	-22.4	0	0.00203661	0.456	0	0	-11.21	17	21	9	CDS		0	0
bta-miR-378	ENSBTAT00000063999	GGT1	1338	1359	1	-19.8	0	0.0225371	0.382	0	0	-6.51454	15	21	9	CDS		0	0
bta-miR-652	ENSBTAT00000018574	SERPIND1	1566	1585	0.846154	-24.1	0	1.03e-06	0.279	0	0	-13.6656	16	19	13	CDS		0	0
bta-miR-378	ENSBTAT00000065335	TSSK1B	414	428	1	-19.9	1	7.14e-05	0.441	0	0	-6.00433	12	14	8	CDS		0	0
bta-miR-652	ENSBTAT00000005623	CDC45	1392	1415	0.923077	-24.4	1	0.000163777	0.324	0	0	-8.57351	17	23	11	CDS		0	0
bta-miR-652	ENSBTAT00000063711	COMT	665	684	1	-26.5	0	6.13e-05	0.382	0	0	-7.75705	16	19	13	CDS		0	0
bta-miR-652	ENSBTAT00000004644	DDX19B	880	898	0.961538	-21.2	0	1.81e-05	0.5	0	0	-7.80367	13	18	9	CDS		0	0
bta-miR-378	ENSBTAT00000026393	AARS	2078	2103	0.846154	-21.6	0	0.00230218	0.426	0	0	-10.7153	17	25	8	CDS		0	0
bta-miR-652	ENSBTAT00000020830	TERF2IP	1083	1111	0.846154	-18.6	0	0.069562	0.574	0	0	-13.8986	15	28	7	CDS		0	0
bta-miR-652	ENSBTAT00000036878	CNTNAP4	2617	2634	0.948718	-22.5	0	0.00340007	0.471	0	0	-9.00393	15	17	12	CDS		0	0
bta-miR-652	ENSBTAT00000013088	KIAA0182	1111	1133	0.846154	-24.3	1	6.58e-05	0.338	0	0	-8.42926	17	22	6	CDS		0	0
bta-miR-652	ENSBTAT00000054406	CDT1	984	1001	0.923077	-21.8	0	7.41e-07	0.324	0	0	-9.27234	15	17	13	CDS		0	0
bta-miR-378	ENSBTAT00000021306	ANKRD11	4675	4695	0.846154	-22.8	0	1.13e-06	0.324	0	0	-9.95919	16	20	9	CDS		0	0
bta-miR-378	ENSBTAT00000000568	TUBB3	1316	1335	0.846154	-20	1	2.88e-06	0.368	0	0	-5.08246	15	19	7	CDS		0	0
bta-miR-652	ENSBTAT00000004555	C18H16orf87	213	233	0.948718	-18.4	0	0.002639	0.676	0	0	-13.1601	15	20	9	CDS		0	0
bta-miR-378	ENSBTAT00000027887	NOD2	3082	3144	0.846154	-24	1	1.68e-05	0.5	0	0	-3.79332	17	32	12	CDS		0	0
bta-miR-652	ENSBTAT00000002955	CHD9	7522	7538	1	-25	1	0.00116003	0.559	0	0	-11.1286	15	16	15	CDS		0	0
bta-miR-378	ENSBTAT00000002418	CIAPIN1	410	434	0.923077	-20.1	0	0.000283941	0.5	0	0	-6.5515	18	24	11	CDS		0	0
bta-miR-378	ENSBTAT00000018801	CCDC113	497	511	0.923077	-19.3	1	1.32e-05	0.588	0	0	-8.61568	12	14	8	CDS		0	0
bta-miR-378	ENSBTAT00000009760	CDH5	2256	2270	0.923077	-20.1	1	2.82e-05	0.338	0	0	-8.53685	12	14	9	CDS		0	0
bta-miR-652	ENSBTAT00000006669	C18H16orf70	1262	1283	0.923077	-22.9	0	0.0196388	0.5	0	0	-13.0295	16	21	6	CDS		0	0
bta-miR-15a	ENSBTAT00000028741	PLEKHG4	1132	1147	1	-19.5	1	6.87e-07	0.397	0	0	-9.43035	14	15	14	CDS		0	0
bta-miR-652	ENSBTAT00000018279	CTCF	1308	1326	0.923077	-19.4	0	0.000478745	0.603	0	0	-6.98341	14	18	6	CDS		0	0
bta-miR-15a	ENSBTAT00000025160	ENKD1	333	354	0.923077	-18.4	1	7.37e-05	0.279	0	0	-10.3988	11	13	11	CDS		0	0
bta-miR-378	ENSBTAT00000008416	EDC4	2655	2677	1	-22.9	1	5.05e-07	0.368	0	0	-7.14013	18	22	10	CDS		0	0
bta-miR-652	ENSBTAT00000005727	NFATC3	288	309	0.871795	-20.3	0	0.00917425	0.618	0	0	-9.70463	16	21	8	CDS		0	0
bta-miR-378	ENSBTAT00000063114	ATXN1L	1240	1265	1	-23.8	1	2.06e-05	0.353	0	0	-5.03583	15	19	8	CDS		0	0
bta-miR-15a	ENSBTAT00000011375	PLEKHF1	202	212	1	-16.3	1	4.38e-08	0.265	0	0	-14.4661	9	10	9	CDS		0	0
bta-miR-652	ENSBTAT00000023345	CEBPG	592	609	0.846154	-18	0	0.00128576	0.515	0	0	-10.761	14	17	10	CDS		0	0
bta-miR-652	ENSBTAT00000004977	GRAMD1A	1725	1742	0.871795	-23.3	0	4.98e-06	0.382	0	0	-15.5189	13	17	7	CDS		0	0
bta-miR-652	ENSBTAT00000004986	HPN	1254	1272	0.923077	-21	0	0.000856595	0.382	0	0	-10.0078	14	18	7	CDS		0	0
bta-miR-15a	ENSBTAT00000022648	LSR	707	717	0.923077	-16	1	0.000652126	0.353	0	0	-14.4661	9	10	9	CDS		0	0
bta-miR-378	ENSBTAT00000017884	RBM42	77	99	0.846154	-19.6	1	1.19e-06	0.309	0	0	-3.93757	18	22	13	CDS		0	0
bta-miR-652	ENSBTAT00000003584	KMT2B	1524	1543	1	-24.8	0	0.000136928	0.441	0	0	-8.4155	16	19	9	CDS		0	0
bta-miR-652	ENSBTAT00000010289	NPHS1	1609	1625	1	-22.1	0	1.9e-05	0.338	0	0	-14.1825	15	16	15	CDS		0	0
bta-miR-652	ENSBTAT00000010297	KIRREL2	1855	1874	1	-23.8	1	1.16e-06	0.397	0	0	-5.9393	15	19	6	CDS		0	0
bta-miR-15a	ENSBTAT00000001531	APLP1	625	650	0.923077	-17	1	0.00157155	0.353	0	0	-8.07147	10	12	10	CDS		0	0
bta-miR-378	ENSBTAT00000052562	ZNF383	337	358	0.923077	-23.4	0	0.000125424	0.515	0	0	-9.88456	17	21	10	CDS		0	0
bta-miR-378	ENSBTAT00000054598	ZNF420	1719	1742	0.923077	-19.7	0	0.00378076	0.515	0	0	-11.4283	16	23	7	CDS		0	0
bta-miR-378	ENSBTAT00000000821	CATSPERG	190	206	1	-24.1	0	0.00116047	0.309	0	0	-5.72816	14	16	12	CDS		0	0
bta-miR-652	ENSBTAT00000009228	RYR1	2366	2392	0.923077	-25.8	1	1.13e-06	0.412	0	0	-3.79332	15	18	10	CDS		0	0
bta-miR-652	ENSBTAT00000009228	RYR1	2375	2392	0.923077	-25.7	1	1.13e-06	0.412	0	0	-3.79332	15	17	10	CDS		0	0
bta-miR-15a	ENSBTAT00000007434	SPTBN4	2942	2959	0.846154	-17.1	1	0.000451872	0.397	0	0	-14.2331	13	17	9	CDS		0	0
bta-miR-378	ENSBTAT00000007434	SPTBN4	7479	7501	0.923077	-23.3	0	0.00444561	0.529	0	0	-8.20647	17	22	7	CDS		0	0
bta-miR-378	ENSBTAT00000025925	NUMBL	468	491	0.846154	-22	0	1.12e-06	0.397	0	0	-7.0584	16	23	11	CDS		0	0
bta-miR-378	ENSBTAT00000043989	C18H19orf54	1538	1557	1	-21.6	1	3.12e-05	0.397	0	0	-4.02637	14	19	10	CDS		0	0
bta-miR-652	ENSBTAT00000043858	MEGF8	2077	2122	1	-25.1	1	6.32e-07	0.368	0	0	-4.957	18	45	13	CDS		0	0
bta-miR-652	ENSBTAT00000026978	LYPD4	328	343	0.923077	-18.7	0	6.19e-05	0.412	0	0	-6.72377	14	15	14	CDS		0	0
bta-miR-15a	ENSBTAT00000053059	IRGQ	1407	1425	0.846154	-17.4	1	0.000372011	0.176	0	0	-14.7166	13	18	7	CDS		0	0
bta-miR-15a	ENSBTAT00000018050	SLC1A5	780	790	1	-16.3	1	5.05e-06	0.294	0	0	-14.4661	9	10	9	CDS		0	0
bta-miR-652	ENSBTAT00000061246	ZNF541	1399	1416	0.846154	-23.3	0	7.3e-07	0.279	0	0	-15.2093	13	17	9	CDS		0	0
bta-miR-652	ENSBTAT00000063630	FAM83E	2810	2829	0.846154	-22.8	0	1.44e-07	0.279	0	0	-9.30073	15	19	8	CDS		0	0
bta-miR-15a	ENSBTAT00000063625	SPACA4	436	448	0.923077	-18	1	0.000711693	0.279	0	0	-10.3988	11	12	11	CDS		0	0
bta-miR-652	ENSBTAT00000003696	PPFIA3	914	936	0.961538	-26.7	1	0.00171429	0.426	0	0	-7.2559	17	22	11	CDS		0	0
bta-miR-378	ENSBTAT00000019215	NOSIP	613	627	0.846154	-19	1	3.96e-05	0.338	0	0	-8.25288	13	14	13	CDS		0	0
bta-miR-652	ENSBTAT00000050235	SHANK1	3673	3692	0.846154	-28.4	0	8.33e-09	0.324	0	0	-10.6197	16	19	13	CDS		0	0
bta-miR-652	ENSBTAT00000027772	KLK5	47	69	0.923077	-20.9	0	1.01e-07	0.426	0	0	-15.002	15	22	10	CDS		0	0
bta-miR-652	ENSBTAT00000031802	LOC618463	1471	1509	0.846154	-21.7	0	0.000142797	0.515	0	0	-13.6656	16	38	10	CDS		0	0
bta-miR-15a	ENSBTAT00000023821	MGC157082	1807	1818	0.923077	-16.5	1	3.19e-07	0.397	0	0	-13.2236	10	11	10	CDS		0	0
bta-miR-15a	ENSBTAT00000019910	MGC138914	1931	1942	0.923077	-16.5	1	2.03e-07	0.382	0	0	-13.2236	10	11	10	CDS		0	0
bta-miR-378	ENSBTAT00000021266	LOC525820	1525	1556	0.846154	-23.6	1	5.28e-08	0.5	0	0	-5.03583	15	19	8	CDS		0	0
bta-miR-652	ENSBTAT00000024157	MYADM	875	898	0.923077	-23.6	0	4.98e-07	0.382	0	0	-9.87071	16	23	12	CDS		0	0
bta-miR-378	ENSBTAT00000007679	LOC618416	574	606	0.846154	-22.9	0	4.34e-05	0.485	0	0	-12.6861	16	32	9	CDS		0	0
bta-miR-652	ENSBTAT00000012837	A1BG	1246	1266	0.923077	-24.1	0	1.56e-06	0.25	0	0	-11.8455	15	20	11	CDS		0	0
bta-miR-378	ENSBTAT00000008424	TRIM28	2675	2697	0.846154	-24	0	0.000118831	0.338	0	0	-10.0944	17	22	8	CDS		0	0
bta-miR-652	ENSBTAT00000056154	MZF1	1367	1387	0.923077	-27.8	0	4.13e-06	0.294	0	0	-9.86134	16	20	8	CDS		0	0
bta-miR-378	ENSBTAT00000013121	TRIM25	1870	1890	0.923077	-27.1	0	0.00175695	0.353	0	0	-9.87071	17	20	13	CDS		0	0
bta-miR-378	ENSBTAT00000013424	TEX14	1733	1761	0.923077	-24.4	1	0.000644404	0.368	0	0	-8.14122	19	28	8	CDS		0	0
bta-miR-15a	ENSBTAT00000048450	GDPD1	705	727	0.923077	-17.1	1	0.00710234	0.544	0	0	-10.2546	10	12	10	CDS		0	0
bta-miR-652	ENSBTAT00000023753	DHX40	73	90	0.846154	-19.6	1	2.72e-05	0.324	0	0	-8.57853	15	17	10	CDS		0	0
bta-miR-378	ENSBTAT00000035470	MED13	4981	5002	0.923077	-20.8	1	5.76e-06	0.603	0	0	-13.5529	16	21	9	CDS		0	0
bta-miR-378	ENSBTAT00000012404	PPM1D	1519	1537	1	-19.5	0	0.00788328	0.471	0	0	-6.85796	14	18	7	CDS		0	0
bta-miR-15a	ENSBTAT00000023364	ACACA	1429	1452	0.846154	-18.1	1	0.000398027	0.529	0	0	-7.54034	19	23	8	CDS		0	0
bta-miR-378	ENSBTAT00000024647	RASL10B	191	209	0.923077	-17.4	1	0.0283781	0.353	0	0	-9.9649	14	18	9	CDS		0	0
bta-miR-15a	ENSBTAT00000025404	RAD51D	338	348	1	-16.3	1	1.6e-07	0.397	0	0	-14.4661	9	10	9	CDS		0	0
bta-miR-378	ENSBTAT00000003470	TMEM132E	2556	2576	0.846154	-20.7	0	0.00160433	0.368	0	0	-14.727	15	20	12	CDS		0	0
bta-miR-652	ENSBTAT00000010675	POLDIP2	805	818	1	-22.4	1	1.62e-05	0.412	0	0	-5.9255	12	13	12	CDS		0	0
bta-miR-652	ENSBTAT00000017410	FOXN1	1919	1941	0.846154	-20.1	0	2.66e-07	0.338	0	0	-9.94954	16	22	11	CDS		0	0
bta-miR-378	ENSBTAT00000015910	KIAA0100	51	71	0.953846	-22.1	1	0.0101952	0.397	0	0	-7.87538	17	20	8	CDS		0	0
bta-miR-15a	ENSBTAT00000019549	TP53I13	1111	1126	0.923077	-17.3	1	0.000120585	0.338	0	0	-5.03583	14	15	14	CDS		0	0
bta-miR-15a	ENSBTAT00000016421	CPD	2471	2515	1	-21.5	1	0.0139994	0.647	0	0	-5.18008	16	18	16	CDS		0	0
bta-miR-652	ENSBTAT00000025502	RNMTL1	65	90	0.846154	-23.5	0	2.71e-05	0.309	0	0	-9.54656	17	25	9	CDS		0	0
bta-miR-378	ENSBTAT00000015257	INPP5K	408	435	0.923077	-20.2	1	0.0130361	0.515	0	0	-3.79332	20	27	6	CDS		0	0
bta-miR-378	ENSBTAT00000012805	SMYD4	2232	2246	0.923077	-19.5	0	0.000527595	0.441	0	0	-9.86134	13	14	13	CDS		0	0
bta-miR-652	ENSBTAT00000055247	HIC1	4558	4579	0.923077	-29.7	0	8.09e-06	0.353	0	0	-7.80367	17	21	9	CDS		0	0
bta-miR-652	ENSBTAT00000065570	SGSM2	2934	2957	1	-25.7	0	1.37e-06	0.441	0	0	-8.05823	14	18	11	CDS		0	0
bta-miR-652	ENSBTAT00000055329	PAFAH1B1	1835	1855	1	-27.7	0	4.21e-07	0.5	0	0	-5.33701	19	20	19	CDS		0	0
bta-miR-652	ENSBTAT00000015643	CLUH	2776	2792	0.871795	-24.7	0	0.00673426	0.397	0	0	-10.2048	15	16	15	CDS		0	0
bta-miR-652	ENSBTAT00000057261	LOC538966	514	537	0.846154	-22.3	0	9.05e-05	0.426	0	0	-6.85796	17	23	9	CDS		0	0
bta-miR-378	ENSBTAT00000004734	ASPA	542	561	0.884615	-18.1	0	0.0202343	0.632	0	0	-12.2728	15	19	13	CDS		0	0
bta-miR-652	ENSBTAT00000020307	ITGAE	2427	2444	1	-24.1	0	0.00055274	0.515	0	0	-11.1271	15	17	11	CDS		0	0
bta-miR-378	ENSBTAT00000061398	ZZEF1	2442	2461	0.923077	-20.7	0	3.68e-05	0.265	0	0	-7.09101	15	19	9	CDS		0	0
bta-miR-652	ENSBTAT00000020714	KIAA0753	1433	1449	1	-21.6	0	0.0147902	0.574	0	0	-15.5666	14	16	8	CDS		0	0
bta-miR-378	ENSBTAT00000027232	NLRP1	4386	4406	0.923077	-23.3	0	0.0197039	0.397	0	0	-10.608	16	20	12	CDS		0	0
bta-miR-652	ENSBTAT00000011330	CAMTA2	2839	2858	0.846154	-24.4	0	1.14e-08	0.309	0	0	-13.6656	16	19	8	CDS		0	0
bta-miR-652	ENSBTAT00000035237	PLD2	827	846	1	-22.9	1	2.17e-06	0.441	0	0	-4.02637	14	19	9	CDS		0	0
bta-miR-378	ENSBTAT00000063979	GLTPD2	284	304	1	-24.5	1	3.04e-05	0.294	0	0	-5.38561	17	20	14	CDS		0	0
bta-miR-652	ENSBTAT00000045268	SLC16A11	818	839	0.923077	-26	0	6.27e-08	0.441	0	0	-6.50069	18	21	14	CDS		0	0
bta-miR-378	ENSBTAT00000003999	ACADVL	170	192	1	-24.8	0	0.000141269	0.456	0	0	-7.23797	19	22	11	CDS		0	0
bta-miR-378	ENSBTAT00000012026	YBX2	328	348	1	-21.9	1	0.000893495	0.426	0	0	-3.79332	16	20	9	CDS		0	0
bta-miR-652	ENSBTAT00000023593	TNK1	924	938	0.923077	-22.8	0	6.74e-06	0.25	0	0	-6.74759	12	14	7	CDS		0	0
bta-miR-652	ENSBTAT00000025621	TMEM102	1406	1430	1	-23.8	0	4.18e-05	0.265	0	0	-15.2178	14	24	8	CDS		0	0
bta-miR-378	ENSBTAT00000010907	ZBTB4	539	558	0.948718	-22.4	0	0.00649389	0.338	0	0	-8.91507	16	19	9	CDS		0	0
bta-miR-378	ENSBTAT00000000146	CD68	471	488	0.980769	-19.5	1	0.134476	0.397	0	0	-5.61866	15	17	13	CDS		0	0
bta-miR-652	ENSBTAT00000001422	EFNB3	731	755	0.923077	-22.6	0	0.000161194	0.5	0	0	-9.32546	17	24	10	CDS		0	0
bta-miR-15a	ENSBTAT00000011570	ALOX15B	189	199	1	-16.3	1	7.18e-07	0.235	0	0	-14.4661	9	10	9	CDS		0	0
bta-miR-652	ENSBTAT00000044661	CTC1	1263	1306	1	-24.7	1	0.000167331	0.426	0	0	-7.28438	16	19	11	CDS		0	0
bta-miR-15a	ENSBTAT00000065956	PIK3R5	2176	2186	1	-16.3	1	9.83e-05	0.412	0	0	-14.4661	9	10	9	CDS		0	0
bta-miR-652	ENSBTAT00000063096	PIRT	210	222	0.923077	-19.8	1	2.04e-06	0.456	0	0	-6.90779	11	12	11	CDS		0	0
bta-miR-652	ENSBTAT00000006131	DNAH9	265	287	0.923077	-26.1	0	4.68e-08	0.132	0	0	-9.54656	17	22	10	CDS		0	0
bta-miR-378	ENSBTAT00000022919	UBB	935	957	0.923077	-20.5	0	0.00314483	0.485	0	0	-11.5086	17	22	9	CDS		0	0
bta-miR-652	ENSBTAT00000006080	LLGL1	867	889	0.846154	-24.9	0	6.51e-05	0.324	0	0	-8.14709	17	22	8	CDS		0	0
bta-miR-652	ENSBTAT00000043699	LLGL1	877	899	0.846154	-24.9	0	6.51e-05	0.324	0	0	-8.14709	17	22	8	CDS		0	0
bta-miR-652	ENSBTAT00000035016	MYO15A	2891	2909	1	-26.4	0	0.000689238	0.324	0	0	-9.33931	17	18	17	CDS		0	0
bta-miR-652	ENSBTAT00000013929	MPRIP	528	553	0.846154	-24.5	0	0.000141451	0.397	0	0	-6.93679	18	25	9	CDS		0	0
bta-miR-378	ENSBTAT00000026744	ABCC3	3312	3334	0.923077	-22	0	0.110084	0.426	0	0	-9.54977	16	22	6	CDS		0	0
bta-miR-652	ENSBTAT00000005441	SPATA20	561	583	0.923077	-24.4	0	3.31e-06	0.382	0	0	-12.4228	17	22	9	CDS		0	0
bta-miR-652	ENSBTAT00000013285	GSDMA	1266	1288	1	-28.3	0	6.61e-08	0.368	0	0	-8.05823	17	22	10	CDS		0	0
bta-miR-378	ENSBTAT00000028616	MED24	1922	1941	1	-23	0	0.00521793	0.515	0	0	-8.93978	17	19	9	CDS		0	0
bta-miR-378	ENSBTAT00000020356	SMARCE1	773	788	1	-18.1	1	0.0107211	0.574	0	0	-11.0777	12	15	10	CDS		0	0
bta-miR-378	ENSBTAT00000055460	PTRF	685	704	0.923077	-21.4	0	0.00782145	0.471	0	0	-13.0048	16	19	10	CDS		0	0
bta-miR-378	ENSBTAT00000025588	ATP6V0A1	1955	1973	1	-22	0	0.0334765	0.574	0	0	-14.693	15	18	13	CDS		0	0
bta-miR-378	ENSBTAT00000027845	COASY	1008	1028	0.846154	-20.6	0	0.000196329	0.324	0	0	-9.95919	15	20	10	CDS		0	0
bta-miR-15a	ENSBTAT00000064686	TUBG1	288	298	1	-16.3	1	1.09e-05	0.382	0	0	-14.4661	9	10	9	CDS		0	0
bta-miR-15a	ENSBTAT00000042847	TUBG2	327	343	0.846154	-16.1	1	1.19e-05	0.382	0	0	-14.4661	9	11	9	CDS		0	0
bta-miR-652	ENSBTAT00000010976	DHX8	3218	3264	1	-23.2	1	0.00355595	0.5	0	0	-11.254	15	18	9	CDS		0	0
bta-miR-378	ENSBTAT00000009774	CD300LG	555	590	0.923077	-25.2	1	0.00044975	0.412	0	0	-4.76182	13	15	13	CDS		0	0
bta-miR-378	ENSBTAT00000002116	SLC4A1	633	648	1	-23.3	0	0.0008075	0.397	0	0	-7.37138	14	15	14	CDS		0	0
bta-miR-378	ENSBTAT00000002081	SLC4A1	392	407	1	-23.3	0	0.0008075	0.397	0	0	-7.37138	14	15	14	CDS		0	0
bta-miR-378	ENSBTAT00000007950	NMT1	981	1008	0.923077	-21.4	1	0.000298107	0.412	0	0	-3.93757	17	27	8	CDS		0	0
bta-miR-652	ENSBTAT00000000032	LYZL6	407	425	0.846154	-21.9	0	0.00026682	0.529	0	0	-12.3713	15	18	6	CDS		0	0
bta-miR-378	ENSBTAT00000011107	NSF	473	493	0.961538	-19.2	0	2.29e-05	0.632	0	0	-11.8455	16	20	12	CDS		0	0
bta-miR-652	ENSBTAT00000020897	MRC2	4232	4251	0.923077	-29.2	0	5.36e-07	0.294	0	0	-10.6336	17	19	16	CDS		0	0
bta-miR-652	ENSBTAT00000020897	MRC2	459	478	0.846154	-24.1	0	1.41e-05	0.309	0	0	-10.8357	16	19	10	CDS		0	0
bta-miR-652	ENSBTAT00000004550	DCAF7	1260	1277	0.846154	-20.6	1	0.000169016	0.324	0	0	-5.3155	15	17	13	CDS		0	0
bta-miR-652	ENSBTAT00000024514	DDX5	1401	1415	0.923077	-16.9	1	8.59e-05	0.5	0	0	-6.90779	11	14	6	CDS		0	0
bta-miR-652	ENSBTAT00000026451	SMURF2	1396	1438	0.923077	-22.5	1	2.43e-06	0.5	0	0	-6.81899	17	23	12	CDS		0	0
bta-miR-652	ENSBTAT00000026451	SMURF2	1416	1438	0.923077	-22.7	1	2.43e-06	0.5	0	0	-6.81899	17	22	12	CDS		0	0
bta-miR-378	ENSBTAT00000020461	FN3K	619	634	1	-20.6	0	0.0001695	0.426	0	0	-10.0464	12	15	9	CDS		0	0
bta-miR-15a	ENSBTAT00000024191	NARF	423	441	0.846154	-16	1	0.118434	0.529	0	0	-5.8508	15	18	8	CDS		0	0
bta-miR-378	ENSBTAT00000057166	LOC781977	745	759	1	-18.5	1	0.00104416	0.353	0	0	-5.61866	12	14	7	CDS		0	0
bta-miR-652	ENSBTAT00000000046	PYCR1	634	656	1	-22.5	0	0.000857051	0.412	0	0	-15.5666	15	22	11	CDS		0	0
bta-miR-15a	ENSBTAT00000020324	SLC26A11	397	408	0.923077	-16.8	1	4.89e-06	0.412	0	0	-13.2236	10	11	10	CDS		0	0
bta-miR-652	ENSBTAT00000012004	CBX8	855	891	0.923077	-26.2	0	4.79e-08	0.25	0	0	-8.4155	17	23	14	CDS		0	0
bta-miR-15a	ENSBTAT00000013171	CANT1	1179	1194	0.846154	-15.9	0	0.0003595	0.441	0	0	-15.9792	14	15	14	CDS		0	0
bta-miR-378	ENSBTAT00000022637	DNAH17	9963	9982	0.846154	-23.4	1	0.00574247	0.309	0	0	-8.53685	17	19	9	CDS		0	0
bta-miR-652	ENSBTAT00000025384	TMC8	1298	1321	0.807692	-23.2	1	2.34e-08	0.412	0	0	-3.79332	17	23	9	CDS		0	0
bta-miR-378	ENSBTAT00000061369	TNRC6C	2055	2092	0.846154	-22.3	1	0.00708966	0.485	0	0	-4.76182	19	37	9	CDS		0	0
bta-miR-378	ENSBTAT00000024299	SRSF2	810	825	1	-22.6	1	0.000417091	0.412	0	0	-5.3155	13	15	11	CDS		0	0
bta-miR-378	ENSBTAT00000013898	EVPL	5379	5398	0.846154	-23.1	0	0.350748	0.279	0	0	-8.33988	15	19	10	CDS		0	0
bta-miR-652	ENSBTAT00000015137	GRIN2C	2908	2927	0.923077	-24.8	0	1.39e-05	0.103	0	0	-11.1038	16	19	9	CDS		0	0
bta-miR-378	ENSBTAT00000015137	GRIN2C	1944	1967	0.923077	-25.4	0	0.0027058	0.426	0	0	-11.2467	19	23	9	CDS		0	0
bta-miR-378	ENSBTAT00000040376	ABCA10	416	434	1	-20.5	0	0.0103419	0.574	0	0	-13.7734	15	18	8	CDS		0	0
bta-miR-15a	ENSBTAT00000000779	CACNG4	130	145	1	-16.5	1	1.02e-05	0.412	0	0	-11.4183	9	11	9	CDS		0	0
bta-miR-652	ENSBTAT00000000779	CACNG4	424	445	0.871795	-22.5	0	0.0130408	0.515	0	0	-10.8357	15	21	7	CDS		0	0
bta-miR-652	ENSBTAT00000010757	SPDL1	1497	1514	1	-20	0	1.54e-05	0.456	0	0	-12.3713	14	17	6	CDS		0	0
bta-miR-15a	ENSBTAT00000019460	DOCK2	3551	3567	1	-16.6	1	0.000300713	0.441	0	0	-11.4183	9	11	9	CDS		0	0
bta-miR-378	ENSBTAT00000024557	ANKRA2	1256	1287	0.846154	-17.6	1	0.0359116	0.588	0	0	-3.79332	16	31	11	CDS		0	0
bta-miR-378	ENSBTAT00000002549	MRPS27	1064	1088	0.923077	-24.4	0	0.0142612	0.471	0	0	-13.9548	16	24	12	CDS		0	0
bta-miR-652	ENSBTAT00000035362	TAF9	496	515	1	-17.6	0	0.110506	0.647	0	0	-11.8602	16	19	11	CDS		0	0
bta-miR-378	ENSBTAT00000024773	IPO11	1622	1647	0.846154	-16.7	1	0.0228795	0.662	0	0	-3.79332	18	22	15	CDS		0	0
bta-miR-15a	ENSBTAT00000028278	ZSWIM6	1053	1072	0.846154	-18.2	0	6.87e-05	0.426	0	0	-8.51314	16	19	10	CDS		0	0
bta-miR-378	ENSBTAT00000018325	MAP3K1	3026	3052	0.923077	-20.7	0	0.265368	0.574	0	0	-15.5839	15	26	8	CDS		0	0
bta-miR-652	ENSBTAT00000005692	IL31RA	1148	1168	1	-21.6	1	0.00286829	0.603	0	0	-9.9649	16	20	9	CDS		0	0
bta-miR-378	ENSBTAT00000029276	CDC20B	501	519	1	-22.5	0	1.91e-05	0.515	0	0	-6.51454	16	18	13	CDS		0	0
bta-miR-378	ENSBTAT00000004318	FST	648	663	1	-21.1	1	6.46e-05	0.471	0	0	-7.73085	13	15	10	CDS		0	0
bta-miR-15a	ENSBTAT00000025685	ITGA2	64	81	0.846154	-16	0	0.00111058	0.603	0	0	-10.977	16	17	16	CDS		0	0
bta-miR-652	ENSBTAT00000005313	PARP8	2360	2382	0.846154	-17.2	0	0.00468326	0.559	0	0	-10.6827	17	22	10	CDS		0	0
bta-miR-15a	ENSBTAT00000002589	MROH2B	2627	2637	0.923077	-16.6	1	0.000148395	0.529	0	0	-14.4661	9	10	9	CDS		0	0
bta-miR-378	ENSBTAT00000002589	MROH2B	981	1009	0.923077	-20.4	0	0.0111328	0.515	0	0	-10.7522	17	28	7	CDS		0	0
bta-miR-652	ENSBTAT00000013754	LIFR	582	599	0.846154	-18.7	0	0.00154071	0.618	0	0	-18.3913	14	17	10	CDS		0	0
bta-miR-378	ENSBTAT00000026111	EGFLAM	491	523	0.923077	-21.9	0	3.61e-06	0.441	0	0	-15.5666	15	18	14	CDS		0	0
bta-miR-378	ENSBTAT00000020129	NIPBL	8699	8717	1	-19.8	1	0.000450227	0.471	0	0	-3.93757	16	18	9	CDS		0	0
bta-miR-378	ENSBTAT00000022698	C1QTNF3	109	130	0.923077	-19.1	0	0.00824628	0.529	0	0	-10.3719	16	21	13	CDS		0	0
bta-miR-378	ENSBTAT00000011072	ZFR	643	660	1	-21	1	0.0561114	0.559	0	0	-8.10863	15	17	10	CDS		0	0
bta-miR-15a	ENSBTAT00000061278	DNAH5	11099	11114	1	-21	1	0.0079597	0.559	0	0	-4.90607	14	15	14	CDS		0	0
bta-miR-652	ENSBTAT00000061068	CTNND2	1952	1971	0.846154	-24.6	0	5.46e-07	0.441	0	0	-9.86134	17	19	11	CDS		0	0
bta-miR-15a	ENSBTAT00000036654	2018-03-06	2177	2187	1	-16.3	1	4.62e-05	0.441	0	0	-14.4661	9	10	9	CDS		0	0
bta-miR-15a	ENSBTAT00000025582	ADCY2	2385	2395	1	-16.3	1	3.32e-06	0.456	0	0	-14.4661	9	10	9	CDS		0	0
bta-miR-378	ENSBTAT00000035192	ATP10A	3295	3317	0.807692	-21.5	0	0.00409761	0.5	0	0	-6.3381	19	22	9	CDS		0	0
bta-miR-378	ENSBTAT00000021928	LINS1	648	691	1	-20.1	0	0.228527	0.632	0	0	-12.6861	16	38	9	CDS		0	0
bta-miR-652	ENSBTAT00000055950	SLCO3A1	630	647	0.923077	-23.9	0	1.9e-05	0.324	0	0	-12.393	14	17	7	CDS		0	0
bta-miR-652	ENSBTAT00000002169	SLCO3A1	587	604	0.923077	-23.9	0	1.9e-05	0.324	0	0	-12.393	14	17	7	CDS		0	0
bta-miR-652	ENSBTAT00000006812	GDPGP1	872	891	1	-22.1	1	0.00075806	0.368	0	0	-4.957	17	19	14	CDS		0	0
bta-miR-378	ENSBTAT00000019994	FSD2	1110	1125	0.846154	-19.9	0	0.00754594	0.441	0	0	-16.8361	14	15	14	CDS		0	0
bta-miR-378	ENSBTAT00000014593	CTSH	678	695	0.846154	-20.9	1	0.000167252	0.441	0	0	-6.6181	14	17	5	CDS		0	0
bta-miR-652	ENSBTAT00000014593	CTSH	778	800	0.846154	-21.6	0	0.000980342	0.441	0	0	-11.1505	16	22	8	CDS		0	0
bta-miR-652	ENSBTAT00000009330	KIAA1024	860	880	0.846154	-19.7	0	7.3e-05	0.485	0	0	-10.2048	16	20	8	CDS		0	0
bta-miR-15a	ENSBTAT00000000977	BCL2A1	241	252	0.871795	-15.1	1	0.00886758	0.5	0	0	-8.07147	10	11	10	CDS		0	0
bta-miR-15a	ENSBTAT00000046785	ABHD17C	721	739	1	-16.3	1	8.66e-05	0.426	0	0	-11.4183	9	11	9	CDS		0	0
bta-miR-378	ENSBTAT00000010233	TRPM1	728	741	1	-22.6	1	0.000205388	0.397	0	0	-5.61866	12	13	12	CDS		0	0
bta-miR-652	ENSBTAT00000010233	TRPM1	2180	2200	0.923077	-23.9	0	7.37e-06	0.353	0	0	-9.54656	16	20	12	CDS		0	0
bta-miR-15a	ENSBTAT00000008785	PCSK6	1805	1822	0.923077	-20.5	0	1.02e-05	0.441	0	0	-14.9547	15	17	8	CDS		0	0
bta-miR-652	ENSBTAT00000063014	SH2D7	2123	2141	1	-25.7	0	2.87e-06	0.338	0	0	-7.75705	16	18	14	CDS		0	0
bta-miR-15a	ENSBTAT00000052576	CHRNB4	794	817	0.846154	-16.1	1	0.000362004	0.382	0	0	-14.4661	9	11	9	CDS		0	0
bta-miR-15a	ENSBTAT00000016570	ETFA	854	880	1	-15.9	1	0.000622462	0.515	0	0	-14.4661	9	11	9	CDS		0	0
bta-miR-15a	ENSBTAT00000006782	PEAK1	4325	4345	0.923077	-19.6	0	0.000508629	0.5	0	0	-17.1486	15	20	9	CDS		0	0
bta-miR-378	ENSBTAT00000016206	CSPG4	4666	4689	0.846154	-24.2	0	5.33e-05	0.324	0	0	-15.9849	17	23	6	CDS		0	0
bta-miR-378	ENSBTAT00000009665	COMMD4	289	304	1	-20	1	0.000217461	0.382	0	0	-8.68553	11	15	6	CDS		0	0
bta-miR-378	ENSBTAT00000003445	ISLR2	2370	2386	1	-21.8	0	1.16e-06	0.353	0	0	-8.28966	14	16	10	CDS		0	0
bta-miR-15a	ENSBTAT00000061237	RALGAPA1	6914	6933	0.846154	-18.5	0	4.73e-05	0.632	0	0	-10.3027	17	19	16	CDS		0	0
bta-miR-378	ENSBTAT00000020482	TGM7	2469	2485	1	-22	0	0.00147268	0.441	0	0	-7.48304	14	16	11	CDS		0	0
bta-miR-652	ENSBTAT00000019239	LCMT2	1456	1479	1	-20.6	1	0.00108002	0.529	0	0	-3.93757	17	23	9	CDS		0	0
bta-miR-652	ENSBTAT00000009875	STRC	5419	5437	0.846154	-24.2	0	9.27e-05	0.397	0	0	-14.2298	15	18	9	CDS		0	0
bta-miR-378	ENSBTAT00000022880	FRMD5	602	618	1	-21	1	0.00282546	0.544	0	0	-4.90607	14	16	9	CDS		0	0
bta-miR-15a	ENSBTAT00000006650	PPP4R3A	2225	2241	0.923077	-16	0	0.00058898	0.603	0	0	-7.0584	14	16	13	CDS		0	0
bta-miR-652	ENSBTAT00000024903	CATSPERB	1045	1064	0.846154	-20.1	0	0.00628431	0.618	0	0	-13.4039	14	19	7	CDS		0	0
bta-miR-652	ENSBTAT00000011576	SERPINA3-7	678	714	0.846154	-23.4	1	0.000963266	0.647	0	0	-5.22671	17	23	10	CDS		0	0
bta-miR-652	ENSBTAT00000038516	LOC784932	680	702	0.846154	-23	1	0.000969188	0.647	0	0	-5.22671	17	22	10	CDS		0	0
bta-miR-15a	ENSBTAT00000063150	PAPOLA	601	641	0.923077	-19.8	1	4.21e-06	0.632	0	0	-5.19005	15	19	13	CDS		0	0
bta-miR-15a	ENSBTAT00000021001	PAPOLA	601	641	0.923077	-19.8	1	4.21e-06	0.632	0	0	-5.19005	15	19	13	CDS		0	0
bta-miR-652	ENSBTAT00000013614	HHIPL1	1936	1966	0.923077	-26.4	1	4.33e-10	0.132	0	0	-9.67177	17	19	17	CDS		0	0
bta-miR-378	ENSBTAT00000065377	ZNF839	1294	1315	1	-21	0	0.0531181	0.471	0	0	-6.85796	17	21	11	CDS		0	0
bta-miR-652	ENSBTAT00000017848	MARK3	1865	1889	0.846154	-19	0	0.000186751	0.544	0	0	-9.54656	17	24	8	CDS		0	0
bta-miR-15a	ENSBTAT00000044388	TRMT61A	285	296	1	-17.5	1	0.00120144	0.324	0	0	-8.07147	10	11	10	CDS		0	0
bta-miR-378	ENSBTAT00000015445	EGFR	3658	3687	0.846154	-22	0	6.57e-06	0.471	0	0	-12.625	17	29	7	CDS		0	0
bta-miR-652	ENSBTAT00000015445	EGFR	994	1011	1	-22.3	1	0.000332474	0.426	0	0	-12.4177	16	17	16	CDS		0	0
bta-miR-15a	ENSBTAT00000009782	STT3B	1085	1120	1	-18.1	1	0.000480469	0.574	0	0	-10.3988	11	13	11	CDS		0	0
bta-miR-378	ENSBTAT00000009782	STT3B	1748	1763	1	-19	0	0.000786576	0.471	0	0	-11.8602	14	15	14	CDS		0	0
bta-miR-378	ENSBTAT00000006348	CNOT10	1422	1441	0.923077	-20.2	1	0.00213916	0.618	0	0	-8.3038	16	19	7	CDS		0	0
bta-miR-15a	ENSBTAT00000022822	SCN11A	5316	5351	1	-18.1	1	0.00920099	0.574	0	0	-10.3988	11	13	11	CDS		0	0
bta-miR-378	ENSBTAT00000030863	NKTR	2946	2966	1	-22.3	1	2.07e-05	0.529	0	0	-6.46921	17	20	9	CDS		0	0
bta-miR-15a	ENSBTAT00000010224	BRPF1	1142	1184	0.846154	-15.8	1	0.000167475	0.485	0	0	-8.07147	10	12	10	CDS		0	0
bta-miR-378	ENSBTAT00000054653	ITPR1	3405	3421	0.923077	-20.8	0	0.000685511	0.397	0	0	-8.33988	15	16	15	CDS		0	0
bta-miR-378	ENSBTAT00000014996	ATXN7	1229	1263	0.923077	-23.4	1	7.46e-05	0.426	0	0	-3.79332	17	23	13	CDS		0	0
bta-miR-15a	ENSBTAT00000020675	PDE12	1395	1430	1	-17.3	1	0.187469	0.574	0	0	-7.05204	12	14	12	CDS		0	0
bta-miR-652	ENSBTAT00000063439	DNAH12	2657	2674	1	-19.9	0	0.00107671	0.544	0	0	-12.3713	14	17	11	CDS		0	0
bta-miR-378	ENSBTAT00000013237	ERC2	832	856	1	-19.2	0	0.0951875	0.5	0	0	-8.4155	17	24	6	CDS		0	0
bta-miR-378	ENSBTAT00000019663	STAB1	3108	3127	1	-27	0	2.68e-06	0.324	0	0	-9.17159	18	19	18	CDS		0	0
bta-miR-652	ENSBTAT00000066095	DNAH1	11830	11852	1	-23.3	1	0.00325372	0.441	0	0	-7.10297	15	22	10	CDS		0	0
bta-miR-15a	ENSBTAT00000002440	DOCK3	6056	6068	0.923077	-18	1	0.00102916	0.265	0	0	-10.3988	11	12	11	CDS		0	0
bta-miR-652	ENSBTAT00000013410	C22H3orf18	565	578	0.923077	-19.3	0	9.69e-07	0.471	0	0	-7.82646	11	13	8	CDS		0	0
bta-miR-652	ENSBTAT00000016365	UBA7	887	921	0.846154	-26	0	7.22e-05	0.353	0	0	-6.85796	18	34	9	CDS		0	0
bta-miR-378	ENSBTAT00000002992	AMT	279	297	1	-19.2	1	0.000613781	0.5	0	0	-11.3517	14	18	9	CDS		0	0
bta-miR-378	ENSBTAT00000025183	QRICH1	2353	2371	1	-21.6	0	9.06e-05	0.353	0	0	-9.18534	15	18	10	CDS		0	0
bta-miR-652	ENSBTAT00000044459	LRRC2	1033	1052	1	-18.3	0	0.00935818	0.529	0	0	-14.0759	14	19	8	CDS		0	0
bta-miR-378	ENSBTAT00000025880	CCR1	753	773	0.923077	-20.3	0	0.00148746	0.412	0	0	-9.88456	16	20	6	CDS		0	0
bta-miR-15a	ENSBTAT00000044420	CCR9	474	508	0.884615	-20.2	0	0.00346591	0.515	0	0	-14.5224	14	17	8	CDS		0	0
bta-miR-15a	ENSBTAT00000024390	EXOSC7	462	472	1	-16	1	0.00028353	0.426	0	0	-14.4661	9	10	9	CDS		0	0
bta-miR-378	ENSBTAT00000038826	SLC6A11	834	849	0.846154	-21	0	2.61e-05	0.382	0	0	-16.8557	14	15	14	CDS		0	0
bta-miR-378	ENSBTAT00000002375	PLXND1	2954	2980	0.897436	-23.8	1	9.11e-06	0.368	0	0	-4.02637	14	17	9	CDS		0	0
bta-miR-378	ENSBTAT00000002375	PLXND1	2964	2980	0.897436	-24.1	1	9.11e-06	0.368	0	0	-4.02637	14	16	9	CDS		0	0
bta-miR-378	ENSBTAT00000028844	MBD4	837	857	0.846154	-20.1	0	0.00339047	0.544	0	0	-9.61616	17	20	6	CDS		0	0
bta-miR-378	ENSBTAT00000026999	TIMP4	332	349	1	-22.5	0	0.0190653	0.588	0	0	-11.4283	16	17	16	CDS		0	0
bta-miR-652	ENSBTAT00000018238	RBSN	2275	2318	0.846154	-20	0	0.00755915	0.426	0	0	-17.0124	15	43	9	CDS		0	0
bta-miR-652	ENSBTAT00000016893	FGD5	3981	3996	0.846154	-22.4	1	3.03e-05	0.353	0	0	-9.02428	13	15	7	CDS		0	0
bta-miR-652	ENSBTAT00000004205	ACAD9	810	827	0.923077	-25.5	1	2.23e-05	0.485	0	0	-4.957	16	17	16	CDS		0	0
bta-miR-15a	ENSBTAT00000013451	RAB7A	85	111	0.923077	-16.1	1	0.0235359	0.485	0	0	-14.4661	9	11	9	CDS		0	0
bta-miR-15a	ENSBTAT00000011567	CHST13	356	381	0.846154	-16.1	1	1.67e-06	0.265	0	0	-14.4661	9	11	9	CDS		0	0
bta-miR-15a	ENSBTAT00000013022	ZXDC	160	175	0.923077	-16.1	1	0.00160276	0.206	0	0	-14.4661	9	11	9	CDS		0	0
bta-miR-378	ENSBTAT00000025130	ZNF451	2638	2667	1	-20.6	1	0.00562886	0.574	0	0	-4.957	20	29	8	CDS		0	0
bta-miR-378	ENSBTAT00000022386	TAPBP	585	633	0.923077	-25.1	0	0.00113554	0.294	0	0	-9.86134	17	22	8	CDS		0	0
bta-miR-378	ENSBTAT00000002136	KIFC1	2055	2068	1	-19.5	0	0.00403159	0.456	0	0	-7.60443	11	13	10	CDS		0	0
bta-miR-378	ENSBTAT00000053490	ITPR3	3034	3054	1	-23.3	0	0.0335738	0.324	0	0	-10.9483	16	20	13	CDS		0	0
bta-miR-15a	ENSBTAT00000021459	PACSIN1	930	940	0.923077	-16.3	1	5.3e-05	0.456	0	0	-14.4661	9	10	9	CDS		0	0
bta-miR-652	ENSBTAT00000036152	DEF6	175	192	0.846154	-21.9	0	0.00315554	0.397	0	0	-13.0514	15	17	8	CDS		0	0
bta-miR-15a	ENSBTAT00000047585	PI16	549	568	0.846154	-20.4	0	1.25e-06	0.324	0	0	-13.712	16	19	8	CDS		0	0
bta-miR-378	ENSBTAT00000022726	CMTR1	2188	2206	1	-19.9	0	3.92e-05	0.515	0	0	-6.69537	15	18	7	CDS		0	0
bta-miR-652	ENSBTAT00000030656	KCNK16	1525	1541	0.846154	-22.4	0	7.76e-07	0.397	0	0	-11.0902	15	16	15	CDS		0	0
bta-miR-652	ENSBTAT00000061262	CUL7	864	910	0.846154	-23.8	1	2.49e-05	0.456	0	0	-3.93757	16	20	8	CDS		0	0
bta-miR-652	ENSBTAT00000061262	CUL7	3798	3819	0.846154	-24.4	0	2.18e-06	0.324	0	0	-8.05823	16	21	7	CDS		0	0
bta-miR-378	ENSBTAT00000016981	SRF	245	261	0.923077	-21.4	0	9.71e-05	0.265	0	0	-8.06785	13	16	6	CDS		0	0
bta-miR-652	ENSBTAT00000028054	TMEM63B	1550	1574	0.846154	-23.2	0	0.000104913	0.412	0	0	-6.85796	18	24	8	CDS		0	0
bta-miR-652	ENSBTAT00000035955	SLC29A1	1403	1437	0.846154	-22.8	0	0.0224271	0.471	0	0	-6.51454	18	34	6	CDS		0	0
bta-miR-652	ENSBTAT00000035955	SLC29A1	608	629	0.923077	-22	0	9.04e-06	0.441	0	0	-6.51454	16	21	8	CDS		0	0
bta-miR-15a	ENSBTAT00000032221	PKHD1	3662	3680	0.923077	-18.2	1	0.000559561	0.5	0	0	-6.23647	14	18	8	CDS		0	0
bta-miR-378	ENSBTAT00000035844	PAQR8	633	654	1	-25	0	0.00643717	0.368	0	0	-11.4283	16	21	11	CDS		0	0
bta-miR-378	ENSBTAT00000049419	LOC525599	874	894	0.846154	-19.8	0	1.87e-05	0.544	0	0	-11.8338	15	20	7	CDS		0	0
bta-miR-378	ENSBTAT00000026100	BLA-DQB	162	179	1	-18.9	1	0.000153115	0.485	0	0	-4.17062	15	17	8	CDS		0	0
bta-miR-378	ENSBTAT00000050083	NOTCH4	4674	4696	0.846154	-23.6	0	9.23e-05	0.397	0	0	-10.608	16	22	8	CDS		0	0
bta-miR-652	ENSBTAT00000001893	TNXB	5419	5438	0.923077	-28.9	0	5.13e-07	0.338	0	0	-7.80367	16	19	9	CDS		0	0
bta-miR-378	ENSBTAT00000045468	LOC781663	1567	1589	0.846154	-23.1	0	0.00583337	0.412	0	0	-8.81432	16	22	5	CDS		0	0
bta-miR-378	ENSBTAT00000007339	LOC100139548	1858	1882	1	-21.9	1	0.00361561	0.456	0	0	-9.9649	14	18	9	CDS		0	0
bta-miR-652	ENSBTAT00000009800	CFB	2201	2216	1	-20.6	0	3.13e-05	0.485	0	0	-8.4155	14	15	14	CDS		0	0
bta-miR-652	ENSBTAT00000009104	PPP1R10	2804	2828	1	-29.3	0	0.000129295	0.368	0	0	-7.91236	19	24	12	CDS		0	0
bta-miR-378	ENSBTAT00000009098	ABCF1	1332	1352	0.846154	-22.7	0	0.00588026	0.441	0	0	-9.04109	18	20	9	CDS		0	0
bta-miR-652	ENSBTAT00000004214	LOC506486	495	509	1	-20.3	0	3.97e-05	0.485	0	0	-11.0902	13	14	13	CDS		0	0
bta-miR-652	ENSBTAT00000033358	POM121L2	1515	1535	0.923077	-21.4	0	0.000202257	0.412	0	0	-12.6861	16	20	7	CDS		0	0
bta-miR-378	ENSBTAT00000045016	BTN1A1	969	987	1	-19.5	0	0.000557469	0.456	0	0	-5.33701	15	18	9	CDS		0	0
bta-miR-15a	ENSBTAT00000003426	SLC17A2	1357	1376	0.846154	-16.1	0	0.178134	0.588	0	0	-7.57093	16	19	11	CDS		0	0
bta-miR-378	ENSBTAT00000012095	NRSN1	687	714	1	-18.3	0	6.01e-06	0.426	0	0	-6.66278	12	15	8	CDS		0	0
bta-miR-652	ENSBTAT00000044692	ATXN1	1723	1741	0.923077	-21.8	0	2.37e-05	0.324	0	0	-9.65801	15	18	12	CDS		0	0
bta-miR-652	ENSBTAT00000044692	ATXN1	2802	2823	0.846154	-25.3	1	5.88e-07	0.324	0	0	-8.6386	17	21	8	CDS		0	0
bta-miR-15a	ENSBTAT00000020904	GMPR	521	537	0.846154	-16.3	0	0.0174952	0.456	0	0	-15.9792	14	16	11	CDS		0	0
bta-miR-378	ENSBTAT00000019842	SIRT5	646	664	1	-18.9	1	0.00620114	0.5	0	0	-5.3155	13	18	6	CDS		0	0
bta-miR-652	ENSBTAT00000034650	GCNT2	1395	1414	0.923077	-19.9	0	0.0673591	0.5	0	0	-12.8955	15	19	10	CDS		0	0
bta-miR-652	ENSBTAT00000044565	RREB1	5855	5873	0.846154	-25.3	0	3.17e-06	0.294	0	0	-8.12748	17	18	17	CDS		0	0
bta-miR-378	ENSBTAT00000029986	LOC617406	886	902	0.846154	-17.5	0	0.0085404	0.559	0	0	-9.93982	15	16	15	CDS		0	0
bta-miR-378	ENSBTAT00000007769	ADNP2	898	935	0.846154	-20.3	0	0.00144009	0.471	0	0	-10.608	17	37	8	CDS		0	0
bta-miR-652	ENSBTAT00000023285	ZNF236	4739	4760	1	-23.7	0	0.000257151	0.426	0	0	-8.05823	16	21	8	CDS		0	0
bta-miR-652	ENSBTAT00000006498	CELF4	882	901	0.846154	-28.7	1	1.06e-05	0.368	0	0	-7.78178	17	19	9	CDS		0	0
bta-miR-15a	ENSBTAT00000028761	TPGS2	210	221	1	-17	1	0.0201508	0.603	0	0	-8.07147	10	11	10	CDS		0	0
bta-miR-15a	ENSBTAT00000015436	C24H18orf21	328	340	1	-15.9	1	0.000472444	0.647	0	0	-10.3988	11	12	11	CDS		0	0
bta-miR-652	ENSBTAT00000014882	GALNT1	365	382	0.923077	-19.3	0	0.000337633	0.544	0	0	-19.1584	13	17	7	CDS		0	0
bta-miR-652	ENSBTAT00000026649	KLHL14	1702	1728	0.884615	-19.9	0	0.000233473	0.471	0	0	-6.50069	17	26	8	CDS		0	0
bta-miR-15a	ENSBTAT00000027036	GAREM1	922	933	1	-17.4	1	0.000130313	0.456	0	0	-8.07147	10	11	10	CDS		0	0
bta-miR-652	ENSBTAT00000029228	DSG2	149	167	1	-26.7	0	3.49e-06	0.382	0	0	-13.0514	15	18	8	CDS		0	0
bta-miR-15a	ENSBTAT00000048222	ZNF521	602	622	0.923077	-16.9	0	0.00336099	0.529	0	0	-17.0124	15	20	9	CDS		0	0
bta-miR-378	ENSBTAT00000048222	ZNF521	2363	2381	0.923077	-20.8	0	0.000198921	0.397	0	0	-13.543	15	18	8	CDS		0	0
bta-miR-15a	ENSBTAT00000061061	ROCK1	2642	2664	0.923077	-15.1	1	0.0463885	0.588	0	0	-13.4976	15	22	9	CDS		0	0
bta-miR-378	ENSBTAT00000025337	ARHGAP28	1799	1814	0.846154	-21.7	0	2.3e-06	0.456	0	0	-7.27064	13	15	8	CDS		0	0
bta-miR-652	ENSBTAT00000014838	PIEZO2	5659	5687	1	-23.5	0	0.00150585	0.471	0	0	-6.85796	18	22	11	CDS		0	0
bta-miR-15a	ENSBTAT00000031033	SPIRE1	715	729	1	-20.3	1	0.00138125	0.515	0	0	-4.76182	13	14	13	CDS		0	0
bta-miR-652	ENSBTAT00000017803	CEP192	578	617	0.923077	-20.7	0	0.0016554	0.618	0	0	-6.51454	18	39	11	CDS		0	0
bta-miR-378	ENSBTAT00000024078	SETBP1	3128	3159	1	-21.8	0	0.746501	0.456	0	0	-7.65065	18	31	11	CDS		0	0
bta-miR-652	ENSBTAT00000016012	EPG5	5051	5071	0.807692	-25.7	0	0.000127792	0.441	0	0	-8.82818	17	20	13	CDS		0	0
bta-miR-378	ENSBTAT00000017649	SMAD2	348	381	0.923077	-19.3	0	0.0105724	0.5	0	0	-11.1505	17	25	8	CDS		0	0
bta-miR-378	ENSBTAT00000061584	MYO5B	3471	3502	1	-24.8	1	0.086897	0.471	0	0	-4.957	20	31	11	CDS		0	0
bta-miR-15a	ENSBTAT00000018334	NEDD4L	2826	2858	0.923077	-17	1	0.00126561	0.382	0	0	-13.2236	10	12	10	CDS		0	0
bta-miR-378	ENSBTAT00000018977	ALPK2	4614	4638	0.923077	-21.8	0	0.00220545	0.5	0	0	-14.0878	17	24	8	CDS		0	0
bta-miR-652	ENSBTAT00000013862	VPS4B	1332	1350	1	-26.7	1	0.000104577	0.397	0	0	-11.3517	17	18	17	CDS		0	0
bta-miR-378	ENSBTAT00000022068	RAB11FIP3	492	512	0.923077	-24	0	0.00317641	0.309	0	0	-8.00792	18	20	15	CDS		0	0
bta-miR-652	ENSBTAT00000052368	FBXL16	801	842	0.846154	-22.6	0	4.25e-05	0.441	0	0	-6.51454	18	41	8	CDS		0	0
bta-miR-15a	ENSBTAT00000012991	CACNA1H	3784	3802	0.923077	-19.9	1	0.000158948	0.309	0	0	-13.6602	15	18	8	CDS		0	0
bta-miR-652	ENSBTAT00000063348	LOC617663	843	863	0.846154	-20.4	0	2.82e-07	0.353	0	0	-10.7891	16	20	11	CDS		0	0
bta-miR-652	ENSBTAT00000018748	BAIAP3	3019	3039	0.846154	-24.3	0	2.27e-05	0.338	0	0	-16.0746	13	20	7	CDS		0	0
bta-miR-652	ENSBTAT00000002854	CRAMP1	3456	3476	0.923077	-29.8	0	1.57e-05	0.338	0	0	-7.80367	17	20	9	CDS		0	0
bta-miR-652	ENSBTAT00000022021	EME2	676	691	0.846154	-25.1	0	5.49e-06	0.309	0	0	-8.82818	14	15	14	CDS		0	0
bta-miR-378	ENSBTAT00000019840	ABCA3	2780	2796	0.923077	-19.2	1	1.77e-05	0.279	0	0	-7.51743	14	16	11	CDS		0	0
bta-miR-652	ENSBTAT00000001355	AMDHD2	300	315	0.923077	-25.4	0	4.12e-06	0.368	0	0	-6.85796	14	15	14	CDS		0	0
bta-miR-378	ENSBTAT00000055417	FLYWCH2	424	450	0.923077	-25.2	0	0.000287046	0.412	0	0	-9.95757	18	26	6	CDS		0	0
bta-miR-652	ENSBTAT00000065513	CLDN9	927	952	0.846154	-25.1	0	1.54e-06	0.368	0	0	-6.51454	18	25	8	CDS		0	0
bta-miR-378	ENSBTAT00000001855	THOC6	164	195	0.923077	-21.6	0	0.000228784	0.515	0	0	-6.85796	18	24	7	CDS		0	0
bta-miR-652	ENSBTAT00000021843	MMP25	1476	1493	1	-23.8	0	1.29e-05	0.382	0	0	-6.51454	13	17	7	CDS		0	0
bta-miR-378	ENSBTAT00000002117	ZNF174	753	774	0.953846	-18.6	1	0.000817052	0.397	0	0	-7.51743	17	21	7	CDS		0	0
bta-miR-652	ENSBTAT00000005092	CREBBP	6570	6589	0.923077	-22.1	0	0.000748285	0.426	0	0	-14.9547	15	19	8	CDS		0	0
bta-miR-652	ENSBTAT00000022120	ADCY9	1236	1253	0.923077	-24.4	0	2.95e-06	0.412	0	0	-8.05823	16	17	16	CDS		0	0
bta-miR-652	ENSBTAT00000037483	LOC521021	1017	1048	0.846154	-19.6	0	0.00778972	0.559	0	0	-13.6656	16	31	9	CDS		0	0
bta-miR-378	ENSBTAT00000037483	LOC521021	801	843	0.923077	-19.8	1	2.62e-05	0.5	0	0	-6.46952	17	23	13	CDS		0	0
bta-miR-378	ENSBTAT00000011499	MKL2	211	232	0.961538	-26.7	0	0.0167335	0.456	0	0	-7.24999	17	21	11	CDS		0	0
bta-miR-378	ENSBTAT00000024087	PARN	1805	1822	0.846154	-20.1	0	0.00309998	0.382	0	0	-9.17087	13	17	4	CDS		0	0
bta-miR-652	ENSBTAT00000050284	ABCC6	3989	4008	0.846154	-23.1	0	1.16e-06	0.368	0	0	-9.34736	15	19	5	CDS		0	0
bta-miR-378	ENSBTAT00000046098	ITPRIPL2	647	672	0.846154	-22.2	0	0.00114781	0.397	0	0	-7.8837	18	25	12	CDS		0	0
bta-miR-378	ENSBTAT00000008832	LOC524391	475	496	0.923077	-19.6	0	0.0765629	0.603	0	0	-10.3719	17	21	11	CDS		0	0
bta-miR-652	ENSBTAT00000008061	GTF3C1	4659	4676	0.923077	-24.6	0	7.73e-07	0.382	0	0	-7.37138	16	17	16	CDS		0	0
bta-miR-652	ENSBTAT00000013621	XPO6	3123	3144	0.807692	-19.8	1	0.000815068	0.471	0	0	-6.99569	15	21	7	CDS		0	0
bta-miR-378	ENSBTAT00000037353	ASPHD1	509	526	0.846154	-21.4	1	8.42e-05	0.324	0	0	-7.37318	13	17	10	CDS		0	0
bta-miR-378	ENSBTAT00000009348	ITGAL	3201	3220	1	-21.7	0	2.65e-06	0.5	0	0	-12.8934	16	19	11	CDS		0	0
bta-miR-378	ENSBTAT00000018503	SRCAP	4969	4994	1	-25	1	3.59e-05	0.426	0	0	-3.79332	19	21	19	CDS		0	0
bta-miR-15a	ENSBTAT00000037413	PRSS8	330	348	0.923077	-20.4	0	6.56e-05	0.485	0	0	-8.82818	16	18	15	CDS		0	0
bta-miR-652	ENSBTAT00000027359	PYCARD	627	642	0.948718	-19.4	0	0.00253862	0.338	0	0	-6.74759	12	15	8	CDS		0	0
bta-miR-652	ENSBTAT00000015759	CLIP2	1058	1080	0.923077	-23	0	8.94e-06	0.397	0	0	-7.75705	17	22	9	CDS		0	0
bta-miR-15a	ENSBTAT00000004493	SLC12A9	1116	1138	1	-15.7	1	0.000100357	0.426	0	0	-14.4661	9	11	9	CDS		0	0
bta-miR-652	ENSBTAT00000044014	ZAN	5606	5626	0.820513	-29.9	0	5.76e-08	0.309	0	0	-7.75705	17	20	8	CDS		0	0
bta-miR-378	ENSBTAT00000027241	LOC101910000	867	890	0.923077	-21.7	0	0.00311534	0.5	0	0	-10.7429	19	23	10	CDS		0	0
bta-miR-652	ENSBTAT00000043540	FBXL18	160	186	1	-26	0	7.94e-06	0.324	0	0	-7.80367	17	26	8	CDS		0	0
bta-miR-652	ENSBTAT00000043540	FBXL18	1888	1909	1	-24.5	1	0.000667212	0.382	0	0	-10.0807	15	21	9	CDS		0	0
bta-miR-378	ENSBTAT00000000845	INTS1	6303	6334	0.846154	-22	0	0.0438471	0.353	0	0	-7.65065	19	31	11	CDS		0	0
bta-miR-652	ENSBTAT00000064432	PCDH15	514	536	0.923077	-20.7	0	0.0139184	0.515	0	0	-11.357	17	22	14	CDS		0	0
bta-miR-15a	ENSBTAT00000030539	PRKG1	2135	2152	0.846154	-15.8	1	0.0223844	0.691	0	0	-13.6972	12	17	8	CDS		0	0
bta-miR-378	ENSBTAT00000014758	CH25H	1252	1272	0.846154	-20.1	0	0.00361565	0.456	0	0	-10.4034	17	20	9	CDS		0	0
bta-miR-378	ENSBTAT00000015584	ANKRD1	916	935	0.846154	-16.8	1	9.65e-05	0.5	0	0	-4.17062	15	19	7	CDS		0	0
bta-miR-652	ENSBTAT00000065819	LOC100849063	1532	1552	0.846154	-23.8	0	0.000596054	0.471	0	0	-9.70463	16	20	6	CDS		0	0
bta-miR-652	ENSBTAT00000002844	RRP12	3180	3198	0.923077	-21.5	0	2.17e-06	0.309	0	0	-8.14709	14	18	9	CDS		0	0
bta-miR-652	ENSBTAT00000019034	HPS1	1290	1311	0.846154	-25.5	0	9.74e-06	0.368	0	0	-8.4155	17	21	11	CDS		0	0
bta-miR-378	ENSBTAT00000015871	CNNM1	2050	2070	1	-22	0	6.81e-05	0.441	0	0	-10.7818	17	20	14	CDS		0	0
bta-miR-378	ENSBTAT00000015873	GOT1	812	832	0.923077	-20.9	0	0.00762369	0.5	0	0	-12.175	17	20	9	CDS		0	0
bta-miR-652	ENSBTAT00000009985	CHUK	215	227	0.846154	-20.2	1	4.89e-05	0.574	0	0	-6.90779	11	12	11	CDS		0	0
bta-miR-652	ENSBTAT00000019061	CYP17A1	149	172	0.875458	-22.4	1	3.12e-05	0.324	0	0	-3.93757	16	23	9	CDS		0	0
bta-miR-652	ENSBTAT00000046123	CALHM3	238	249	0.923077	-19.8	1	7.71e-06	0.25	0	0	-8.07147	10	11	10	CDS		0	0
bta-miR-378	ENSBTAT00000019995	OBFC1	874	892	0.846154	-18.5	0	0.0144509	0.426	0	0	-14.4316	14	18	7	CDS		0	0
bta-miR-15a	ENSBTAT00000001346	SLK	1067	1077	0.923077	-16.6	1	6.95e-05	0.618	0	0	-14.4661	9	10	9	CDS		0	0
bta-miR-378	ENSBTAT00000015267	PLEKHS1	715	737	0.846154	-18.9	1	2.51e-05	0.485	0	0	-6.32527	16	22	7	CDS		0	0
bta-miR-15a	ENSBTAT00000009814	RAB11FIP2	1830	1849	0.846154	-17.6	0	0.000728649	0.485	0	0	-15.2039	14	19	8	CDS		0	0
bta-miR-652	ENSBTAT00000009097	OAT	1172	1188	1	-21.8	0	1.82e-06	0.441	0	0	-16.8091	14	16	11	CDS		0	0
bta-miR-652	ENSBTAT00000004401	ZRANB1	718	743	0.923077	-18.2	1	1.33e-05	0.515	0	0	-4.90607	14	17	10	CDS		0	0
bta-miR-15a	ENSBTAT00000012421	EDRF1	2314	2324	0.923077	-16.1	1	0.00772677	0.515	0	0	-14.4661	9	10	9	CDS		0	0
bta-miR-652	ENSBTAT00000011327	ARHGEF10	3282	3325	0.923077	-26.4	1	1.01e-06	0.324	0	0	-3.79332	20	43	8	CDS		0	0
bta-miR-652	ENSBTAT00000012351	MYOM2	2024	2045	0.846154	-21.7	0	1.26e-06	0.265	0	0	-11.1505	15	21	8	CDS		0	0
bta-miR-15a	ENSBTAT00000031604	MCPH1	783	834	1	-18.1	1	0.0142687	0.441	0	0	-6.90779	11	13	11	CDS		0	0
bta-miR-378	ENSBTAT00000031499	LOC101907165	447	467	0.846154	-20.1	1	4.09e-05	0.397	0	0	-6.86117	15	20	8	CDS		0	0
bta-miR-15a	ENSBTAT00000061394	SNX25	1316	1335	0.807692	-18.4	1	0.000437743	0.544	0	0	-14.7166	14	19	8	CDS		0	0
bta-miR-652	ENSBTAT00000022809	CCDC110	1	13	0.923077	-19.7	1	9.49e-05	0.381	0	0	-6.78234	11	12	11	CDS		0	0
bta-miR-378	ENSBTAT00000011445	TLR3	1795	1817	0.923077	-18.1	0	0.266363	0.574	0	0	-11.9642	15	22	7	CDS		0	0
bta-miR-378	ENSBTAT00000027527	FAT1	13270	13295	0.846154	-23.9	0	0.00133074	0.515	0	0	-7.65065	18	25	9	CDS		0	0
bta-miR-378	ENSBTAT00000063949	MSR1	409	422	1	-21.9	1	0.00125856	0.559	0	0	-5.61866	12	13	12	CDS		0	0
bta-miR-378	ENSBTAT00000001917	TNKS	1056	1075	0.923077	-20.4	0	0.0254124	0.603	0	0	-9.87071	17	19	12	CDS		0	0
bta-miR-652	ENSBTAT00000038859	KCNU1	280	299	0.923077	-20.1	0	0.000172938	0.544	0	0	-12.9912	15	19	9	CDS		0	0
bta-miR-652	ENSBTAT00000023923	ADRB3	345	365	0.846154	-23.6	0	3.06e-07	0.279	0	0	-13.6656	16	20	9	CDS		0	0
bta-miR-378	ENSBTAT00000061245	WHSC1L1	2428	2446	0.884615	-27	0	0.000556219	0.412	0	0	-5.33701	16	18	11	CDS		0	0
bta-miR-652	ENSBTAT00000064873	SMIM19	144	167	0.923077	-18.9	0	7.86e-07	0.471	0	0	-13.6656	16	23	10	CDS		0	0
bta-miR-652	ENSBTAT00000001296	SMIM19	218	241	0.923077	-18.9	0	7.86e-07	0.471	0	0	-13.6656	16	23	10	CDS		0	0
bta-miR-15a	ENSBTAT00000022355	LYST	9587	9601	1	-17.4	0	0.0070732	0.574	0	0	-15.5666	13	14	13	CDS		0	0
bta-miR-652	ENSBTAT00000012786	ACTN2	2563	2582	1	-25.6	0	0.000196065	0.382	0	0	-9.95919	16	19	14	CDS		0	0
bta-miR-15a	ENSBTAT00000009038	RASGEF1A	567	578	1	-17.4	1	9.37e-06	0.353	0	0	-8.07147	10	11	10	CDS		0	0
bta-miR-378	ENSBTAT00000028870	TACR2	746	769	0.846154	-20.6	0	0.157843	0.485	0	0	-9.95919	17	23	8	CDS		0	0
bta-miR-15a	ENSBTAT00000028652	CDH23	5539	5556	0.846154	-17.8	1	0.00198241	0.441	0	0	-12.1109	15	17	11	CDS		0	0
bta-miR-652	ENSBTAT00000061411	USP54	1226	1243	1	-22	1	0.00042848	0.426	0	0	-10.4498	12	17	9	CDS		0	0
bta-miR-378	ENSBTAT00000061411	USP54	2010	2028	1	-21.6	1	0.00307292	0.5	0	0	-6.10696	15	18	9	CDS		0	0
bta-miR-15a	ENSBTAT00000003617	FUT11	255	265	0.846154	-16.1	1	7.56e-05	0.294	0	0	-14.4661	9	10	9	CDS		0	0
bta-miR-378	ENSBTAT00000061210	VCL	3446	3464	0.846154	-20.6	1	0.000147414	0.485	0	0	-5.22701	14	18	6	CDS		0	0
bta-miR-378	ENSBTAT00000061210	VCL	1063	1083	0.923077	-22.6	0	1.64e-06	0.368	0	0	-5.69428	16	20	10	CDS		0	0
bta-miR-652	ENSBTAT00000001628	CDHR1	475	499	0.807692	-22	0	0.00685134	0.471	0	0	-7.27064	18	24	12	CDS		0	0
bta-miR-378	ENSBTAT00000028964	OGDHL	3042	3061	0.846154	-23.3	0	2.53e-05	0.574	0	0	-10.2408	15	19	9	CDS		0	0
bta-miR-15a	ENSBTAT00000026068	NCOA4	1854	1869	0.871795	-18.1	0	0.000285382	0.471	0	0	-15.9792	14	15	14	CDS		0	0
bta-miR-378	ENSBTAT00000025340	ZNF32	615	633	1	-17.9	0	9.64e-05	0.515	0	0	-10.0464	12	18	7	CDS		0	0
bta-miR-378	ENSBTAT00000023900	LOC616911	1120	1137	0.846154	-22.6	0	0.000241263	0.485	0	0	-11.6382	16	17	16	CDS		0	0
bta-miR-378	ENSBTAT00000015679	TYR	632	648	1	-18.6	1	0.00025577	0.485	0	0	-4.02637	14	16	8	CDS		0	0
bta-miR-15a	ENSBTAT00000030378	SYTL2	1948	1992	1	-16.4	1	0.00438609	0.603	0	0	-14.4661	9	11	9	CDS		0	0
bta-miR-652	ENSBTAT00000061315	TENM4	1101	1121	0.923077	-25.6	0	0.00314355	0.324	0	0	-9.04618	15	20	7	CDS		0	0
bta-miR-378	ENSBTAT00000007935	SLC17A6	1362	1405	0.923077	-21.3	0	0.00174368	0.574	0	0	-9.54656	18	23	12	CDS		0	0
bta-miR-378	ENSBTAT00000007935	SLC17A6	1383	1405	0.923077	-21.3	0	0.00174368	0.574	0	0	-9.54656	18	22	12	CDS		0	0
bta-miR-378	ENSBTAT00000018040	UEVLD	1429	1448	0.923077	-19.6	1	0.000120847	0.676	0	0	-3.79332	17	19	11	CDS		0	0
bta-miR-378	ENSBTAT00000006797	HPS5	523	545	0.846154	-19.4	1	0.0016604	0.618	0	0	-7.3076	15	22	8	CDS		0	0
bta-miR-378	ENSBTAT00000050119	LOC787694	130	154	0.846154	-18.9	1	0.0483958	0.618	0	0	-4.957	18	24	9	CDS		0	0
bta-miR-378	ENSBTAT00000005587	DDX25	815	829	1	-18.5	1	0.0653979	0.515	0	0	-5.61866	12	14	8	CDS		0	0
bta-miR-378	ENSBTAT00000034938	LOC517475	839	864	0.923077	-21.6	0	0.00475907	0.485	0	0	-8.81432	18	25	6	CDS		0	0
bta-miR-652	ENSBTAT00000052103	AHNAK	731	751	0.846154	-22.2	1	0.000192397	0.456	0	0	-11.0685	14	20	7	CDS		0	0
bta-miR-378	ENSBTAT00000012486	NXF1	1058	1077	0.846154	-20.4	0	0.0671126	0.426	0	0	-12.1396	15	19	8	CDS		0	0
bta-miR-378	ENSBTAT00000022022	TRPT1	779	810	1	-21	1	0.0141204	0.559	0	0	-4.02637	14	22	9	CDS		0	0
bta-miR-378	ENSBTAT00000063145	TRPT1	692	723	1	-21	1	0.0141204	0.559	0	0	-4.02637	14	22	9	CDS		0	0
bta-miR-15a	ENSBTAT00000020910	RPS6KA4	175	203	0.923077	-20	1	0.000237834	0.368	0	0	-12.3711	12	18	7	CDS		0	0
bta-miR-378	ENSBTAT00000020910	RPS6KA4	895	914	0.846154	-19.2	1	2.74e-05	0.441	0	0	-6.67474	17	19	12	CDS		0	0
bta-miR-378	ENSBTAT00000000307	NRXN2	4479	4511	0.923077	-20.6	0	0.00455337	0.368	0	0	-8.05823	18	32	11	CDS		0	0
bta-miR-652	ENSBTAT00000000307	NRXN2	1067	1088	0.923077	-23.8	1	0.000145935	0.368	0	0	-4.957	16	21	11	CDS		0	0
bta-miR-652	ENSBTAT00000012838	CDC42BPG	3282	3305	0.846154	-25.1	0	5.89e-06	0.265	0	0	-6.93679	18	23	11	CDS		0	0
bta-miR-652	ENSBTAT00000002897	SNX15	430	450	1	-21.9	0	4.15e-06	0.294	0	0	-13.9286	15	20	9	CDS		0	0
bta-miR-378	ENSBTAT00000064301	AP5B1	597	618	0.846154	-20.8	0	8.67e-05	0.353	0	0	-11.8659	17	21	8	CDS		0	0
bta-miR-15a	ENSBTAT00000026834	DPP3	188	198	0.846154	-16	1	1.17e-06	0.324	0	0	-14.4661	9	10	9	CDS		0	0
bta-miR-652	ENSBTAT00000026844	BBS1	1648	1667	0.846154	-22.3	0	3.24e-05	0.397	0	0	-13.6656	16	19	11	CDS		0	0
bta-miR-652	ENSBTAT00000030041	C29H11orf86	396	418	0.846154	-21.7	0	1.97e-06	0.265	0	0	-15.5612	14	22	8	CDS		0	0
bta-miR-378	ENSBTAT00000029972	CORO1B	931	956	1	-20.4	0	0.0644349	0.412	0	0	-5.71431	14	18	8	CDS		0	0
bta-miR-652	ENSBTAT00000029336	CPT1A	807	823	1	-22.1	0	0.000163023	0.544	0	0	-6.50069	15	16	15	CDS		0	0
bta-miR-652	ENSBTAT00000007976	CTTN	1687	1728	0.948718	-22.1	0	3.67e-06	0.412	0	0	-10.282	15	19	10	CDS		0	0
bta-miR-652	ENSBTAT00000053993	AP2A2	263	284	1	-20.6	0	0.000382819	0.544	0	0	-10.977	16	21	8	CDS		0	0
bta-miR-652	ENSBTAT00000066052	PHRF1	2819	2835	0.846154	-22.8	0	5.17e-06	0.279	0	0	-14.9081	14	16	12	CDS		0	0
bta-miR-652	ENSBTAT00000065879	NKRF	1991	2012	1	-20	0	0.000126268	0.471	0	0	-15.5666	15	21	9	CDS		0	0
bta-miR-652	ENSBTAT00000057265	TENM1	6306	6323	1	-25.2	1	0.00129777	0.618	0	0	-5.08246	16	17	16	CDS		0	0
bta-miR-652	ENSBTAT00000006527	BCORL1	3114	3135	0.923077	-22.7	0	4.33e-05	0.338	0	0	-8.05823	16	21	7	CDS		0	0
bta-miR-378	ENSBTAT00000021633	SLC25A14	395	409	1	-19.8	1	0.0378325	0.529	0	0	-5.19005	13	14	13	CDS		0	0
bta-miR-652	ENSBTAT00000053227	GPR101	930	949	0.846154	-21.1	1	7.09e-08	0.5	0	0	-11.1286	16	19	8	CDS		0	0
bta-miR-652	ENSBTAT00000015639	SLITRK4	2006	2029	0.923077	-21.7	1	0.155344	0.368	0	0	-11.3749	17	23	7	CDS		0	0
bta-miR-378	ENSBTAT00000061034	AFF2	729	745	1	-21.3	1	0.00281871	0.559	0	0	-4.90607	14	16	10	CDS		0	0
bta-miR-652	ENSBTAT00000007808	GPR50	438	457	0.923077	-22.1	0	0.000144193	0.471	0	0	-9.54656	16	19	8	CDS		0	0
bta-miR-15a	ENSBTAT00000033008	LOC617475	856	873	0.846154	-15.8	1	8.22e-06	0.265	0	0	-14.4661	9	11	9	CDS		0	0
bta-miR-15a	ENSBTAT00000013141	SLC6A8	943	954	0.923077	-16.8	1	0.00621645	0.382	0	0	-13.2236	10	11	10	CDS		0	0
bta-miR-652	ENSBTAT00000027382	ABCD1	705	723	0.923077	-23.2	0	2.01e-05	0.338	0	0	-8.81432	15	18	9	CDS		0	0
bta-miR-15a	ENSBTAT00000001404	SRPK3	1457	1484	0.846154	-17.6	1	5.52e-05	0.426	0	0	-6.48426	14	18	7	CDS		0	0
bta-miR-15a	ENSBTAT00000021407	IRAK1	1237	1259	0.846154	-16	1	3.33e-06	0.338	0	0	-14.4661	9	11	9	CDS		0	0
bta-miR-652	ENSBTAT00000008224	IKBKG	1006	1019	0.923077	-23	0	2.24e-06	0.412	0	0	-15.5666	12	13	12	CDS		0	0
bta-miR-652	ENSBTAT00000004058	FRMPD3	1243	1265	0.923077	-22.9	0	0.0115875	0.456	0	0	-6.85796	17	22	6	CDS		0	0
bta-miR-378	ENSBTAT00000021597	BRWD3	858	884	0.923077	-19.4	0	0.000714115	0.529	0	0	-10.977	18	26	8	CDS		0	0
bta-miR-378	ENSBTAT00000012631	CHM	1895	1917	1	-17.6	0	0.00203811	0.471	0	0	-5.71431	14	18	8	CDS		0	0
bta-miR-652	ENSBTAT00000063768	FAM46D	1059	1081	1	-18.8	0	0.000120361	0.485	0	0	-8.16179	18	22	10	CDS		0	0
bta-miR-652	ENSBTAT00000036903	LOC519208	4117	4130	0.923077	-21.7	0	0.000223441	0.559	0	0	-19.4239	12	13	12	CDS		0	0
bta-miR-15a	ENSBTAT00000011195	ZMYM3	2117	2130	1	-19.5	1	7.25e-05	0.515	0	0	-7.05204	12	13	12	CDS		0	0
bta-miR-652	ENSBTAT00000011195	ZMYM3	1922	1946	0.923077	-24.7	0	0.000173033	0.426	0	0	-6.51454	18	24	7	CDS		0	0
bta-miR-378	ENSBTAT00000054975	P2RY4	166	182	0.923077	-18.3	0	0.00900996	0.412	0	0	-11.4283	14	16	12	CDS		0	0
bta-miR-378	ENSBTAT00000006752	JADE3	299	315	1	-20.9	1	0.00970683	0.485	0	0	-5.3155	13	16	7	CDS		0	0
bta-miR-378	ENSBTAT00000006752	JADE3	470	516	1	-25.4	0	0.00066456	0.515	0	0	-12.5345	16	20	15	CDS		0	0
bta-miR-652	ENSBTAT00000022303	CDK16	921	938	0.923077	-21.3	0	3.59e-05	0.5	0	0	-11.7623	15	17	13	CDS		0	0
bta-miR-652	ENSBTAT00000022310	USP11	2077	2096	0.923077	-21.9	0	4.47e-05	0.324	0	0	-11.5086	16	19	8	CDS		0	0
bta-miR-652	ENSBTAT00000055593	USP11	2177	2196	0.923077	-21.9	0	4.47e-05	0.324	0	0	-11.5086	16	19	8	CDS		0	0
bta-miR-378	ENSBTAT00000065422	CCDC120	3107	3122	1	-23.8	1	1.24e-05	0.309	0	0	-7.37318	13	15	10	CDS		0	0
bta-miR-378	ENSBTAT00000003317	CCDC120	468	483	1	-23.8	1	1.24e-05	0.309	0	0	-7.37318	13	15	10	CDS		0	0
bta-miR-652	ENSBTAT00000003318	PRAF2	95	118	0.923077	-24.8	1	1.15e-06	0.368	0	0	-6.24613	17	23	8	CDS		0	0
bta-miR-652	ENSBTAT00000064640	HEPH	1497	1529	1	-21.3	0	0.0475395	0.456	0	0	-6.51454	17	32	9	CDS		0	0
bta-miR-378	ENSBTAT00000016923	ARHGEF9	77	98	1	-18.2	0	0.0114085	0.544	0	0	-5.92733	13	18	9	CDS		0	0
bta-miR-378	ENSBTAT00000030932	GK	1069	1086	0.846154	-20.8	0	0.000641364	0.544	0	0	-22.1508	14	17	10	CDS		0	0
bta-miR-378	ENSBTAT00000030016	LOC524499	582	598	0.846154	-19	1	4.1e-05	0.441	0	0	-8.14122	15	16	15	CDS		0	0
bta-miR-15a	ENSBTAT00000056395	KLHL34	1831	1841	0.923077	-16.3	1	0.000244421	0.353	0	0	-14.4661	9	10	9	CDS		0	0
bta-miR-378	ENSBTAT00000020422	PHKA2	1437	1470	1	-24.3	1	0.00447613	0.485	0	0	-3.79332	16	28	11	CDS		0	0
bta-miR-652	ENSBTAT00000036115	NHS	3110	3136	0.846154	-24.1	0	0.000132813	0.544	0	0	-6.51454	17	26	8	CDS		0	0
bta-miR-15a	ENSBTAT00000038842	ASB11	461	471	1	-16.3	1	5.29e-05	0.353	0	0	-14.4661	9	10	9	CDS		0	0
bta-miR-15a	ENSBTAT00000021852	FANCB	2022	2033	1	-16.8	1	0.00444445	0.691	0	0	-13.2236	10	11	10	CDS		0	0
bta-miR-15a	ENSBTAT00000021852	FANCB	452	470	0.846154	-17.3	1	0.0707881	0.691	0	0	-5.9255	12	14	12	CDS		0	0
bta-miR-15a	ENSBTAT00000018367	WWC3	2475	2485	1	-16.3	1	3.05e-07	0.382	0	0	-14.4661	9	10	9	CDS		0	0
bta-miR-378	ENSBTAT00000008485	GPR143	1097	1123	0.846154	-26.9	1	4.82e-06	0.338	0	0	-3.79332	19	26	9	CDS		0	0
bta-miR-652	ENSBTAT00000063908	ANOS1	327	344	0.923077	-23.5	1	4.06e-06	0.515	0	0	-4.957	14	17	7	CDS		0	0
bta-miR-652	ENSBTAT00000000246	PUDP	451	467	0.846154	-22.1	0	4.67e-05	0.324	0	0	-13.6138	14	16	9	CDS		0	0
bta-miR-652	ENSBTAT00000027314	ACP1	149	169	0.923077	-18.8	1	7.8e-06	0.5	0	0	-7.05204	12	14	12	CDS		0	0
bta-miR-652	ENSBTAT00000027314	ACP1	156	169	0.923077	-18.7	1	7.8e-06	0.5	0	0	-7.05204	12	13	12	CDS		0	0
bta-miR-652	ENSBTAT00000064212	ASMT	748	767	0.923077	-21.6	0	5.02e-05	0.441	0	0	-10.8357	14	19	8	CDS		0	0
bta-miR-378	ENSBTAT00000016751	SLC23A3	1796	1820	0.923077	-22.2	0	7.63e-05	0.426	0	0	-5.83853	19	24	11	CDS		0	0
bta-miR-378	ENSBTAT00000019936	SLC4A3	3701	3725	0.846154	-24.1	0	0.000199303	0.353	0	0	-8.70704	18	24	10	CDS		0	0
bta-miR-378	ENSBTAT00000015473	FARSB	550	574	0.923077	-19.6	0	0.0346941	0.647	0	0	-8.4155	17	24	9	CDS		0	0
bta-miR-652	ENSBTAT00000028392	IRS1	1065	1085	0.923077	-23.6	0	4.15e-06	0.412	0	0	-6.85796	17	20	10	CDS		0	0
bta-miR-652	ENSBTAT00000038112	DIS3L2	1096	1111	1	-20.7	0	2.1e-06	0.456	0	0	-7.75705	13	15	10	CDS		0	0
bta-miR-15a	ENSBTAT00000015135	CHRND	20	34	0.846154	-16.1	1	0.00109681	0.381	0	0	-14.4661	9	11	9	CDS		0	0
bta-miR-378	ENSBTAT00000010969	RNF19B	157	169	0.923077	-21	0	0.000117782	0.353	0	0	-9.77961	11	12	11	CDS		0	0
bta-miR-652	ENSBTAT00000013687	HCRTR1	173	190	0.846154	-23.8	0	4.45e-07	0.353	0	0	-11.0902	16	17	16	CDS		0	0
bta-miR-652	ENSBTAT00000037934	AIM1L	3564	3587	0.846154	-23.3	1	0.000653109	0.324	0	0	-8.57351	17	23	11	CDS		0	0
bta-miR-652	ENSBTAT00000037897	SLC30A2	56	71	0.923077	-21.9	0	0.00161754	0.412	0	0	-18.9134	14	15	14	CDS		0	0
bta-miR-652	ENSBTAT00000019817	MYOM3	4023	4052	0.846154	-22	0	0.000311608	0.412	0	0	-5.69428	18	29	7	CDS		0	0
bta-miR-378	ENSBTAT00000025809	CNR2	1032	1052	1	-23.2	0	0.00859695	0.485	0	0	-10.7414	16	20	12	CDS		0	0
bta-miR-652	ENSBTAT00000063789	TCEB3	3302	3326	0.846154	-26.3	0	1.19e-05	0.294	0	0	-7.80367	16	24	9	CDS		0	0
bta-miR-15a	ENSBTAT00000021869	ZBTB40	2740	2758	0.923077	-20.4	0	2.12e-05	0.353	0	0	-9.84749	17	18	17	CDS		0	0
bta-miR-15a	ENSBTAT00000022744	HSPG2	3868	3888	0.846154	-18.8	0	2.16e-06	0.353	0	0	-7.27064	18	20	10	CDS		0	0
bta-miR-652	ENSBTAT00000022744	HSPG2	7057	7078	1	-24.7	1	0.000131526	0.368	0	0	-7.48864	17	21	14	CDS		0	0
bta-miR-15a	ENSBTAT00000009110	USP48	1871	1881	1	-16.3	1	0.000107258	0.559	0	0	-11.4183	9	10	9	CDS		0	0
bta-miR-652	ENSBTAT00000011785	RAP1GAP	1122	1142	0.846154	-21.2	0	0.000585082	0.294	0	0	-9.54656	16	20	9	CDS		0	0
bta-miR-15a	ENSBTAT00000004411	PADI2	1014	1026	0.923077	-18.2	1	0.000377228	0.485	0	0	-6.78234	11	12	11	CDS		0	0
bta-miR-652	ENSBTAT00000042789	CROCC	2086	2104	1	-23.4	1	1.99e-05	0.294	0	0	-5.69245	15	18	10	CDS		0	0
bta-miR-378	ENSBTAT00000027930	DCAF6	2138	2157	0.923077	-18.8	1	0.000410589	0.529	0	0	-4.90607	14	19	8	CDS		0	0
bta-miR-378	ENSBTAT00000015933	OLFML2B	431	447	1	-21.3	1	0.0164528	0.353	0	0	-4.02637	14	16	9	CDS		0	0
bta-miR-652	ENSBTAT00000005672	COPA	3374	3394	1	-22.2	0	0.000185451	0.471	0	0	-9.54656	17	20	13	CDS		0	0
bta-miR-652	ENSBTAT00000001940	IGSF9	2899	2918	1	-25.9	0	1.81e-07	0.294	0	0	-11.405	16	19	11	CDS		0	0
bta-miR-15a	ENSBTAT00000022199	SLAMF8	760	778	0.923077	-18.4	1	0.00209385	0.397	0	0	-10.3988	11	13	11	CDS		0	0
bta-miR-652	ENSBTAT00000027770	LOC519294	728	747	1	-26.7	0	0.00141615	0.588	0	0	-7.37138	17	19	10	CDS		0	0
bta-miR-378	ENSBTAT00000055310	OR6Y1	119	160	0.923077	-18.7	0	0.088936	0.618	0	0	-12.9166	15	41	9	CDS		0	0
bta-miR-652	ENSBTAT00000003973	INSRR	1021	1040	0.923077	-19.9	0	3.54e-07	0.382	0	0	-8.29128	16	19	11	CDS		0	0
bta-miR-378	ENSBTAT00000020974	NES	3985	4008	0.846154	-23.2	1	3.4e-06	0.368	0	0	-8.42926	17	23	8	CDS		0	0
bta-miR-652	ENSBTAT00000046733	IQGAP3	3108	3126	0.846154	-21.6	0	0.00128436	0.426	0	0	-18.3015	13	18	7	CDS		0	0
bta-miR-652	ENSBTAT00000066030	MEF2D	1224	1246	1	-22.5	0	8.96e-06	0.382	0	0	-6.98341	17	22	6	CDS		0	0
bta-miR-378	ENSBTAT00000027126	GON4L	1416	1434	1	-24.2	1	0.000196802	0.456	0	0	-4.99396	16	18	8	CDS		0	0
bta-miR-15a	ENSBTAT00000066098	FAM189B	1594	1604	0.923077	-15.9	1	0.00152337	0.456	0	0	-11.4183	9	10	9	CDS		0	0
bta-miR-652	ENSBTAT00000014083	DCST1	102	120	1	-22.9	1	0.000135856	0.412	0	0	-7.78178	16	18	12	CDS		0	0
bta-miR-652	ENSBTAT00000034026	DENND4B	376	401	0.846154	-25.8	1	6.37e-06	0.324	0	0	-4.957	14	17	10	CDS		0	0
bta-miR-652	ENSBTAT00000021074	TCHHL1	2529	2549	0.802198	-20.4	1	0.00165288	0.471	0	0	-7.78178	16	20	7	CDS		0	0
bta-miR-378	ENSBTAT00000028639	CIART	358	376	0.923077	-18.7	1	0.00100737	0.471	0	0	-7.51743	14	18	8	CDS		0	0
bta-miR-652	ENSBTAT00000061284	LOC508547	548	566	1	-22.5	0	2.77e-06	0.471	0	0	-11.0902	15	18	13	CDS		0	0
bta-miR-652	ENSBTAT00000008907	PHGDH	1565	1584	1	-21	1	0.000159249	0.397	0	0	-9.59293	16	19	9	CDS		0	0
bta-miR-378	ENSBTAT00000056377	PTGFRN	2551	2568	1	-22.9	0	0.000323827	0.471	0	0	-5.69428	14	17	10	CDS		0	0
bta-miR-652	ENSBTAT00000021222	TSPAN2	242	258	0.846154	-19.3	0	2.73e-06	0.412	0	0	-10.5829	13	16	6	CDS		0	0
bta-miR-652	ENSBTAT00000015051	HIPK1	1988	2013	0.846154	-21.4	0	0.00180394	0.426	0	0	-8.82818	16	25	7	CDS		0	0
bta-miR-378	ENSBTAT00000061528	MAGI3	785	818	0.846154	-19.1	0	0.020086	0.588	0	0	-9.54656	17	33	7	CDS		0	0
bta-miR-15a	ENSBTAT00000002571	SLC6A17	309	319	0.923077	-16.3	1	0.000186265	0.412	0	0	-14.4661	9	10	9	CDS		0	0
bta-miR-378	ENSBTAT00000025035	MYBPHL	708	724	0.846154	-18.8	0	0.000330434	0.426	0	0	-10.9974	13	16	8	CDS		0	0
bta-miR-378	ENSBTAT00000063261	PRPF38B	749	770	0.846154	-17.1	0	0.0211479	0.676	0	0	-6.44976	15	21	7	CDS		0	0
bta-miR-378	ENSBTAT00000008518	AGL	736	761	1	-21.8	1	0.0218453	0.559	0	0	-3.79332	15	21	10	CDS		0	0
bta-miR-652	ENSBTAT00000007139	DPYD	265	284	0.923077	-21.3	0	1.35e-05	0.515	0	0	-13.6656	16	19	7	CDS		0	0
bta-miR-378	ENSBTAT00000005488	ARHGAP29	1567	1584	0.923077	-20.6	0	0.000662228	0.515	0	0	-16.6229	14	17	12	CDS		0	0
bta-miR-378	ENSBTAT00000014875	ZNF644	1220	1233	1	-19.2	0	0.00153441	0.574	0	0	-9.54656	12	13	12	CDS		0	0
bta-miR-378	ENSBTAT00000001193	LRRC8C	2570	2592	1	-25.3	0	0.000430927	0.618	0	0	-10.977	18	22	10	CDS		0	0
bta-miR-15a	ENSBTAT00000026919	LRRC8B	1833	1844	1	-17	1	1.02e-05	0.456	0	0	-8.07147	10	11	10	CDS		0	0
bta-miR-378	ENSBTAT00000055586	GBP2	1055	1085	0.846154	-21.3	0	0.0319944	0.603	0	0	-6.51454	19	30	9	CDS		0	0
bta-miR-378	ENSBTAT00000006940	GBP4	705	735	0.846154	-21.3	0	0.0146457	0.559	0	0	-6.51454	19	30	9	CDS		0	0
bta-miR-378	ENSBTAT00000043938	FAM73A	1626	1653	0.961538	-19	1	0.0015446	0.603	0	0	-3.93757	19	27	12	CDS		0	0
bta-miR-378	ENSBTAT00000033467	SLC44A5	836	858	1	-20.9	1	0.0144709	0.588	0	0	-4.65016	16	22	8	CDS		0	0
bta-miR-378	ENSBTAT00000012294	LRRC7	1206	1235	0.846154	-24	0	0.00170133	0.515	0	0	-10.6174	18	22	10	CDS		0	0
bta-miR-652	ENSBTAT00000012441	IL12RB2	290	322	0.846154	-19.4	0	4.51e-06	0.426	0	0	-9.54656	17	32	9	CDS		0	0
bta-miR-378	ENSBTAT00000007764	LEPR	761	777	1	-18.2	1	0.000268074	0.588	0	0	-4.02637	14	16	7	CDS		0	0
bta-miR-652	ENSBTAT00000043425	PGM1	261	277	0.923077	-24.3	0	2.33e-07	0.294	0	0	-13.6656	14	16	12	CDS		0	0
bta-miR-378	ENSBTAT00000026487	DOCK7	3218	3244	1	-19.3	1	0.0286313	0.603	0	0	-4.90607	19	26	9	CDS		0	0
bta-miR-652	ENSBTAT00000029300	INADL	871	891	0.923077	-22.4	0	0.00112528	0.559	0	0	-12.7977	16	20	8	CDS		0	0
bta-miR-378	ENSBTAT00000023044	OMA1	711	730	1	-19.7	1	4.76e-05	0.574	0	0	-11.3983	15	19	10	CDS		0	0
bta-miR-652	ENSBTAT00000004913	C8A	1359	1376	0.923077	-19.6	0	1.59e-06	0.353	0	0	-15.2093	14	17	10	CDS		0	0
bta-miR-378	ENSBTAT00000004526	C3H1orf123	222	239	1	-19.8	1	0.000620963	0.412	0	0	-4.65016	14	17	7	CDS		0	0
bta-miR-652	ENSBTAT00000016614	PODN	1036	1057	0.846154	-21.7	1	4.18e-06	0.294	0	0	-13.6602	14	21	7	CDS		0	0
bta-miR-652	ENSBTAT00000004879	SCP2	1075	1114	0.923077	-24.1	0	0.000287857	0.544	0	0	-13.6656	16	19	11	CDS		0	0
bta-miR-15a	ENSBTAT00000021129	CC2D1B	220	242	0.846154	-16.1	1	0.000171154	0.324	0	0	-14.4661	9	11	9	CDS		0	0
bta-miR-652	ENSBTAT00000028220	NRD1	1538	1557	0.846154	-19.9	0	0.0161596	0.662	0	0	-6.85796	18	19	18	CDS		0	0
bta-miR-652	ENSBTAT00000012132	BEND5	395	414	1	-20.9	1	0.000858318	0.309	0	0	-7.33602	14	19	8	CDS		0	0
bta-miR-378	ENSBTAT00000004068	SPATA6	981	1001	0.846154	-18	1	0.000228212	0.5	0	0	-7.14013	15	20	8	CDS		0	0
bta-miR-378	ENSBTAT00000003309	PDZK1IP1	391	406	1	-22.2	1	0.000470244	0.485	0	0	-4.90607	14	15	14	CDS		0	0
bta-miR-652	ENSBTAT00000043096	POMGNT1	1547	1563	0.948718	-22.7	0	0.000788867	0.456	0	0	-8.14709	14	16	9	CDS		0	0
bta-miR-652	ENSBTAT00000043071	TOE1	1606	1626	1	-21.7	1	0.00104098	0.515	0	0	-3.79332	16	20	11	CDS		0	0
bta-miR-652	ENSBTAT00000014928	MUTYH	1860	1877	0.923077	-23.2	0	0.000213848	0.426	0	0	-10.1173	15	17	11	CDS		0	0
bta-miR-15a	ENSBTAT00000033308	PTCH2	1615	1627	0.923077	-18.3	1	0.000129159	0.265	0	0	-10.3988	11	12	11	CDS		0	0
bta-miR-15a	ENSBTAT00000028077	TMEM125	658	668	1	-16.3	1	9.25e-09	0.265	0	0	-14.4661	9	10	9	CDS		0	0
bta-miR-378	ENSBTAT00000028708	EBNA1BP2	382	401	0.923077	-21.5	1	7.85e-06	0.485	0	0	-7.28438	16	19	11	CDS		0	0
bta-miR-378	ENSBTAT00000001835	LOC523753	47	67	0.923077	-18.4	0	0.000167123	0.485	0	0	-8.85129	17	20	12	CDS		0	0
bta-miR-15a	ENSBTAT00000052349	ZFP69	886	900	0.846154	-16.7	0	0.0542099	0.588	0	0	-19.4239	13	14	13	CDS		0	0
bta-miR-652	ENSBTAT00000009603	SF3A3	1355	1371	1	-23.5	1	4.94e-05	0.412	0	0	-5.9393	14	16	11	CDS		0	0
bta-miR-378	ENSBTAT00000033238	MRPS15	387	408	1	-19.5	1	0.00428643	0.544	0	0	-4.957	18	21	9	CDS		0	0
bta-miR-652	ENSBTAT00000013427	COL8A2	1062	1080	0.846154	-23.3	0	3.09e-09	0.265	0	0	-9.30073	15	18	10	CDS		0	0
bta-miR-378	ENSBTAT00000020250	AGO4	315	337	1	-21.2	1	0.0359097	0.603	0	0	-5.61866	15	22	12	CDS		0	0
bta-miR-378	ENSBTAT00000007609	CSMD2	4458	4484	0.846154	-23.7	1	3.52e-05	0.324	0	0	-4.17062	19	26	8	CDS		0	0
bta-miR-652	ENSBTAT00000018720	GIGYF2	929	947	1	-26	0	1.78e-05	0.368	0	0	-11.2403	16	18	10	CDS		0	0
bta-miR-15a	ENSBTAT00000027473	DGKD	798	808	1	-16.3	1	8.17e-09	0.353	0	0	-11.4183	9	10	9	CDS		0	0
bta-miR-652	ENSBTAT00000023177	MROH2A	520	536	0.923077	-25.6	0	3.2e-05	0.382	0	0	-8.4155	15	16	15	CDS		0	0
bta-miR-652	ENSBTAT00000013719	SCLY	954	974	0.923077	-21.2	0	2.52e-06	0.324	0	0	-7.75705	15	20	9	CDS		0	0
bta-miR-652	ENSBTAT00000023621	HDAC4	3684	3704	0.846154	-22.9	0	2.7e-05	0.397	0	0	-10.1962	16	20	7	CDS		0	0
bta-miR-378	ENSBTAT00000049538	C4H7orf57	587	601	1	-20.6	1	0.000284829	0.5	0	0	-4.76182	13	14	13	CDS		0	0
bta-miR-378	ENSBTAT00000020761	PPP1R9A	719	739	1	-21.1	1	0.0372636	0.588	0	0	-5.9255	17	20	12	CDS		0	0
bta-miR-378	ENSBTAT00000061346	PPP1R9A	658	678	1	-21.1	1	0.0355199	0.588	0	0	-5.9255	17	20	12	CDS		0	0
bta-miR-378	ENSBTAT00000038879	PDK4	1308	1329	1	-20.7	0	0.00167618	0.618	0	0	-20.713	13	16	9	CDS		0	0
bta-miR-378	ENSBTAT00000004181	ASNS	964	979	1	-21.1	1	0.0125961	0.5	0	0	-7.51743	14	15	14	CDS		0	0
bta-miR-378	ENSBTAT00000009936	LOC613401	493	507	1	-17.9	1	0.000131663	0.485	0	0	-4.76182	13	14	13	CDS		0	0
bta-miR-652	ENSBTAT00000021310	KLHL7	1124	1145	0.846154	-19.6	0	5.5e-05	0.544	0	0	-10.883	16	21	10	CDS		0	0
bta-miR-378	ENSBTAT00000035138	DBF4	573	584	1	-18.6	1	0.114568	0.529	0	0	-10.2546	10	11	10	CDS		0	0
bta-miR-378	ENSBTAT00000055755	RUNDC3B	1398	1413	0.846154	-21.4	1	0.000540048	0.574	0	0	-10.198	12	15	9	CDS		0	0
bta-miR-652	ENSBTAT00000007432	ABCB4	2192	2211	0.923077	-21.9	1	2.7e-05	0.353	0	0	-9.59801	17	19	16	CDS		0	0
bta-miR-378	ENSBTAT00000025275	GRM3	320	333	1	-21.3	0	0.00503347	0.618	0	0	-6.74759	12	13	12	CDS		0	0
bta-miR-15a	ENSBTAT00000065774	PSMC2	664	675	0.846154	-17	1	3.15e-05	0.426	0	0	-10.2546	10	11	10	CDS		0	0
bta-miR-652	ENSBTAT00000004768	RELN	9044	9072	0.846154	-25	0	1.49e-07	0.471	0	0	-6.51454	18	28	8	CDS		0	0
bta-miR-652	ENSBTAT00000015166	LAMB1	2407	2425	0.923077	-22.5	0	0.000124376	0.368	0	0	-9.65801	15	18	8	CDS		0	0
bta-miR-378	ENSBTAT00000017658	PNPLA8	513	535	0.846154	-19	0	5.77e-05	0.5	0	0	-13.3914	16	22	10	CDS		0	0
bta-miR-15a	ENSBTAT00000057451	STARD3NL	561	585	0.923077	-17.2	1	0.00018604	0.515	0	0	-8.07147	10	12	10	CDS		0	0
bta-miR-378	ENSBTAT00000063268	GPR85	1045	1061	0.923077	-18.1	1	0.0259089	0.515	0	0	-10.8871	13	16	10	CDS		0	0
bta-miR-378	ENSBTAT00000012360	FAM188B	981	1001	0.923077	-21.6	1	0.000401232	0.441	0	0	-13.5677	16	20	8	CDS		0	0
bta-miR-378	ENSBTAT00000010699	HOXA2	1203	1228	0.948718	-19.8	1	0.0294375	0.5	0	0	-7.00542	15	25	8	CDS		0	0
bta-miR-378	ENSBTAT00000020371	DFNA5	229	245	1	-20.2	1	0.0421263	0.559	0	0	-7.51743	14	16	9	CDS		0	0
bta-miR-652	ENSBTAT00000014042	FAM221A	2164	2181	1	-18.7	0	0.000271395	0.632	0	0	-15.5666	15	17	12	CDS		0	0
bta-miR-378	ENSBTAT00000053811	SRI	600	615	0.923077	-16.1	0	0.000857268	0.618	0	0	-7.7949	14	15	14	CDS		0	0
bta-miR-652	ENSBTAT00000012722	TNS3	3931	3955	0.846154	-21.6	0	7.14e-05	0.368	0	0	-8.4155	17	24	9	CDS		0	0
bta-miR-378	ENSBTAT00000007922	OGDH	885	925	0.961538	-22.5	1	0.000161683	0.5	0	0	-3.93757	17	40	9	CDS		0	0
bta-miR-652	ENSBTAT00000016813	CAMK2B	1208	1225	1	-21.5	0	2.66e-05	0.456	0	0	-14.9547	15	17	13	CDS		0	0
bta-miR-378	ENSBTAT00000017850	BLVRA	186	208	1	-24.2	1	0.00021127	0.426	0	0	-6.10696	18	22	9	CDS		0	0
bta-miR-378	ENSBTAT00000033607	GLI3	2836	2854	1	-22.2	1	7.87e-05	0.294	0	0	-5.61866	16	18	9	CDS		0	0
bta-miR-378	ENSBTAT00000020385	TSPAN12	194	215	1	-19.3	0	0.00550514	0.588	0	0	-9.45605	17	21	12	CDS		0	0
bta-miR-652	ENSBTAT00000016090	AASS	2626	2646	1	-20.9	0	9.03e-06	0.485	0	0	-9.34736	16	20	11	CDS		0	0
bta-miR-378	ENSBTAT00000006737	CADPS2	2790	2812	0.923077	-19.4	0	0.00138349	0.574	0	0	-11.247	12	17	6	CDS		0	0
bta-miR-378	ENSBTAT00000045309	LOC509761	379	397	0.923077	-20.8	0	0.00169665	0.485	0	0	-11.8602	16	18	13	CDS		0	0
bta-miR-652	ENSBTAT00000008207	FLNC	5990	6011	0.923077	-23.5	0	1.94e-05	0.426	0	0	-7.23797	17	21	11	CDS		0	0
bta-miR-15a	ENSBTAT00000017670	SMO	361	381	0.923077	-16.2	1	0.000914073	0.412	0	0	-7.10297	14	20	10	CDS		0	0
bta-miR-652	ENSBTAT00000009745	CPA1	713	738	0.923077	-22.5	0	1.66e-05	0.456	0	0	-15.0393	14	25	7	CDS		0	0
bta-miR-652	ENSBTAT00000020944	LRGUK	1605	1623	0.923077	-21.4	0	0.0011453	0.574	0	0	-5.69428	15	18	11	CDS		0	0
bta-miR-652	ENSBTAT00000002172	AKR1D1	729	748	0.923077	-19.1	0	0.000363051	0.559	0	0	-17.3733	13	19	9	CDS		0	0
bta-miR-652	ENSBTAT00000026934	TBXAS1	1214	1233	1	-21.3	1	0.00034056	0.441	0	0	-10.0807	16	19	7	CDS		0	0
bta-miR-652	ENSBTAT00000040303	MKRN1	749	775	0.846154	-24.6	0	0.00041593	0.338	0	0	-6.51454	17	26	9	CDS		0	0
bta-miR-15a	ENSBTAT00000027295	ADCK2	1464	1474	1	-16.3	1	1.93e-06	0.221	0	0	-14.4661	9	10	9	CDS		0	0
bta-miR-652	ENSBTAT00000027255	CLEC5A	34	45	0.846154	-16.6	0	0.0031949	0.618	0	0	-8.33988	10	11	10	CDS		0	0
bta-miR-652	ENSBTAT00000008354	EPHA1	601	617	0.923077	-23.8	0	0.00117571	0.309	0	0	-12.393	15	16	15	CDS		0	0
bta-miR-378	ENSBTAT00000018668	ZNF746	718	732	1	-23.5	1	8.32e-07	0.309	0	0	-7.37318	13	14	13	CDS		0	0
bta-miR-378	ENSBTAT00000057366	LOC511617	1472	1494	0.846154	-19.2	0	0.0927914	0.662	0	0	-11.7717	16	22	13	CDS		0	0
bta-miR-652	ENSBTAT00000023515	NOS3	2379	2397	0.923077	-24.6	0	1.15e-06	0.324	0	0	-8.82818	16	18	13	CDS		0	0
bta-miR-652	ENSBTAT00000064324	ABCB8	1563	1579	0.846154	-27.1	0	2.62e-10	0.294	0	0	-6.50069	15	16	15	CDS		0	0
bta-miR-652	ENSBTAT00000014915	TMUB1	211	231	0.923077	-22.2	0	0.000682253	0.338	0	0	-10.1823	16	20	10	CDS		0	0
bta-miR-15a	ENSBTAT00000028347	KMT2C	1299	1321	0.923077	-22.6	1	1.4e-06	0.471	0	0	-3.93757	17	22	10	CDS		0	0
bta-miR-15a	ENSBTAT00000033340	WDR60	1995	2015	1	-15.8	1	9.87e-05	0.426	0	0	-14.4661	9	11	9	CDS		0	0
bta-miR-652	ENSBTAT00000049807	CAPS2	584	606	0.923077	-18.5	0	0.000675458	0.471	0	0	-9.30073	15	22	10	CDS		0	0
bta-miR-652	ENSBTAT00000015401	KRR1	823	866	0.846154	-21.1	0	0.000590256	0.632	0	0	-13.6656	16	43	9	CDS		0	0
bta-miR-378	ENSBTAT00000005804	OSBPL8	2048	2071	0.923077	-21.3	0	0.00980219	0.603	0	0	-8.5271	18	23	9	CDS		0	0
bta-miR-378	ENSBTAT00000048152	PTPRQ	1188	1203	1	-20.8	0	0.00264293	0.559	0	0	-9.02511	13	15	9	CDS		0	0
bta-miR-378	ENSBTAT00000024880	ACSS3	889	905	1	-20.7	0	0.00159133	0.544	0	0	-9.54656	15	16	15	CDS		0	0
bta-miR-15a	ENSBTAT00000004562	DCN	1268	1282	0.923077	-15.3	1	0.0035919	0.456	0	0	-7.05204	12	14	7	CDS		0	0
bta-miR-378	ENSBTAT00000003929	SP1	1497	1520	0.923077	-21.5	1	0.0203706	0.441	0	0	-5.61866	15	23	12	CDS		0	0
bta-miR-652	ENSBTAT00000005689	SP7	418	436	0.846154	-22.1	0	0.0268941	0.441	0	0	-11.2403	15	18	9	CDS		0	0
bta-miR-378	ENSBTAT00000011761	ESPL1	209	232	0.923077	-23.7	0	0.000343117	0.456	0	0	-12.8453	17	23	12	CDS		0	0
bta-miR-652	ENSBTAT00000011761	ESPL1	1678	1703	0.923077	-26.2	0	0.000496903	0.382	0	0	-11.7623	15	18	13	CDS		0	0
bta-miR-652	ENSBTAT00000011761	ESPL1	6135	6153	0.923077	-24.3	0	4.46e-06	0.338	0	0	-11.8455	15	18	11	CDS		0	0
bta-miR-378	ENSBTAT00000001988	KRT18	853	870	1	-19.6	0	0.000490816	0.426	0	0	-6.07158	14	17	6	CDS		0	0
bta-miR-652	ENSBTAT00000065029	KRT1	273	290	1	-23.6	0	0.00546155	0.5	0	0	-9.54656	15	17	13	CDS		0	0
bta-miR-652	ENSBTAT00000000818	KRT74	1873	1903	0.846154	-20.8	1	1.03e-05	0.309	0	0	-6.19951	18	30	11	CDS		0	0
bta-miR-652	ENSBTAT00000000818	KRT74	445	463	0.923077	-20.3	0	0.000895516	0.397	0	0	-9.30909	15	18	10	CDS		0	0
bta-miR-652	ENSBTAT00000038451	KRT74	1529	1559	0.846154	-20.8	1	1.03e-05	0.309	0	0	-6.19951	18	30	11	CDS		0	0
bta-miR-378	ENSBTAT00000038458	KRT81	1126	1149	0.846154	-20	0	0.022322	0.324	0	0	-12.4228	17	23	6	CDS		0	0
bta-miR-652	ENSBTAT00000016242	TUBA1B	628	645	0.923077	-22.9	0	1.07e-06	0.471	0	0	-15.2093	15	17	14	CDS		0	0
bta-miR-378	ENSBTAT00000022484	LOC507383	98	122	1	-24.8	0	0.00141302	0.574	0	0	-8.70704	17	19	17	CDS		0	0
bta-miR-378	ENSBTAT00000000359	PFKM	493	517	1	-23.7	1	0.000170767	0.441	0	0	-4.02637	14	17	10	CDS		0	0
bta-miR-378	ENSBTAT00000017505	COL2A1	2915	2945	0.846154	-26.9	0	1.66e-06	0.382	0	0	-6.51454	18	30	10	CDS		0	0
bta-miR-378	ENSBTAT00000017509	COL2A1	2708	2738	0.846154	-26.9	0	1.66e-06	0.382	0	0	-6.51454	18	30	10	CDS		0	0
bta-miR-378	ENSBTAT00000000578	TMEM106C	620	642	0.923077	-18.1	1	2.34e-06	0.412	0	0	-11.6414	14	22	9	CDS		0	0
bta-miR-378	ENSBTAT00000002625	AMIGO2	1723	1745	0.846154	-21.1	0	0.00830649	0.588	0	0	-12.175	16	22	6	CDS		0	0
bta-miR-652	ENSBTAT00000014749	SLC38A2	1577	1591	0.846154	-21	1	5e-05	0.559	0	0	-4.76182	13	14	13	CDS		0	0
bta-miR-378	ENSBTAT00000061570	LRRK2	6370	6386	1	-20.7	0	0.0134095	0.603	0	0	-10.7182	15	16	15	CDS		0	0
bta-miR-652	ENSBTAT00000027401	LYSB	204	220	0.846154	-16.6	0	0.0501036	0.632	0	0	-17.8655	13	16	11	CDS		0	0
bta-miR-378	ENSBTAT00000045218	NUP107	262	290	1	-17.9	0	0.0420117	0.588	0	0	-6.66278	12	17	8	CDS		0	0
bta-miR-652	ENSBTAT00000045218	NUP107	1423	1438	0.923077	-18.1	0	0.00103413	0.574	0	0	-17.1102	13	15	9	CDS		0	0
bta-miR-652	ENSBTAT00000015086	TBC1D30	2241	2261	0.923077	-26.4	1	7.52e-05	0.353	0	0	-6.19951	17	20	10	CDS		0	0
bta-miR-15a	ENSBTAT00000014698	MON2	3072	3083	0.846154	-17.5	1	0.000169327	0.574	0	0	-8.07147	10	11	10	CDS		0	0
bta-miR-652	ENSBTAT00000014698	MON2	5431	5449	1	-21.3	0	0.00835853	0.544	0	0	-9.54656	15	18	12	CDS		0	0
bta-miR-652	ENSBTAT00000064116	FAM19A2	345	358	1	-21.2	1	0.000265925	0.529	0	0	-5.61866	12	13	12	CDS		0	0
bta-miR-378	ENSBTAT00000024422	STAC3	1066	1094	1	-20.7	1	0.00628777	0.456	0	0	-6.90779	15	21	11	CDS		0	0
bta-miR-652	ENSBTAT00000017556	LRP1	976	996	0.846154	-24.2	0	2.19e-07	0.397	0	0	-9.34736	16	20	5	CDS		0	0
bta-miR-652	ENSBTAT00000019518	MYO1A	798	815	1	-23.4	1	9.06e-06	0.515	0	0	-3.79332	15	17	11	CDS		0	0
bta-miR-378	ENSBTAT00000005752	ApoN	923	937	0.923077	-19.3	1	0.00398013	0.574	0	0	-10.198	12	14	9	CDS		0	0
bta-miR-652	ENSBTAT00000019562	SMARCC2	2242	2262	0.884615	-26	0	2.52e-06	0.485	0	0	-8.05823	17	20	14	CDS		0	0
bta-miR-652	ENSBTAT00000063382	LOC510046	348	366	0.846154	-17.6	0	0.00058413	0.471	0	0	-15.5666	15	18	7	CDS		0	0
bta-miR-652	ENSBTAT00000003781	LOC788242	389	406	0.923077	-17	0	0.00179273	0.603	0	0	-18.3913	14	17	10	CDS		0	0
bta-miR-652	ENSBTAT00000044007	LOC100139733	864	882	0.923077	-16	0	0.0277919	0.603	0	0	-11.7855	14	18	11	CDS		0	0
bta-miR-652	ENSBTAT00000063971	LOC788552	767	801	0.807692	-19	1	0.0119155	0.544	0	0	-4.02637	14	34	9	CDS		0	0
bta-miR-378	ENSBTAT00000021647	AMDHD1	723	747	0.846154	-18.4	0	0.000142689	0.632	0	0	-9.55161	18	24	12	CDS		0	0
bta-miR-652	ENSBTAT00000015315	SLC5A8	1609	1627	0.923077	-21.8	0	4.51e-06	0.515	0	0	-6.73374	15	18	12	CDS		0	0
bta-miR-378	ENSBTAT00000004204	UTP20	5820	5848	1	-21.4	1	0.00496463	0.544	0	0	-3.93757	20	28	9	CDS		0	0
bta-miR-378	ENSBTAT00000004204	UTP20	6320	6346	1	-23.5	0	0.0384712	0.412	0	0	-6.3381	20	26	12	CDS		0	0
bta-miR-652	ENSBTAT00000025859	GNPTAB	2578	2596	1	-22.7	0	3.43e-06	0.574	0	0	-15.5666	14	18	11	CDS		0	0
bta-miR-652	ENSBTAT00000027882	HCFC2	895	907	0.923077	-18.1	0	0.00681778	0.647	0	0	-20.4803	11	12	11	CDS		0	0
bta-miR-652	ENSBTAT00000047810	KIAA1033	2871	2905	0.923077	-19.4	1	0.000510427	0.603	0	0	-4.17062	15	34	9	CDS		0	0
bta-miR-378	ENSBTAT00000038015	MGC137014	277	300	0.826923	-20	0	0.00228013	0.397	0	0	-6.80703	16	23	8	CDS		0	0
bta-miR-378	ENSBTAT00000011947	CSF2RB	766	784	1	-21.6	0	0.0135696	0.397	0	0	-7.48304	15	18	11	CDS		0	0
bta-miR-652	ENSBTAT00000009548	ELFN2	1653	1674	0.923077	-23	0	0.000391928	0.397	0	0	-5.69428	17	21	10	CDS		0	0
bta-miR-378	ENSBTAT00000043297	ALG10	828	851	1	-20.4	0	0.0147534	0.662	0	0	-8.82818	17	23	9	CDS		0	0
bta-miR-652	ENSBTAT00000018760	IPO8	2421	2439	1	-19	0	0.0147507	0.618	0	0	-14.1591	14	18	11	CDS		0	0
bta-miR-378	ENSBTAT00000005615	PPFIBP1	1611	1640	0.846154	-22.1	0	0.00166664	0.574	0	0	-10.6827	18	29	7	CDS		0	0
bta-miR-15a	ENSBTAT00000000479	EPS8	2670	2680	1	-16	1	0.00246438	0.529	0	0	-14.4661	9	10	9	CDS		0	0
bta-miR-378	ENSBTAT00000007933	ARHGDIB	482	517	0.923077	-22.7	0	5.81e-05	0.397	0	0	-8.36903	17	20	15	CDS		0	0
bta-miR-652	ENSBTAT00000020677	PLBD1	1453	1475	0.923077	-20.6	0	0.000309545	0.574	0	0	-9.00393	16	22	7	CDS		0	0
bta-miR-652	ENSBTAT00000056815	PLBD1	1111	1133	0.923077	-20.6	0	7.17e-05	0.574	0	0	-9.00393	16	22	7	CDS		0	0
bta-miR-15a	ENSBTAT00000030535	CLEC12B	165	179	0.923077	-15.6	1	0.0306469	0.515	0	0	-7.05204	12	14	8	CDS		0	0
bta-miR-652	ENSBTAT00000052038	CLECL1	652	671	0.923077	-19.1	0	0.000155254	0.544	0	0	-8.4155	16	19	9	CDS		0	0
bta-miR-652	ENSBTAT00000024233	M6PR	793	816	0.923077	-20.9	1	1.66e-05	0.412	0	0	-5.69245	16	23	8	CDS		0	0
bta-miR-378	ENSBTAT00000037825	A2ML1	883	902	0.846154	-21.1	0	0.000630192	0.559	0	0	-12.7634	14	19	6	CDS		0	0
bta-miR-652	ENSBTAT00000025063	ATN1	705	725	0.846154	-23.1	0	2.75e-07	0.426	0	0	-10.2879	16	20	11	CDS		0	0
bta-miR-15a	ENSBTAT00000005968	LPAR5	1119	1129	0.923077	-16.3	1	0.000441526	0.324	0	0	-14.4661	9	10	9	CDS		0	0
bta-miR-652	ENSBTAT00000037753	GAPDH	404	415	1	-20.7	1	4.31e-06	0.397	0	0	-8.07147	10	11	10	CDS		0	0
bta-miR-378	ENSBTAT00000016273	VWF	3427	3459	0.846154	-21.5	1	0.000143537	0.309	0	0	-3.93757	17	23	7	CDS		0	0
bta-miR-378	ENSBTAT00000009942	DYRK4	692	711	0.923077	-21.3	0	0.000359319	0.485	0	0	-13.0514	16	19	9	CDS		0	0
bta-miR-378	ENSBTAT00000063584	C5H12orf4	198	238	1	-17.2	0	0.00498071	0.662	0	0	-6.80703	13	15	13	CDS		0	0
bta-miR-378	ENSBTAT00000063584	C5H12orf4	224	238	1	-16.6	0	0.00498071	0.662	0	0	-6.80703	13	14	13	CDS		0	0
bta-miR-378	ENSBTAT00000063546	LOC107131210	216	256	1	-17.2	0	0.00498071	0.662	0	0	-6.80703	13	15	13	CDS		0	0
bta-miR-378	ENSBTAT00000063546	LOC107131210	242	256	1	-16.6	0	0.00498071	0.662	0	0	-6.80703	13	14	13	CDS		0	0
bta-miR-652	ENSBTAT00000006875	WNK1	2533	2569	0.923077	-22.7	0	0.00177155	0.397	0	0	-6.51454	18	36	9	CDS		0	0
bta-miR-378	ENSBTAT00000011923	ADIPOR2	107	140	1	-20.1	0	2.09e-05	0.382	0	0	-7.47102	12	16	8	CDS		0	0
bta-miR-652	ENSBTAT00000056494	CECR2	2034	2052	1	-23.8	0	2.07e-06	0.294	0	0	-12.6723	15	18	9	CDS		0	0
bta-miR-652	ENSBTAT00000065648	MICAL3	6020	6034	0.846154	-24.8	0	4.5e-07	0.309	0	0	-8.4155	13	14	13	CDS		0	0
bta-miR-652	ENSBTAT00000028798	CDC42EP1	570	588	0.923077	-25.9	0	6.64e-06	0.294	0	0	-11.4904	15	18	8	CDS		0	0
bta-miR-378	ENSBTAT00000051866	H1F0	801	813	1	-19.9	1	0.00935521	0.485	0	0	-10.3988	11	12	11	CDS		0	0
bta-miR-652	ENSBTAT00000008146	ST13	757	778	1	-19.1	1	0.000500319	0.603	0	0	-7.05204	12	15	6	CDS		0	0
bta-miR-378	ENSBTAT00000008149	XPNPEP3	1087	1105	1	-21.8	1	0.000110066	0.471	0	0	-5.89267	14	18	8	CDS		0	0
bta-miR-652	ENSBTAT00000008431	ACO2	1516	1542	0.846154	-25.4	0	2.68e-05	0.426	0	0	-8.4155	17	26	11	CDS		0	0
bta-miR-378	ENSBTAT00000008020	XRCC6	382	405	0.923077	-21.4	1	0.000603551	0.588	0	0	-10.1092	19	23	9	CDS		0	0
bta-miR-652	ENSBTAT00000014602	HDAC10	337	355	0.820513	-24.8	0	0.000132744	0.368	0	0	-8.81344	15	18	7	CDS		0	0
bta-miR-652	ENSBTAT00000016742	SCO2	681	700	0.923077	-26.1	0	2.35e-08	0.324	0	0	-11.0902	16	19	12	CDS		0	0
bta-miR-652	ENSBTAT00000021360	MAPK8IP2	619	660	0.846154	-26.6	0	7.28e-07	0.265	0	0	-11.1505	15	18	13	CDS		0	0
bta-miR-378	ENSBTAT00000013434	ACR	946	964	1	-23.3	1	0.00027412	0.397	0	0	-7.16335	17	18	17	CDS		0	0
bta-miR-378	ENSBTAT00000027594	PRSS12	388	413	0.846154	-20.9	1	9.49e-05	0.324	0	0	-9.23947	16	19	8	CDS		0	0
bta-miR-652	ENSBTAT00000017242	DKK2	1175	1192	0.923077	-19.4	0	5.55e-06	0.426	0	0	-16.8557	14	17	8	CDS		0	0
bta-miR-15a	ENSBTAT00000011898	CENPE	6288	6312	0.846154	-16.9	1	0.00237774	0.603	0	0	-6.08354	17	24	8	CDS		0	0
bta-miR-15a	ENSBTAT00000026390	CCSER1	1921	1933	1	-17.8	1	0.0214385	0.5	0	0	-10.3988	11	12	11	CDS		0	0
bta-miR-378	ENSBTAT00000064473	GPRIN3	2567	2584	1	-25.2	1	0.0122289	0.426	0	0	-4.17062	15	17	9	CDS		0	0
bta-miR-15a	ENSBTAT00000009958	MEPE	1509	1531	0.923077	-18.5	0	0.00327146	0.618	0	0	-13.6656	14	16	14	CDS		0	0
bta-miR-378	ENSBTAT00000007791	FAM184B	997	1017	0.884615	-24.1	1	1.1e-05	0.309	0	0	-7.37318	16	20	13	CDS		0	0
bta-miR-378	ENSBTAT00000064667	FAM184B	859	879	0.884615	-24.1	1	1.1e-05	0.309	0	0	-7.37318	16	20	13	CDS		0	0
bta-miR-378	ENSBTAT00000047316	PI4K2B	1450	1464	1	-21.7	1	6.52e-05	0.456	0	0	-7.3964	12	14	6	CDS		0	0
bta-miR-652	ENSBTAT00000047180	TBC1D19	558	584	0.846154	-20.2	0	0.00140743	0.662	0	0	-14.9547	15	26	8	CDS		0	0
bta-miR-378	ENSBTAT00000008725	C6H4orf19	518	534	1	-20.4	0	0.000765552	0.294	0	0	-7.12797	13	16	6	CDS		0	0
bta-miR-652	ENSBTAT00000046823	UCHL1	394	414	0.923077	-21.5	0	0.00151894	0.529	0	0	-11.8739	15	20	7	CDS		0	0
bta-miR-378	ENSBTAT00000000357	GNPDA2	490	507	0.846154	-17	1	0.00211138	0.618	0	0	-8.57351	14	17	6	CDS		0	0
bta-miR-378	ENSBTAT00000012400	NIPAL1	1033	1056	0.846154	-19.4	0	0.0044441	0.529	0	0	-10.693	18	23	8	CDS		0	0
bta-miR-378	ENSBTAT00000006670	TXK	1544	1563	0.846154	-20.1	0	0.00942959	0.662	0	0	-17.0073	15	19	9	CDS		0	0
bta-miR-378	ENSBTAT00000046704	TEC	1474	1498	0.923077	-24.8	0	0.0101187	0.5	0	0	-10.608	17	24	9	CDS		0	0
bta-miR-652	ENSBTAT00000000158	FRYL	3138	3151	0.923077	-22.1	0	1.91e-06	0.574	0	0	-13.6656	12	13	12	CDS		0	0
bta-miR-15a	ENSBTAT00000019433	LRRC66	1072	1085	1	-15.4	1	0.000591202	0.397	0	0	-8.29455	11	13	9	CDS		0	0
bta-miR-378	ENSBTAT00000025792	NOA1	1053	1072	1	-19.9	1	2.15e-05	0.368	0	0	-8.1503	15	19	8	CDS		0	0
bta-miR-652	ENSBTAT00000053975	AMBN	550	562	1	-21.7	1	0.000364168	0.397	0	0	-6.90779	11	12	11	CDS		0	0
bta-miR-652	ENSBTAT00000061447	ADAMTS3	1508	1528	0.846154	-23.5	0	0.00166485	0.618	0	0	-7.65065	17	20	12	CDS		0	0
bta-miR-378	ENSBTAT00000061447	ADAMTS3	1901	1955	1	-21.1	1	0.0101771	0.603	0	0	-4.957	15	41	11	CDS		0	0
bta-miR-378	ENSBTAT00000022642	USO1	1942	1963	0.923077	-17.4	1	0.310151	0.574	0	0	-5.81821	15	21	7	CDS		0	0
bta-miR-652	ENSBTAT00000025945	NAAA	72	93	0.846154	-25	0	0.000348921	0.221	0	0	-7.80367	17	21	5	CDS		0	0
bta-miR-652	ENSBTAT00000053025	SOWAHB	660	683	0.846154	-26	1	1.5e-08	0.118	0	0	-13.6602	15	23	8	CDS		0	0
bta-miR-378	ENSBTAT00000029017	CCNG2	1021	1035	1	-19.8	0	0.000741904	0.647	0	0	-6.51454	13	14	13	CDS		0	0
bta-miR-378	ENSBTAT00000030398	THAP9	353	386	0.846154	-20.6	0	0.00218727	0.559	0	0	-16.4234	15	33	8	CDS		0	0
bta-miR-378	ENSBTAT00000012987	PLAC8	194	210	0.923077	-17.6	1	1.57e-05	0.412	0	0	-8.5836	12	16	7	CDS		0	0
bta-miR-15a	ENSBTAT00000005621	EVC	314	327	0.923077	-16.1	1	1.55e-06	0.206	0	0	-14.4661	9	11	9	CDS		0	0
bta-miR-15a	ENSBTAT00000044320	NOP14	1892	1902	0.923077	-16.3	1	0.000419036	0.412	0	0	-11.4183	9	10	9	CDS		0	0
bta-miR-378	ENSBTAT00000034513	HAUS3	783	803	1	-18.4	0	0.0262877	0.676	0	0	-9.65801	15	20	10	CDS		0	0
bta-miR-15a	ENSBTAT00000044721	MFSD7	1123	1140	0.846154	-20.6	0	0.000596796	0.382	0	0	-13.9286	15	17	9	CDS		0	0
bta-miR-378	ENSBTAT00000018092	WDR1	889	905	0.961538	-19.8	0	2.1e-05	0.412	0	0	-5.58391	13	16	8	CDS		0	0
bta-miR-652	ENSBTAT00000033704	BOD1L	6634	6680	0.923077	-30.2	0	5.23e-05	0.338	0	0	-6.51454	18	22	10	CDS		0	0
bta-miR-378	ENSBTAT00000065167	CC2D2A	4605	4628	0.923077	-23.1	0	0.0024029	0.412	0	0	-11.0558	17	23	8	CDS		0	0
bta-miR-652	ENSBTAT00000039389	TBC1D14	109	130	0.923077	-21.4	0	0.0032294	0.412	0	0	-10.5818	16	21	7	CDS		0	0
bta-miR-378	ENSBTAT00000012836	LTC4S	88	107	0.846154	-18.8	0	0.00299296	0.382	0	0	-16.2634	15	19	10	CDS		0	0
bta-miR-378	ENSBTAT00000019526	ADAMTS2	928	961	0.897436	-21.6	1	1.21e-05	0.368	0	0	-5.22701	14	18	8	CDS		0	0
bta-miR-378	ENSBTAT00000019927	CILP2	2448	2474	0.846154	-23	0	0.0362589	0.25	0	0	-10.5848	18	26	7	CDS		0	0
bta-miR-378	ENSBTAT00000008054	MAU2	367	384	1	-20.8	0	0.00209046	0.559	0	0	-11.6925	16	17	16	CDS		0	0
bta-miR-15a	ENSBTAT00000021354	TM6SF2	927	938	0.923077	-17	1	0.00122957	0.515	0	0	-8.07147	10	11	10	CDS		0	0
bta-miR-378	ENSBTAT00000061185	MAST3	335	371	1	-21.8	0	0.00441159	0.382	0	0	-6.50069	19	36	11	CDS		0	0
bta-miR-652	ENSBTAT00000014779	MYO9B	2291	2308	0.923077	-21.4	0	9.1e-06	0.397	0	0	-9.17159	16	17	16	CDS		0	0
bta-miR-378	ENSBTAT00000036382	LOC100295883	1497	1516	0.884615	-20	0	0.003567	0.441	0	0	-6.66278	16	19	12	CDS		0	0
bta-miR-378	ENSBTAT00000015416	RASAL3	1094	1110	0.923077	-21.6	0	1.59e-05	0.265	0	0	-5.92733	13	16	9	CDS		0	0
bta-miR-652	ENSBTAT00000026765	EPHX3	753	771	1	-22.4	0	0.00207309	0.456	0	0	-9.53271	14	18	9	CDS		0	0
bta-miR-652	ENSBTAT00000065171	LOC510625	761	779	1	-20.9	0	0.000669148	0.559	0	0	-11.8455	15	18	11	CDS		0	0
bta-miR-652	ENSBTAT00000066183	LOC100298119	583	599	0.846154	-17.4	0	0.00521709	0.529	0	0	-11.1389	14	16	9	CDS		0	0
bta-miR-15a	ENSBTAT00000003821	ADGRE3	816	829	0.846154	-15.1	1	0.000441994	0.588	0	0	-8.29455	11	13	9	CDS		0	0
bta-miR-652	ENSBTAT00000036251	ADGRL1	4723	4743	0.923077	-28.3	0	9.78e-08	0.309	0	0	-6.85796	18	20	15	CDS		0	0
bta-miR-652	ENSBTAT00000004789	ADGRL1	4708	4728	0.923077	-28.3	0	9.78e-08	0.309	0	0	-6.85796	18	20	15	CDS		0	0
bta-miR-15a	ENSBTAT00000019752	CACNA1A	3860	3870	0.923077	-16	1	0.00113832	0.529	0	0	-11.4183	9	10	9	CDS		0	0
bta-miR-15a	ENSBTAT00000045996	GCDH	915	925	0.923077	-15.6	1	0.000285965	0.382	0	0	-11.4183	9	10	9	CDS		0	0
bta-miR-378	ENSBTAT00000020903	ICAM3	1117	1132	1	-24	1	1.58e-05	0.353	0	0	-7.37318	13	15	10	CDS		0	0
bta-miR-652	ENSBTAT00000045632	AP1M2	1251	1274	0.846154	-19.8	1	0.000748474	0.471	0	0	-5.08246	18	23	7	CDS		0	0
bta-miR-378	ENSBTAT00000018818	ILF3	1452	1476	1	-19.7	1	0.024397	0.471	0	0	-3.93757	17	24	8	CDS		0	0
bta-miR-378	ENSBTAT00000018818	ILF3	831	852	0.923077	-22.5	0	2.11e-05	0.397	0	0	-5.69428	17	21	14	CDS		0	0
bta-miR-378	ENSBTAT00000015985	CARM1	1384	1399	1	-27.7	1	0.000248199	0.456	0	0	-4.02637	14	15	14	CDS		0	0
bta-miR-378	ENSBTAT00000006187	MCEMP1	312	330	1	-22.4	0	0.0052091	0.485	0	0	-9.88456	16	18	10	CDS		0	0
bta-miR-378	ENSBTAT00000035974	SNAPC2	971	986	0.923077	-21.6	0	1.48e-08	0.338	0	0	-8.00792	14	15	14	CDS		0	0
bta-miR-652	ENSBTAT00000035974	SNAPC2	70	89	0.846154	-21.7	1	0.000866923	0.25	0	0	-12.4965	15	19	8	CDS		0	0
bta-miR-15a	ENSBTAT00000063190	CTXN1	276	329	0.846154	-16	1	0.000196429	0.353	0	0	-14.4661	9	11	9	CDS		0	0
bta-miR-378	ENSBTAT00000045301	PRAM1	1384	1404	1	-24	1	0.0152506	0.353	0	0	-8.25288	16	20	13	CDS		0	0
bta-miR-15a	ENSBTAT00000022987	GPR108	1097	1108	0.846154	-15.3	1	0.00359472	0.471	0	0	-8.07147	10	11	10	CDS		0	0
bta-miR-378	ENSBTAT00000014560	TUBB4A	1336	1355	0.846154	-20	1	3.86e-06	0.368	0	0	-5.08246	15	19	7	CDS		0	0
bta-miR-378	ENSBTAT00000027991	KHSRP	1913	1928	0.923077	-23.8	0	2.93e-05	0.324	0	0	-5.58391	13	15	12	CDS		0	0
bta-miR-652	ENSBTAT00000015669	PLIN3	738	778	0.923077	-22.3	0	4.97e-06	0.353	0	0	-8.14709	16	20	9	CDS		0	0
bta-miR-378	ENSBTAT00000055062	TNFAIP8L1	85	121	0.846154	-22.9	0	1.63e-05	0.368	0	0	-7.51962	15	22	7	CDS		0	0
bta-miR-15a	ENSBTAT00000008710	MATK	1385	1395	0.923077	-16.4	1	0.000174909	0.382	0	0	-14.4661	9	10	9	CDS		0	0
bta-miR-15a	ENSBTAT00000061402	PIP5K1C	708	725	0.923077	-15.9	1	0.00106636	0.456	0	0	-11.4183	9	11	9	CDS		0	0
bta-miR-378	ENSBTAT00000027246	THOP1	2077	2096	0.923077	-20.3	0	1.32e-05	0.353	0	0	-6.07158	14	19	9	CDS		0	0
bta-miR-15a	ENSBTAT00000035792	SPPL2B	723	762	0.846154	-16.8	1	0.000713095	0.5	0	0	-7.87558	13	17	10	CDS		0	0
bta-miR-15a	ENSBTAT00000014945	RAD50	2306	2323	0.846154	-17	1	0.0273724	0.529	0	0	-13.6602	13	17	7	CDS		0	0
bta-miR-15a	ENSBTAT00000021492	ADAMTS19	2613	2644	1	-18.9	1	0.000141819	0.544	0	0	-13.4976	12	19	9	CDS		0	0
bta-miR-652	ENSBTAT00000017275	LOX	726	745	0.923077	-23.4	0	0.00311386	0.471	0	0	-8.81344	16	19	11	CDS		0	0
bta-miR-378	ENSBTAT00000019342	TNFAIP8	174	190	1	-21.7	1	0.00186093	0.529	0	0	-4.957	14	16	10	CDS		0	0
bta-miR-652	ENSBTAT00000035552	CDHR2	36	51	0.923077	-22.2	0	0.000701785	0.397	0	0	-9.86134	13	15	8	CDS		0	0
bta-miR-378	ENSBTAT00000043831	UNC5A	248	271	0.807692	-28.2	1	2.49e-07	0.279	0	0	-3.79332	19	23	9	CDS		0	0
bta-miR-378	ENSBTAT00000065067	UIMC1	505	530	0.846154	-22.5	0	0.000471127	0.456	0	0	-10.608	17	25	8	CDS		0	0
bta-miR-652	ENSBTAT00000054760	RAB24	506	526	1	-25	0	7.87e-06	0.368	0	0	-8.60208	16	20	8	CDS		0	0
bta-miR-652	ENSBTAT00000019445	DBN1	1489	1513	0.948718	-22.3	1	0.000486523	0.397	0	0	-6.28309	18	24	10	CDS		0	0
bta-miR-378	ENSBTAT00000009680	PROP1	721	737	1	-18.9	1	0.000265044	0.412	0	0	-5.45975	14	16	12	CDS		0	0
bta-miR-652	ENSBTAT00000054879	LOC107132626	611	652	0.923077	-17.1	0	0.100724	0.632	0	0	-8.4155	17	41	12	CDS		0	0
bta-miR-652	ENSBTAT00000026185	TRIM52	869	891	0.923077	-24.4	1	1.35e-05	0.485	0	0	-10.1658	16	22	11	CDS		0	0
bta-miR-15a	ENSBTAT00000064529	LOC787816	608	619	1	-17.4	1	0.000218935	0.544	0	0	-8.07147	10	11	10	CDS		0	0
bta-miR-652	ENSBTAT00000050202	MISP	821	840	0.923077	-25	0	0.0123879	0.426	0	0	-6.98341	16	19	10	CDS		0	0
bta-miR-15a	ENSBTAT00000064845	PRTN3	50	60	1	-16.3	1	5.84e-06	0.235	0	0	-14.4661	9	10	9	CDS		0	0
bta-miR-15a	ENSBTAT00000020083	ABCA7	3252	3263	1	-16.6	1	1.89e-05	0.353	0	0	-13.2236	10	11	10	CDS		0	0
bta-miR-652	ENSBTAT00000009840	MUM1	1693	1713	0.923077	-19.9	0	0.00055068	0.412	0	0	-12.6942	15	20	8	CDS		0	0
bta-miR-652	ENSBTAT00000035399	APC2	6929	6950	0.846154	-26.6	1	7.68e-07	0.324	0	0	-4.957	17	21	8	CDS		0	0
bta-miR-15a	ENSBTAT00000022345	CSNK1G2	1663	1673	0.923077	-16.1	1	0.01568	0.515	0	0	-14.4661	9	10	9	CDS		0	0
bta-miR-378	ENSBTAT00000012476	GDF9	1259	1277	1	-17.9	1	0.00384182	0.544	0	0	-6.01339	14	18	8	CDS		0	0
bta-miR-15a	ENSBTAT00000043111	SEC24A	722	743	0.923077	-18.5	0	0.0084109	0.559	0	0	-13.6656	16	21	12	CDS		0	0
bta-miR-378	ENSBTAT00000029024	SLC4A9	1797	1817	1	-21	0	0.516051	0.529	0	0	-11.9642	15	20	7	CDS		0	0
bta-miR-378	ENSBTAT00000065025	ANKHD1	5424	5439	0.923077	-21.8	1	6.4e-05	0.603	0	0	-4.90607	14	15	14	CDS		0	0
bta-miR-652	ENSBTAT00000025049	POU4F3	490	507	0.846154	-23.4	0	2.24e-07	0.324	0	0	-11.3835	14	17	10	CDS		0	0
bta-miR-15a	ENSBTAT00000061039	TCERG1	924	945	0.846154	-15.1	0	0.117344	0.382	0	0	-16.5133	14	21	10	CDS		0	0
bta-miR-378	ENSBTAT00000027060	FBXO38	351	377	1	-21.6	1	0.00427743	0.559	0	0	-3.93757	19	26	8	CDS		0	0
bta-miR-378	ENSBTAT00000013986	IL17B	275	288	0.923077	-18.1	0	2.08e-05	0.353	0	0	-6.66278	12	13	12	CDS		0	0
bta-miR-652	ENSBTAT00000020493	ARHGEF37	1928	1947	1	-24.3	1	3.22e-05	0.382	0	0	-5.08246	16	19	7	CDS		0	0
bta-miR-378	ENSBTAT00000011109	LARP1	2583	2609	1	-20.8	0	0.0520073	0.618	0	0	-8.40165	18	26	7	CDS		0	0
bta-miR-652	ENSBTAT00000016037	GEMIN5	213	232	0.846154	-21.9	0	5.45e-05	0.265	0	0	-9.04618	16	19	8	CDS		0	0
bta-miR-652	ENSBTAT00000011735	CYFIP2	2441	2469	0.846154	-21.5	1	0.00474701	0.441	0	0	-8.40586	17	28	11	CDS		0	0
bta-miR-15a	ENSBTAT00000011999	UBLCP1	695	736	1	-16.2	1	0.00208589	0.588	0	0	-14.4661	9	11	9	CDS		0	0
bta-miR-378	ENSBTAT00000011131	SLU7	845	880	1	-21.2	1	0.00106112	0.632	0	0	-3.79332	19	35	12	CDS		0	0
bta-miR-652	ENSBTAT00000019475	RARS	261	294	0.923077	-18.8	1	0.000455033	0.559	0	0	-4.99396	15	18	8	CDS		0	0
bta-miR-378	ENSBTAT00000018404	SSBP2	336	351	1	-21.2	1	0.000518783	0.471	0	0	-5.96246	13	15	8	CDS		0	0
bta-miR-15a	ENSBTAT00000035014	MEF2C	778	792	1	-17.6	1	0.00222055	0.529	0	0	-4.76182	13	14	13	CDS		0	0
bta-miR-378	ENSBTAT00000005786	RHOBTB3	1956	1976	0.884615	-22.4	0	0.0172286	0.647	0	0	-7.27064	18	20	16	CDS		0	0
bta-miR-652	ENSBTAT00000027775	PCSK1	1350	1365	0.923077	-18.5	0	0.00682963	0.485	0	0	-17.1102	13	15	10	CDS		0	0
bta-miR-378	ENSBTAT00000016445	PAM	2235	2249	0.923077	-20.4	1	0.000571698	0.588	0	0	-7.21971	13	14	13	CDS		0	0
bta-miR-378	ENSBTAT00000006659	BLK	477	516	1	-24.3	0	9.43e-06	0.441	0	0	-11.8602	17	21	15	CDS		0	0
bta-miR-378	ENSBTAT00000028825	MSRA	395	419	0.846154	-16.8	1	0.000176966	0.471	0	0	-9.9649	14	24	7	CDS		0	0
bta-miR-652	ENSBTAT00000011645	EXTL3	1730	1748	0.923077	-29.4	0	2.6e-07	0.324	0	0	-7.24999	16	18	11	CDS		0	0
bta-miR-378	ENSBTAT00000061612	FOCAD	3999	4020	1	-22.8	0	0.000514656	0.574	0	0	-12.0334	16	21	9	CDS		0	0
bta-miR-15a	ENSBTAT00000004032	DENND4C	4077	4097	1	-15.8	1	0.00425055	0.618	0	0	-6.08354	16	20	8	CDS		0	0
bta-miR-15a	ENSBTAT00000065456	CCDC171	3870	3889	1	-17	1	0.00748855	0.574	0	0	-10.3988	16	19	11	CDS		0	0
bta-miR-652	ENSBTAT00000061259	KDM4C	1326	1343	1	-20.9	0	0.00268413	0.471	0	0	-13.4039	14	17	12	CDS		0	0
bta-miR-652	ENSBTAT00000015986	JAK2	2127	2147	0.923077	-21.7	0	0.000529998	0.662	0	0	-8.14709	17	20	8	CDS		0	0
bta-miR-378	ENSBTAT00000035681	SMARCA2	2150	2169	0.923077	-21.7	0	0.0022746	0.412	0	0	-7.80398	14	19	6	CDS		0	0
bta-miR-378	ENSBTAT00000002840	DOCK8	4562	4590	1	-23.6	0	0.00109953	0.5	0	0	-10.5818	17	28	8	CDS		0	0
bta-miR-378	ENSBTAT00000015635	TJP2	3000	3018	1	-21.2	0	3.22e-05	0.618	0	0	-8.70704	17	18	17	CDS		0	0
bta-miR-378	ENSBTAT00000047514	C8H9orf135	191	205	0.846154	-16.1	0	0.0107234	0.485	0	0	-8.04954	12	14	8	CDS		0	0
bta-miR-15a	ENSBTAT00000006709	TMEM2	2373	2383	1	-16.3	1	0.00949547	0.529	0	0	-14.4661	9	10	9	CDS		0	0
bta-miR-652	ENSBTAT00000006709	TMEM2	1195	1215	1	-21.4	1	0.000396691	0.5	0	0	-3.93757	18	20	9	CDS		0	0
bta-miR-15a	ENSBTAT00000008957	ABHD17B	885	908	0.923077	-15.9	1	0.0002586	0.544	0	0	-14.4661	9	11	9	CDS		0	0
bta-miR-378	ENSBTAT00000019970	VCP	472	494	1	-19.8	0	0.00369253	0.603	0	0	-14.9998	16	22	10	CDS		0	0
bta-miR-378	ENSBTAT00000015174	CA9	1931	1952	1	-20.6	0	5.89e-05	0.412	0	0	-14.3144	16	21	9	CDS		0	0
bta-miR-15a	ENSBTAT00000036631	TLN1	2878	2898	1	-19.8	0	0.0017993	0.456	0	0	-10.3185	17	20	11	CDS		0	0
bta-miR-652	ENSBTAT00000036631	TLN1	6134	6151	1	-24.6	0	0.000378125	0.412	0	0	-8.82818	15	17	11	CDS		0	0
bta-miR-378	ENSBTAT00000015193	CREB3	709	725	0.923077	-20.8	0	0.33296	0.5	0	0	-12.2851	14	16	7	CDS		0	0
bta-miR-378	ENSBTAT00000037026	LOC618717	795	817	1	-21.6	0	0.00971615	0.544	0	0	-6.85796	18	22	8	CDS		0	0
bta-miR-378	ENSBTAT00000010202	ZBTB5	1708	1737	0.923077	-20.3	1	2.89e-06	0.471	0	0	-5.76291	13	15	13	CDS		0	0
bta-miR-652	ENSBTAT00000063702	FRMPD1	3202	3217	1	-22.7	0	0.000789883	0.382	0	0	-6.85796	13	15	10	CDS		0	0
bta-miR-378	ENSBTAT00000061149	TEX10	1720	1741	0.923077	-25.9	1	0.00988303	0.603	0	0	-6.84241	19	21	12	CDS		0	0
bta-miR-652	ENSBTAT00000065035	XPO7	2030	2048	1	-19.7	0	0.00315413	0.471	0	0	-11.1038	16	18	10	CDS		0	0
bta-miR-15a	ENSBTAT00000026818	PPP3CC	657	668	0.846154	-15.6	1	0.0010401	0.603	0	0	-8.07147	10	11	10	CDS		0	0
bta-miR-15a	ENSBTAT00000065383	LOC107132709	360	372	0.923077	-15.9	1	0.0321447	0.515	0	0	-10.3988	11	12	11	CDS		0	0
bta-miR-652	ENSBTAT00000021637	DNAJA1	1224	1234	1	-17.7	1	0.0034628	0.544	0	0	-14.4661	9	10	9	CDS		0	0
bta-miR-378	ENSBTAT00000024328	SLC28A3	814	836	0.923077	-25.8	0	0.0152926	0.603	0	0	-13.1601	18	22	10	CDS		0	0
bta-miR-15a	ENSBTAT00000026056	FBP2	531	546	1	-19.7	1	0.000130555	0.412	0	0	-6.48426	14	15	14	CDS		0	0
bta-miR-652	ENSBTAT00000053619	TSPY	348	366	0.923077	-25.3	1	4.47e-05	0.279	0	0	-8.3038	15	18	6	CDS		0	0
bta-miR-15a	ENSBTAT00000022710	CTSV	1045	1065	0.846154	-15.9	0	0.000699547	0.529	0	0	-8.81432	16	20	12	CDS		0	0
bta-miR-378	ENSBTAT00000001290	IARS	129	158	0.846154	-18.9	0	0.000649622	0.647	0	0	-5.33701	16	23	11	CDS		0	0
bta-miR-15a	ENSBTAT00000065971	BICD2	258	282	0.846154	-18.9	0	0.00181916	0.441	0	0	-10.6174	17	24	9	CDS		0	0
bta-miR-652	ENSBTAT00000060961	WNK2	2636	2673	0.923077	-24.2	0	4.23e-05	0.324	0	0	-8.05823	17	37	9	CDS		0	0
bta-miR-652	ENSBTAT00000007630	PTPDC1	1701	1720	0.923077	-24.2	0	7.88e-05	0.574	0	0	-9.64415	16	19	13	CDS		0	0
bta-miR-652	ENSBTAT00000006260	SYK	1347	1368	0.923077	-19.7	0	0.00509306	0.515	0	0	-15.7181	14	21	8	CDS		0	0
bta-miR-15a	ENSBTAT00000024549	GRIN3A	1721	1731	1	-16.4	1	0.000922423	0.647	0	0	-14.4661	9	10	9	CDS		0	0
bta-miR-652	ENSBTAT00000000168	LOC788401	510	522	1	-17.1	1	0.000160799	0.529	0	0	-6.90779	11	12	11	CDS		0	0
bta-miR-652	ENSBTAT00000006570	IKBKAP	2570	2588	0.923077	-22.6	0	0.00180694	0.647	0	0	-10.5818	16	18	10	CDS		0	0
bta-miR-15a	ENSBTAT00000012721	LPAR1	839	873	0.923077	-16	1	0.00167178	0.441	0	0	-11.4183	9	11	9	CDS		0	0
bta-miR-652	ENSBTAT00000061241	C8H9orf84	3934	3953	0.846154	-17.7	0	0.00986638	0.588	0	0	-11.6925	13	19	8	CDS		0	0
bta-miR-378	ENSBTAT00000022272	PTBP3	1294	1315	0.846154	-18.9	0	0.0935727	0.588	0	0	-5.33701	15	21	10	CDS		0	0
bta-miR-378	ENSBTAT00000064213	LOC783399	667	684	0.846154	-17.7	1	6e-07	0.405	0	0	-7.28438	15	17	9	CDS		0	0
bta-miR-378	ENSBTAT00000061169	RGS3	405	431	1	-25.4	0	0.000102162	0.382	0	0	-9.54656	17	26	13	CDS		0	0
bta-miR-378	ENSBTAT00000020817	AMBP	175	198	1	-23.2	0	0.000932765	0.456	0	0	-7.91236	17	23	7	CDS		0	0
bta-miR-378	ENSBTAT00000020826	KIF12	1667	1687	0.846154	-21.6	0	1.86e-05	0.279	0	0	-5.69428	16	20	12	CDS		0	0
bta-miR-652	ENSBTAT00000043692	MEGF9	378	399	0.923077	-26.2	0	2.93e-06	0.235	0	0	-7.75705	16	21	6	CDS		0	0
bta-miR-378	ENSBTAT00000061592	CNTRL	1213	1234	0.923077	-19.1	1	0.00771235	0.544	0	0	-13.0794	13	21	9	CDS		0	0
bta-miR-652	ENSBTAT00000026725	COL12A1	4622	4643	1	-22.9	1	1.04e-06	0.368	0	0	-7.05635	16	21	7	CDS		0	0
bta-miR-15a	ENSBTAT00000022276	MYO6	793	808	0.923077	-17.2	0	0.0108746	0.676	0	0	-6.46361	13	15	11	CDS		0	0
bta-miR-378	ENSBTAT00000027750	IRAK1BP1	690	711	1	-21	1	0.0868982	0.662	0	0	-4.957	18	21	13	CDS		0	0
bta-miR-378	ENSBTAT00000061609	LCA5	648	681	1	-21.9	0	0.0025075	0.588	0	0	-6.9696	16	20	9	CDS		0	0
bta-miR-378	ENSBTAT00000038116	IBTK	3668	3689	1	-20	0	0.0117579	0.603	0	0	-13.6706	16	21	9	CDS		0	0
bta-miR-378	ENSBTAT00000022806	C9H6orf58	155	175	1	-22.4	1	0.012425	0.544	0	0	-4.17062	15	20	11	CDS		0	0
bta-miR-378	ENSBTAT00000002542	HINT3	133	147	0.923077	-17.2	0	0.000170504	0.294	0	0	-6.80703	13	14	13	CDS		0	0
bta-miR-15a	ENSBTAT00000060948	REV3L	3431	3445	0.923077	-16.2	1	0.00241505	0.559	0	0	-7.21971	13	14	13	CDS		0	0
bta-miR-378	ENSBTAT00000013892	DDO	1041	1055	0.923077	-17.5	0	0.00489186	0.426	0	0	-8.66051	11	14	9	CDS		0	0
bta-miR-652	ENSBTAT00000010706	SMPD2	1175	1196	0.846154	-19.9	0	0.000482818	0.441	0	0	-9.65801	16	21	9	CDS		0	0
bta-miR-378	ENSBTAT00000034532	SESN1	2031	2045	1	-18.8	1	0.00011868	0.544	0	0	-4.76182	13	14	13	CDS		0	0
bta-miR-378	ENSBTAT00000003925	SESN1	1167	1181	1	-18.8	1	0.00011868	0.544	0	0	-4.76182	13	14	13	CDS		0	0
bta-miR-378	ENSBTAT00000002157	MDN1	8092	8111	1	-24.9	1	1.79e-05	0.441	0	0	-4.17062	17	19	15	CDS		0	0
bta-miR-378	ENSBTAT00000046162	ANKRD6	986	1010	0.871795	-23.1	0	0.119788	0.382	0	0	-10.9974	18	24	10	CDS		0	0
bta-miR-378	ENSBTAT00000065624	ANKRD6	1341	1365	0.871795	-23.1	0	0.119788	0.382	0	0	-10.9974	18	24	10	CDS		0	0
bta-miR-378	ENSBTAT00000026900	ENPP3	2096	2112	0.923077	-18.6	0	3.75e-05	0.5	0	0	-14.3975	15	16	15	CDS		0	0
bta-miR-652	ENSBTAT00000020086	VNN1	465	483	0.846154	-19.2	0	2.18e-07	0.485	0	0	-10.7291	15	18	8	CDS		0	0
bta-miR-652	ENSBTAT00000005592	SGK1	504	524	1	-21.9	0	5.23e-05	0.471	0	0	-8.05823	15	20	12	CDS		0	0
bta-miR-652	ENSBTAT00000011527	OLIG3	286	302	0.807692	-21	1	4.2e-07	0.338	0	0	-13.8933	14	16	9	CDS		0	0
bta-miR-378	ENSBTAT00000001526	HIVEP2	3134	3156	1	-23.2	1	4.31e-07	0.324	0	0	-5.9255	17	22	10	CDS		0	0
bta-miR-378	ENSBTAT00000021934	LTV1	418	441	0.923077	-19	0	0.00199738	0.544	0	0	-8.35072	18	23	12	CDS		0	0
bta-miR-652	ENSBTAT00000017897	TAB2	746	766	1	-22.7	0	0.0136653	0.544	0	0	-10.977	17	20	9	CDS		0	0
bta-miR-378	ENSBTAT00000020062	LATS1	3422	3460	1	-20.3	0	0.000171147	0.529	0	0	-5.69428	19	38	8	CDS		0	0
bta-miR-378	ENSBTAT00000013256	TIAM2	1757	1773	0.923077	-22.4	1	2.85e-05	0.382	0	0	-7.37318	13	16	10	CDS		0	0
bta-miR-378	ENSBTAT00000045051	TULP4	6067	6089	0.923077	-22.1	0	0.0560421	0.324	0	0	-8.40165	16	22	5	CDS		0	0
bta-miR-652	ENSBTAT00000010089	AGPAT4	1193	1231	0.846154	-21.4	0	3.73e-07	0.382	0	0	-8.05823	16	38	10	CDS		0	0
bta-miR-15a	ENSBTAT00000001212	ERMARD	613	634	1	-16	1	0.000308916	0.426	0	0	-14.4661	9	11	9	CDS		0	0
bta-miR-652	ENSBTAT00000050344	MCC	593	609	1	-24.1	1	0.00103462	0.471	0	0	-12.3711	15	16	15	CDS		0	0
bta-miR-652	ENSBTAT00000015420	KIAA1191	405	420	1	-22.6	0	1.11e-05	0.426	0	0	-8.29128	13	15	11	CDS		0	0
bta-miR-15a	ENSBTAT00000010315	HMGCR	671	682	0.923077	-16.7	1	0.00595674	0.456	0	0	-10.2546	10	11	10	CDS		0	0
bta-miR-378	ENSBTAT00000010315	HMGCR	801	823	0.923077	-20.1	1	0.0107651	0.574	0	0	-7.99697	19	22	14	CDS		0	0
bta-miR-652	ENSBTAT00000036622	SV2C	476	493	0.923077	-22.5	0	4.2e-05	0.368	0	0	-16.4904	15	17	10	CDS		0	0
bta-miR-15a	ENSBTAT00000010988	ARSB	1194	1212	0.923077	-16.9	1	0.000767943	0.5	0	0	-10.8871	13	18	7	CDS		0	0
[truncated: 244 more rows]
