# Supplementary material for: Differences in small noncoding RNAs profile between bull X and Y sperm
Source: PeerJ. 2020 Sep 18;8:e9822. doi: 10.7717/peerj.9822 (PMC7505075; doi:10.7717/peerj.9822)
Supplement: Table S5 [file peerj-08-9822-s005.xlsx]

## Sheet: sperm
tracking_id	locus	FPKM	SYMBOL
280729	10:105705594-105713865	52.5867	B2M
280740	14:75773520-75789876	284.597	CA2
280750	8:11260784-11278147	77.2323	CLU
280808	18:44374303-44402491	71.6615	GPI
280989	23:26479441-26481718	234.124	AIF1
281031	20:8463816-8470368	253.997	BTF3
281032	5:24754844-24757557	128.461	BTG1
281036	7:10884340-10888171	52.8576	CALR
281141	16:41629400-41643078	50.0091	ENO1
281153	X:21792560-21799007	69.8995	FATE1
281169	27:39917678-39941574	51.7218	FNTA
281173	29:41921296-41923961	204.717	FTH1
281199	16:60858270-60868821	156.814	GLUL
281229	Un.53:398711-429506	77.3599	HPRT1
281275	5:94415024-94433198	58.8009	LDHB
281341	5:61441887-61445004	156.188	MYL6
281366	14:59919506-59928968	85.2819	ODF1
281370	19:33902345-33904243	4646.3	UBB
281418	4:78974390-78978101	458.696	PPIA
281420	17:42137036-42149955	89.6377	PPID
281423	25:11075396-11075876	50948.5	PRM1
281424	25:11051632-11052382	53.1036	PRM2
281495	1:2902718-2911384	124.175	SOD1
281537	2:110631852-110632443	2705.75	TNP1
281538	25:11057820-11059193	438.545	TNP2
281546	14:34496658-34528952	88.8958	TRAM1
281570	7:42975497-42978418	59.7814	UQCR11
281599	27:36663246-36774829	115.256	ADAM2
281611	X:54657867-54675367	233.813	AKAP4
281640	1:720698-728057	118.352	ATP5O
281650	18:49320295-49337316	53.8018	BLVRB
281658	Un.79:174404-178493	333.935	S100G
281664	18:46079256-46086178	342.462	CAPNS1
281668	10:51455308-51479926	125.237	CCNB2
281682	18:2032159-2136864	52.1838	CFDP1
281719	15:20385245-20388472	51.4667	CRYAB
281737	Un.53174:11058-54029	120.425	CYLC1
281738	8:97354429-97372633	463.411	CYLC2
281742	5:27505682-27532490	74.2526	NDUFA12
281751	6:27385860-27424390	166.886	EIF4E
281758	2:127602176-127609785	69.6272	FABP3
281779	11:69598846-69663926	56.4224	GFPT1
281793	13:58007854-58107940	185.598	GNAS
281813	Un.16:503150-525871	172.86	FUNDC2
281817	9:26742585-26756185	56.9843	HINT3
281832	21:67012100-67017468	225.652	HSP90AA1
281833	2:89440743-89442784	75.492	HSPE1
281942	19:38575521-38591668	83.9098	CALCOCO2
281994	10:74183372-74194581	134.853	PPM1A
281997	3:106501804-106515624	87.5146	PRDX1
282011	8:30480746-30521252	85.4147	PSIP1
282048	1:47136650-47142153	225.037	RPL24
282052	15:27969623-27971344	770.61	RPS25
282053	17:7244348-7249035	1060.96	RPS3A
282082	15:81033407-81043097	69.0501	SSRP1
282090	10:21570076-21574051	51.0048	THTPA
282093	19:54604695-54656454	96.6419	TIMP2
282110	16:10826014-10867949	51.3751	UCHL5
282120	28:30223763-30238039	113.83	VDAC2
282183	19:14069307-14177463	180.827	AP2B1
282220	9:13050897-13053811	1157.78	EEF1A1
282289	17:19567668-19571575	203.124	NDUFC1
282290	24:42612652-42631553	53.5538	NDUFV2
282318	17:57146787-57165849	61.5712	PPP1CC
282341	10:25686527-25688023	343.729	RNASE6
282380	9:99185729-99193253	139.337	DYNLT1
282385	11:51850406-51851418	602.076	TMSB10
282386	X:82070042-82072091	272.283	TMSB4X
282405	4:95564181-95566864	117.907	ATP6V1F
282430	5:28271166-28274069	59.8043	GLYCAM1
282462	23:17118001-17119636	250.989	MEA1
282466	3:20069173-20080107	69.5328	S100A10
282467	3:18266336-18267461	117.697	S100A12
282485	25:27987203-27989609	91.3013	SULT1A1
282513	19:23406330-23471360	84.6641	PAFAH1B1
282516	6:27842515-27992988	70.4148	RAP1GDS1
282517	26:21833514-21839020	110.991	NDUFB8
282646	5:72298448-72317188	114.635	HSP90B1
282656	10:25114273-25169147	180.409	RPGRIP1
282658	10:58679085-58694524	150.982	ARPP19
282684	7:61266752-61313755	83.9005	CSNK1A1
282688	5:117306991-117313252	79.5887	RPL3
282690	1:10000861-10008178	441.22	ATP5J
282701	3:34230271-34247185	233.424	ATP5F1
282710	19:57589536-57594302	134.208	ATP5H
282716	27:39451621-39460739	240.832	VDAC3
282847	29:44947609-44949273	448.954	FAU
282848	5:29619789-29623902	398.01	PFDN5
282877	7:15432012-15433145	93.1397	RPS28
282884	6:60854651-60860133	670.794	RPL9
286790	X:23920654-23923016	98.3386	RPL10
286807	Un.241:54324-61125	165.296	SUMO2
286809	7:42592799-42595221	435.959	GPX4
286811	13:65116877-65122763	90.1942	EIF6
286823	2:133763404-133788109	195.808	CLIC4
286839	11:39479000-39480983	1013	RPS27A
286840	2:141437284-141466255	72.0988	SDHB
286850	3:82567396-82569775	102.541	GNG12
286861	18:55316393-55318228	289.484	FTL
286867	25:2009660-2011838	58.3942	RPS2
286870	15:40734424-40744785	75.8258	EIF4G2
286873	23:10773186-10788941	97.32	RPS4Y1
286884	10:42411966-42413819	1057.54	RPS29
287012	11:3274853-3276902	304.397	COX5B
287016	6:26342584-26345878	271.731	H2AFZ
287018	3:63124103-63132248	109.432	GNG5
287022	14:61510106-61542413	1343.9	YWHAZ
287023	3:109497686-109517269	405.177	YBX1
326581	29:42409061-42418656	216.109	EEF1G
326582	9:73486988-73490330	258.919	RPS12
326583	6:23557881-23585197	165.336	UBE2D3
326584	12:32428147-32434864	305.353	RPL21
326588	15:54109115-54114061	336.873	RPS3
326597	20:8491550-8492714	257.27	CALM
326599	12:14454314-14457858	347.046	TPT1
326601	16:26114820-26123020	113.058	H3F3A
326602	23:7759590-7764251	297.176	RPS18
327660	14:15018125-15025531	161.876	NDUFB9
327663	1:141332310-141605309	61.9668	ATP2C1
327668	13:14878097-14894445	81.8553	ATP5C1
327670	5:119611124-119622117	153.163	NDUFA6
327673	Un.405:99707-102880	106.533	NDUFA1
327675	5:61070807-61076181	52.6754	ATP5B
327680	20:27036575-27152183	194.36	NDUFS4
327682	7:39691863-39696912	270.034	RACK1
327683	10:8369554-8451454	91.8363	TBCA
327688	9:15044783-15049899	2000.95	COX7A2
327693	7:21881329-21887936	128.267	HINT1
327696	3:8893838-8924229	72.4961	SDHC
327698	7:51050538-51052863	117.264	NDUFA2
327704	4:19179831-19187240	191.05	NDUFA4
327706	1:66169772-66175911	529.665	NDUFB4
327710	11:95977502-95995193	57.1585	NDUFA8
327713	4:107086153-107091772	107.481	NDUFB2
327714	4:90389305-90405074	145.909	NDUFA5
327715	19:27154069-27156001	698.551	GABARAP
327718	7:88530650-88532925	448.914	COX7C
337886	3:20038584-20040057	70.1275	S100A11
337887	5:29272592-29276385	214.807	ATP5G2
337888	25:17533776-17539596	802.953	RPS15A
337890	19:28295268-28300183	783.485	RPL26
337927	15:77748559-77767075	109.341	MTCH2
338040	6:117826573-117828110	370.736	ATP5I
338049	22:51455785-51501152	75.5917	RHOA
338052	2:139051167-139188066	311.512	CAPZB
338057	3:113038402-113043900	58.1572	NDUFS5
338064	18:63261918-63265237	95.2227	NDUFA3
338073	2:93103134-93113635	167.783	NDUFB3
338089	14:59484745-59524809	99.5531	ATP6V1C1
353112	19:21937053-21938252	297.407	DBIL5
387602	22:30506231-30518812	50.2239	PROK2
404073	20:9501193-9501673	8597	LOC404073
404122	19:52342661-52345511	108.852	ACTG1
404133	11:101491123-101519820	65.4344	RPL12
404135	11:81093114-81111081	149.931	LAPTM4A
404137	19:44044261-44046564	394.259	RPL27
404140	3:107129409-107131947	296.266	RPS8
404150	5:27832835-27863596	140.582	METAP2
404151	17:65861112-65863547	555.706	DYNLL1
404152	10:81183578-81199366	236.016	ATP6V1D
404155	14:64430352-64492232	108.273	LAPTM4B
404156	5:61809325-61812533	56.2785	CD63
404159	19:25157990-25160243	80.3502	TXNDC17
404190	15:42768372-42771168	188.085	RPL27A
407143	23:34934246-34936237	64.678	HDGFL1
407147	6:95253373-95264001	71.6927	ART3
407187	Un.2247:10556-13438	102.296	BSP1
415113	11:99405840-99410000	78.3013	HSPA5
431786	17:59807967-59812499	84.2528	PEBP1
444874	17:53560693-53564251	263.207	UBC
493638	5:61042120-61063362	70.0062	PTGES3
493719	5:99796537-99811825	52.89	MGST1
493777	3:19067523-19072740	2048.66	SMCP
497026	5:97469054-97522214	110.59	PLCZ1
503554	18:62372469-62373963	68.1001	COX6B2
504256	17:18326537-18399703	390.416	CLGN
504348	3:17459217-17462448	236.091	C3H1orf189
504397	20:15349048-15459939	96.3129	CWC27
504413	2:110215211-110217834	594.255	RPL37A
504474	22:6004711-6107666	104.437	STT3B
504554	1:71880680-71908178	89.2879	TCTEX1D2
504735	3:15587722-15602281	139.322	CCT3
504752	21:68133285-68142600	112.202	EIF5
504820	16:34441795-34464089	62.0361	BLZF1
504871	1:138218629-138232816	116.675	CDV3
504876	19:40370077-40374440	916.06	RPL23
504880	21:58927745-58936699	65.4463	OTUB2
504954	1:45119182-45408553	55.0191	FILIP1L
504960	19:27637554-27639611	55.271	CD68
505093	5:28580279-28584794	85.5385	HNRNPA1
505118	13:16969478-16998273	73.1172	YME1L1
505126	6:20273873-20301328	161.174	AIMP1
505131	21:58255051-58262893	58.6409	GON7
505272	14:19480821-19489070	54.0483	EFCAB1
505308	29:27572120-27584539	547.214	SAA4
505313	5:47261855-47277663	279.738	CCT2
505417	3:98772826-98782088	68.5483	MAGOH
505497	Un.53520:432-3574	69.2889	QTRT1
505507	8:116304100-116309266	121.176	RPS7
505574	15:64017127-64038656	68.9878	CD59
505603	6:18027698-18031582	259.212	RPL34
505705	15:84047249-84072053	462.204	MS4A13
505756	29:46413531-46422822	94.9973	RBM4B
505757	21:66793367-66890151	51.8821	PPP2R5C
505789	17:36724713-36728855	252.195	CETN4
505797	9:15061006-15105165	67.9187	TMEM30A
505901	13:15826695-15917808	88.4751	PRKCQ
505907	1:22524112-22534226	69.6555	HSPA13
505945	4:47883827-48130589	116.784	SRPK2
505971	13:38629700-38630414	2394.7	SCP2D1
505979	11:32192924-32243263	218.803	GTF2A1L
506045	26:9915674-9956551	75.3208	ATAD1
506058	14:30922941-30967448	217.355	PPP1R42
506096	17:31537978-31597066	177.936	HSPA4L
506114	1:129100815-129149910	154.18	TFDP2
506254	10:20860394-20874022	59.5379	TBC1D21
506271	10:60888390-60908946	104.279	USP50
506277	6:1727894-1757735	60.6177	TMA16
506291	2:121490316-121518486	168.417	MFF
506297	18:48514758-48517225	224.479	RPS16
506307	1:98207285-98223989	65.307	EIF5A2
506316	1:82185293-82203492	87.0756	DNAJB11
506492	25:38678386-38683476	495.76	ATP5J2
506562	2:92911191-92926568	61.3376	BZW1
506607	1:147796508-147820735	76.045	AGPAT3
506714	9:90342057-90356674	94.0225	GINM1
506715	9:90358649-90393085	53.5552	KATNA1
506768	1:71220999-71224449	1387.14	RPL35A
506836	5:121787771-121806719	93.8641	NUP50
506864	5:28407389-28421819	1481.68	GTSF1
506873	14:44874031-44971317	81.3659	EIF3H
506919	4:108620945-108627082	171.308	PRSS58
506962	13:75301636-75305070	87.8241	UBE2C
506977	Un.1000:14058-42877	52.0407	LGALS8
506990	13:54638913-54640565	51.1784	PPDPF
507066	11:22391620-22397084	113.835	SRSF7
507141	2:132315912-132317691	356.553	CD52
507168	19:19927106-19929977	216.402	RPL23A
507179	14:30980539-30999571	135.687	COPS5
507212	10:25403131-25405302	239.556	TPPP2
507213	21:46337119-46360761	1444.9	PSMA6
507353	23:11747738-11763278	427.446	CCDC167
507369	3:114522317-114546560	53.9761	GNL2
507390	11:1267919-1310776	57.2463	BCL2L11
507524	10:59879009-59914709	65.1112	LEO1
507564	4:71961605-71970937	85.5068	HNRNPA2B1
507659	29:27300823-27342419	52.3563	TSG101
507707	1:45695883-45733139	68.2576	TOMM70
507725	26:39044993-39073881	262.904	FAM204A
507729	13:54308320-54315791	59.7914	TCEA2
507844	10:88431102-88437386	52.2652	ACYP1
507864	10:35805108-35814955	265.979	KNSTRN
507897	4:45839511-45873566	73.5127	DNAJC2
508096	19:27235853-27239272	115.965	LOC508096
508165	X:30856721-30860121	159.607	RPL36A
508221	18:13431997-13434387	102.951	RPL13
508266	Un.1089:22641-47906	130.604	CHN1
508280	27:16664876-16690427	63.9042	CFAP97
508365	Un.53932:57284-80241	126.643	BCL2L14
508425	19:21946325-21955278	63.6676	FAM57A
508465	19:26201793-26210320	52.7449	DERL2
508555	7:7002125-7027011	53.7413	CALR3
508571	1:58012220-58046818	89.253	ATG3
508601	X:22715988-22720105	51.5135	CETN2
508613	4:83826380-83830597	58.5303	YAE1D1
508699	10:37544575-37549963	52.8902	LRRC57
508788	24:35373769-35381511	69.5278	SNRPD1
508874	11:77082529-77086393	56.5118	PFN4
508876	11:77098405-77106532	93.2346	SF3B6
508901	10:83101408-83114095	136.052	ERH
508940	22:17684730-17704120	69.3125	THUMPD3
508945	12:29668343-29691687	72.9725	TEX26
508962	29:30662237-30682249	383.168	DDX25
509123	18:42062459-42069202	82.3272	PDCD5
509142	24:57738775-57781506	60.3347	TXNL1
509250	7:12773915-12817598	80.6984	ZNF266
509302	20:41444958-41471948	106.285	DNAJC21
509309	10:26505597-26506623	286.347	OR4M1
509329	2:25357082-25396980	56.5332	HAT1
509426	5:61559834-61562894	244.698	RPS26
509430	6:74376316-74401984	157.303	SRP72
509501	Un.987:39510-55553	103.764	SRGN
509646	27:28770138-28787570	91.6082	UBXN8
509723	1:99418349-99420285	76.1747	ACTRT3
509729	7:69520064-69532638	80.4023	MED7
509764	19:42946222-42948780	524.756	EIF1
509790	5:32920120-32973746	174.544	FAIM2
509798	5:61118026-61170696	62.4258	RBMS2
509857	10:21173414-21176675	70.7649	PSME2
509860	3:17973124-17976454	97.3743	S100A2
510007	14:76054834-76059934	329.862	C14H8orf59
510041	10:21181618-21184280	50.1726	PSME1
510058	19:37172982-37177813	50.424	MRPL27
510059	28:45760383-45785904	91.7335	TFAM
510069	19:26760790-26763004	89.7908	PSMB6
510175	19:19912095-19919644	101.229	PROCA1
510177	2:89339133-89376881	111.062	SF3B1
510253	2:132478682-132486375	51.8769	PDIK1L
510314	12:31211027-31222172	149.831	POMP
510319	24:33311592-33328736	73.947	CABYR
510423	21:31069506-31077357	52.7842	PSMA4
510457	13:73383688-73393753	181.284	OSER1
510518	5:51387373-51391370	68.5424	LLPH
510547	10:13178434-13183086	126.098	RPL4
510852	10:25187831-25232457	94.0586	HNRNPC
510898	28:28564602-28569088	60.9549	DNAJC9
511018	4:50278283-50329983	344.824	BCAP29
511030	19:21366412-21401839	61.2706	GOSR1
511051	17:64867531-64871465	187.799	RPL6
511189	X:75466916-75476749	173.322	EIF1AX
511207	11:98499593-98511380	107.819	PSMB7
511207	11:98724265-98751992	97.7167	PSMB7
511254	3:100245762-100355270	68.9982	NRDC
511255	3:100355491-100516706	51.2466	OSBPL9
511268	16:42534199-42550957	83.0796	PARK7
511321	19:27336746-27338089	66.7566	SPEM1
511453	22:49054764-49056412	68.2065	SPCS1
511511	3:115647484-115662759	106.705	CSF3R
511555	24:44699294-44724344	65.574	RNMT
511690	19:56415853-56434673	321.754	ST6GALNAC2
511707	1:36539850-36545827	183.766	C1H3orf38
511852	X:80268123-80297090	91.9241	ASB11
511917	4:94545861-94553967	182.172	FSCN3
511968	22:51718377-51719501	141.553	NDUFAF3
512087	13:35349123-35365144	194.934	LYZL1
512161	2:132172694-132176261	104.145	HMGN2
512207	7:45110555-45123174	204.283	UBE2B
512276	21:3880258-3889436	96.7586	SELENOS
512443	23:22680994-22706449	1565.15	CRISP2
512481	5:85755711-85799006	76.4073	ERGIC2
512506	19:28224777-28226194	339.359	RANGRF
512527	19:40324518-40334521	138.042	CWC25
512533	27:20644008-20653412	71.5676	FRG1
512570	22:54576718-54594769	110.205	LZTFL1
512647	22:33146080-33171020	56.3286	UBA3
512697	22:58947351-58968484	246.631	CCDC174
512745	2:134861738-134865630	109.266	RPL11
512850	24:36332718-36333602	613.298	CETN1
512871	10:45911639-45927047	77.9404	FAM96A
513016	9:64832409-64867898	120.55	C9H6orf163
513031	14:64227393-64230716	434.554	RPL30
513080	13:59380416-59398101	76.8996	RAE1
513083	10:44844852-44859426	129.443	C10H14orf166
513107	25:36287223-36319672	53.2053	STYXL1
513162	11:15397275-15409768	65.741	DPY30
513208	21:30814771-30833846	164.287	WDR61
513209	8:83675213-83732884	59.4141	ZCCHC6
513222	14:23133856-23135105	241.677	RPS20
513242	5:51363475-51379888	53.6757	TMBIM4
513267	13:37842994-37867780	115.516	DSTN
513290	10:28789325-28805983	90.0051	TMCO5B
513312	5:61013824-61024826	418.343	NACA
513428	3:109523666-109543258	50.8534	PPIH
513483	8:85488022-85518851	95.8105	FBP1
513579	29:9830010-9930856	89.9892	PICALM
513592	19:50047896-50057730	233.591	KPNA2
513751	27:28223035-28244774	72.7163	DCTN6
513774	9:92127881-92154439	64.9167	AKAP12
513777	11:39720280-39750083	83.7321	CFAP36
513847	X:73369149-73398351	50.4592	APOO
513908	13:72886184-72924127	90.5838	IFT52
513993	3:30850315-30878913	225.284	CSDE1
514024	8:17601168-17694314	62.982	IFT74
514046	24:50507553-50512117	302.478	RPL17
514060	28:35135793-35140437	106.822	DYDC2
514167	21:25905952-25960305	65.6705	ZFAND6
514399	13:66315355-66378088	60.8872	NDRG3
514407	18:48414806-48419718	119.973	GMFG
514443	15:45382267-45383683	629.868	TAF10
514462	10:4170580-4182102	60.4112	CDO1
514554	1:97411036-97569889	50.8523	PLD1
514569	7:42849718-42851404	59.9364	RPS15
514621	13:82574719-82577744	106.025	PFDN4
514741	Un.52675:10676-15417	270.279	TSPAN6
514789	17:67653274-67659381	81.6088	ISCU
514798	6:88914292-88998662	68.3338	RUFY3
514910	7:96952509-97010097	157.496	FAM81B
514932	18:52956011-52958871	321.928	SNRPD2
514966	Un.1:1955481-1958991	578.492	RPL7
514986	4:106899151-106915735	50.7687	MKRN1
515066	15:51131104-51145588	64.7421	LRRC51
515067	22:74383-76740	61.015	PGAM2
515069	21:55287063-55298323	62.7885	FKBP3
515109	X:30814478-30817184	53.7904	TIMM8A
515126	19:63310887-63318714	82.005	AMZ2
515127	4:32788560-32802556	85.7542	NUPL2
515213	11:72597364-72670889	56.7876	CLIP4
515238	3:53645011-53653621	167.446	RPL5
515309	17:66022501-66032516	189.077	MLEC
515314	10:24984110-24999469	93.3909	TOX4
515326	18:47723226-47736123	167.09	EIF3K
515499	13:47435963-47442036	59.2187	PCNA
515503	15:36859789-36872673	150.229	PSMA1
515517	17:31247840-31384632	80.1637	LARP1B
515534	11:99140584-99145204	610.989	RPL35
515543	15:62838487-62855924	72.432	EIF3M
515565	20:66395039-66414225	161.265	ROPN1L
515639	5:89673538-89696825	194.823	RASSF8
515696	15:27404285-27412419	275.899	ATP5L
515743	11:51166265-51168138	224.486	RNF181
515878	5:61726193-61729200	70.3419	ORMDL2
515988	2:82648359-82808220	124.366	STAT4
516063	18:50987176-50994708	84.875	RPS19
516090	3:35495351-35499678	153.064	LAMTOR5
516107	25:37542812-37547772	68.9901	IFT22
516259	5:25407171-25534594	99.5659	EEA1
516353	27:35358655-35384191	52.2201	BAG4
516426	2:135344392-135436030	101.672	LUZP1
516595	19:9906524-9915355	66.8634	PTRH2
516629	11:64602007-64610026	78.9884	LGALSL
516692	13:63536973-63548521	823.019	BPIFA3
516762	10:52364182-52412852	56.7251	AQP9
517093	10:25516326-25517966	178.934	LOC517093
517246	Un.1358:22303-51714	53.6533	CYP3A24
517478	11:22807811-22856833	79.4682	CDKL4
517489	Un.53191:1406-2096	121.01	INTS12
517489	6:20858906-20879099	76.7013	INTS12
517560	20:14825696-14847328	86.3149	PPWD1
517857	3:98784563-98791671	66.0275	C3H1orf123
518046	9:98849490-98863538	144.066	GTF2H5
518260	10:36600872-36645979	59.8202	RTF1
518441	1:72145240-72158090	65.7868	WDR53
518447	22:49846906-49849605	112.442	IQCF1
518601	22:44315287-44334068	181.373	ARF4
518716	25:19203702-19248256	66.5489	PDILT
518880	5:118725716-118738615	56.7239	RBX1
519068	19:24977809-24993563	69.5154	TEKT1
519098	6:88560176-88562272	973.858	CABS1
519496	20:2888544-2890258	132.903	SPZ1
519864	13:22191616-22286068	84.7645	MLLT10
520057	X:64050861-64051769	144.002	LOC520057
520094	13:64309928-64328512	55.7546	EIF2S2
520143	21:45720946-45737819	61.7941	EAPP
520170	12:50109590-50132970	115.342	UCHL3
520170	12:50810601-50816566	239.774	UCHL3
520250	7:96197259-96237410	104.028	SLF1
520277	18:53449821-53458896	67.0692	CALM3
520297	27:36316898-36491007	122.446	ADAM32
520499	18:33198160-33220762	135.447	CMTM2
520875	2:98703620-98706904	182.868	EEF1B2
521051	22:49868265-49869778	112.762	IQCF2
521221	7:14164823-14183977	94.0936	TSPAN16
521747	2:126858786-126866544	63.5423	EIF3I
521939	12:24690650-24702931	61.2205	CCNA1
522334	Un.361:58358-73538	64.0248	LOC522334
522338	Un.54440:3476-5551	94.696	MRFAP1L1
522480	Un.2057:6395-11855	107.294	REEP6
522621	11:70500531-70509187	458.16	SNRPG
522630	29:43245524-43261684	62.9424	HRASLS5
523070	5:119547488-119577177	92.3081	WBP2NL
523321	8:11581305-11592067	58.6157	TOPORS
523338	26:45428724-45472162	54.0854	ZRANB1
523435	4:107313026-107321676	149.11	MRPS33
523631	Un.229:7998-8568	72.5002	LOC523631
523887	22:14971955-14976838	58.4731	LYZL4
523894	15:60711095-60724648	62.1822	ARL14EP
523993	18:37930228-37978113	67.2447	PMFBP1
524650	4:9878776-9896695	67.2332	LOC524650
524670	13:72979836-72980735	1674.48	GTSF1L
525099	11:95178874-95193480	56.699	LOC525099
525161	8:79783412-79820135	73.416	DCAF12
525222	14:30196587-30289601	209.453	DNAJC5B
525262	15:37644621-37721708	64.6507	FAR1
525286	18:33165277-33197831	74.5134	LOC525286
525340	19:23196518-23214892	72.4017	SRR
525655	12:32434869-32525586	54.9327	USP12
525680	X:56252227-56258637	54.8189	UXT
525716	1:149607888-149615241	58.8305	S100B
525916	21:24823682-24874005	63.4767	BTBD1
526329	2:25558966-25612276	56.0545	DYNC1I2
526395	20:10664284-10668065	514.495	SERF1A
526444	5:90706365-90793967	71.4853	CASC1
526524	11:29062951-29063554	343.457	LOC526524
526688	7:16771798-16821097	66.7872	ACSBG2
527380	11:82236213-82250635	138.542	NT5C1B
527461	10:16373320-16468352	252.447	PAQR5
527583	1:69300998-69336097	369.372	ROPN1
527841	2:89622615-89691492	83.8914	BOLL
527852	21:55853815-55857612	108.016	SERF2
528041	16:61336003-61378528	80.4052	SHCBP1L
528100	1:119380321-119382606	70.4628	SERP1
528135	8:81479544-81490786	61.2979	HNRNPK
528168	29:49907553-49945360	60.3778	LOC528168
528191	2:27501411-27522417	98.2597	BBS5
528265	9:44176667-44223881	53.999	SNX3
528311	8:116245998-116269539	52.1924	ALLC
528348	18:25988407-26022048	58.7586	CCDC113
528433	3:33921739-33932261	72.3906	DDX20
528479	25:2803893-2810631	171.942	LOC528479
528549	3:119731108-119732204	247.275	DNAJB3
528862	8:78980896-78990653	89.1158	DNAJA1
529047	14:18650264-18660983	70.5788	LOC529047
529246	13:62101511-62133847	82.3904	TTLL9
529633	7:39034809-39056508	92.1703	CLK4
529863	29:30463900-30470412	101.112	ACRV1
530186	4:45877525-45890822	209.971	PSMC2
530230	5:86857709-87257065	100.554	CCDC91
530464	28:33053471-33058748	687.324	RPS24
530502	5:103250583-103270054	163.925	GSG1
531379	1:45489498-45515011	57.4601	TMEM30C
531436	1:55387254-55442589	66.0594	IFT57
531444	26:859108-877287	1133.65	CISD1
531692	13:42112491-42121386	233.683	LOC531692
531753	6:73517501-73553136	102.119	PDCL2
531865	3:20322980-20326051	2292.74	OAZ3
532072	19:7145152-7178044	102.469	AKAP1
532080	12:24269191-24278446	54.7808	EXOSC8
532418	1:46946441-46950673	56.6586	TRMT10C
532551	2:113114308-113122698	64.0748	GLB1L
532701	17:55435875-55451833	102.844	RSRC2
532726	1:73057731-73075601	375.928	PPP1R2
532844	1:129173371-129208507	204.707	ATP1B3
532877	8:63155601-63206399	166.893	RNF38
532884	10:54405837-54490387	54.1377	MNS1
532936	20:10965480-10979338	283.73	TAF9
532953	7:91998748-92016234	52.5638	CETN3
533147	21:46157643-46183364	81.0999	PPP2R3C
533187	1:52670742-52963580	69.7234	BBX
533224	29:19032026-19066049	343.146	AAMDC
533230	17:17589763-17608920	50.5566	ZNF330
533285	10:16545046-16547195	108.806	RPLP1
533296	3:31101557-31241098	70.403	TRIM33
533297	5:105631592-105656922	120.127	YBX3
533310	23:9715690-9718166	174.743	RPL10A
533379	1:110127713-110158163	823.424	MLF1
533510	1:85059852-85092286	56.4406	KLHL24
533603	28:27640909-27657238	55.405	DNAJB12
533609	3:97333415-97369511	87.7821	ACOT11
533613	11:99381918-99404611	102.732	RABEPK
533700	19:49807981-49814550	96.2609	DDX5
533874	19:40275349-40284821	56.4032	PSMB3
533993	24:44272964-44282911	177.061	PSMG2
534061	9:29205739-29622554	59.94	TRDN
534165	14:53970755-54018706	101.863	EIF3E
534169	3:103735937-103900886	796.235	SPATA6
534216	22:50942852-50966983	55.8175	RBM5
534231	13:66718842-66773150	191.51	RPN2
534279	11:6207213-6212565	977.962	RPL31
534325	2:118499267-118612892	141.044	CUL3
534394	18:24651432-24678401	50.2331	FAM192A
534416	5:101493211-101508718	57.362	WBP11
534553	29:45677412-45680608	105.939	CFL1
534615	8:77623375-77646746	68.546	BNIP3L
534656	3:32994391-33038345	58.507	CAPZA1
534692	3:62707476-62765761	55.6396	SSX2IP
534708	10:12525195-12544448	51.6005	RAB11A
534965	4:53947622-54003298	207.319	TES
534970	20:4743352-4750021	71.6903	RPL26L1
535065	26:21156048-21178408	69.4725	CUTC
535190	12:18760291-18773254	52.9668	TRIM13
535207	5:33845805-33854008	55.7231	CCDC65
535258	15:13672045-13680536	107.969	CWC15
535402	2:131057813-131088762	81.2131	FAM76A
535414	X:34597538-34604841	80.057	PSMD10
535436	10:42534984-42550366	85.0321	KLHDC2
535482	1:2002868-2014496	82.399	C1H21orf59
535498	2:37869622-38200297	84.2803	BAZ2B
535589	4:70564257-70647003	93.8687	TAX1BP1
535668	15:34023884-34026609	84.2474	RPS13
536117	10:62822104-62929625	78.6612	CEP152
536149	2:121644340-121718979	60.7533	AGFG1
536181	2:63809024-63839077	76.9683	UBXN4
536335	8:81345846-81430129	55.6793	KIF27
536426	27:21766361-22002307	52.0582	MICU3
536433	11:4485791-4579096	157.617	TSGA10
536619	7:49899877-49917528	190.858	PAIP2
536793	1:87699785-87773159	227.252	FXR1
537224	11:88644305-88724333	72.912	LPIN1
537256	29:27356622-27389599	344.228	LDHC
537320	1:103487163-103521924	124.838	ADAD1
537386	25:20828861-20847837	85.0459	PDZD9
537619	10:69543105-69608964	111.861	KTN1
537885	8:79449912-79545450	182.152	UBE2R2
538046	1:95833547-96125611	54.7991	SPATA16
538090	19:14540544-14576382	111.516	CCT6B
538195	6:70249513-70328783	141.247	DCUN1D4
538284	5:55051567-55179967	65.461	USP15
538445	24:25847411-25887256	126.576	RNF138
538487	25:8780297-8806270	83.9291	C25H16orf72
538505	2:45424108-45471693	77.925	STAM2
538508	10:55522602-55562812	71.9239	CCPG1
538517	21:7524996-7537935	152.519	ARRDC4
538558	17:53486715-53507843	54.0158	BRI3BP
538592	23:22770352-22771978	299.187	PGK2
538599	13:37954282-37980419	571.17	BANF2
538662	23:26310714-26315673	209.927	LSM2
538668	6:27643635-27820098	120.293	TSPAN5
538748	10:39483785-39484555	303.304	RPL10L
538766	15:20370965-20375608	209.262	C15H11orf1
538771	2:48714572-48865681	150.57	KIF5C
538893	22:10823096-10933024	177.728	GOLGA4
538921	19:2878251-2880489	62.3978	KIF2B
538998	29:44134850-44137778	60.7398	FKBP2
539023	10:3487615-3530659	73.0718	TRIM36
539043	11:102502122-102525021	125.568	ODF2
539076	19:12233758-12266179	98.7034	GGNBP2
539141	4:80390933-80401583	60.2566	PSMA2
539160	5:97467921-97469007	677.677	CAPZA3
539195	3:118233324-118234050	10088.3	HMGB4
539196	18:55858031-55860464	853.674	RPS11
539235	23:26412180-26416147	166.433	CSNK2B
539271	Un.326:14873-16330	59.3329	LOC539271
539291	3:113181213-113187045	62.8704	MYCBP
539313	4:96388261-96486528	55.3623	UBE2H
539344	X:58139829-58141500	109.234	ASB12
539373	22:13574200-13577618	222.52	RPL14
539424	13:22914559-22973983	55.7231	SPAG6
539444	4:95432767-95448368	88.2238	FAM71F1
539447	11:106477621-106489162	71.9502	SPACA9
539519	3:21028979-21034056	240.671	MLLT11
539753	3:100064630-100086795	73.9975	BTF3L4
539754	9:63916183-63940431	164.872	UBE2J1
539760	3:17876565-17887098	261.859	ILF2
539781	8:79225285-79239210	5339.61	CHMP5
539855	16:27723315-27726942	1407.91	H3F3C
539869	1:85699416-85732017	964.151	DCUN1D1
539882	5:33659697-33663299	167.17	TUBA1B
539917	15:20519075-20525142	100.862	PIH1D2
539992	14:21808950-21826942	419.85	LYPLA1
540038	12:73625843-73629600	178.569	GPR18
540040	26:24369751-24379670	93.3123	ARL3
540040	26:23851511-23871630	50.0905	ARL3
540061	4:95399520-95410956	229.855	FAM71F2
540062	4:108152934-108158864	142.286	PRSS37
540092	22:17144451-17152004	106.549	BRK1
540124	18:55750207-55754937	57.624	DKKL1
540129	7:84035766-84037626	155.364	RPS23
540143	6:97467180-97469028	115.784	GK2
540154	1:108199037-108211406	190.703	TRIM59
540161	17:73399191-73414072	132.27	DRG1
540190	23:26305537-26309522	97.6395	HSPA1L
540223	6:101573060-101612005	93.5771	COPS4
540225	11:26175962-26188321	60.6908	COX7A2L
540268	16:34471517-34487275	450.812	CCDC181
540278	11:50422256-50428738	71.3245	MRPL35
540286	5:31465959-31470168	110.566	DAZAP2
540296	8:103435449-103436970	67.2146	ACTL7A
540369	19:8103939-8111184	153.594	DYNLL2
540389	3:16590077-16592618	100.051	KRTCAP2
540457	17:48650598-48654218	739.335	RAN
540462	18:21020593-21030147	51.5646	AKTIP
540586	19:39944863-39969519	72.9206	SOCS7
540605	13:17475340-17541830	61.8946	CREM
540653	5:29438340-29457676	88.6143	PCBP2
540737	Un.53721:2556-4300	138.735	PCLAF
540784	1:18881224-18910045	124.816	C1H21orf91
540798	22:53812627-53820297	141.412	PRSS45
540812	23:10017641-10034692	54.8786	ARMC12
540838	2:112183310-112210928	106.787	ARPC2
541003	7:50062713-50105295	65.412	UBE2D2
541073	3:2403971-2460407	74.1786	MAEL
541130	5:25975766-26016945	253.871	UBE2N
541134	20:4014974-4081155	61.0104	UBTD2
541138	23:17120108-17126362	163.343	KLHDC3
541216	9:36313187-36330925	110.518	RWDD1
541246	7:20370192-20394132	74.3945	KIF3A
541263	19:43062537-43075143	181.454	KLHL10
541274	3:70670688-70679226	166.82	DNAJB4
613326	Un.570:35959-45052	65.2676	PTP4A1
613349	Un.1330:20445-31091	52.3567	DYNLT3
613406	Un.508:27506-33644	188.365	SPATA9
613406	7:97236563-97251184	96.9963	SPATA9
613429	7:6864040-6877059	53.3038	SMIM7
613455	1:71224762-71270425	91.6566	IQCG
613462	18:24919542-24925204	103.524	ARL2BP
613509	28:35091203-35129264	217.413	DYDC1
613522	11:51697560-51729712	229.115	KCMF1
613530	3:36753259-36757532	90.6833	C3H1orf194
613561	6:101968899-101973871	110.538	MRPS18C
613567	19:28987996-29209107	106.512	STX8
613592	10:42443363-42445019	532.418	RPL36AL
613614	10:91140701-91147698	314.523	SLIRP
613627	12:13592456-13617652	156.166	SERP2
613630	4:85452986-85460785	146.274	LSM8
613720	5:70459074-70518021	74.7058	WASHC3
613818	9:74682749-74721616	59.9246	TBPL1
613821	17:2025286-2069836	93.7712	MAP9
613835	20:11047838-11055999	178.804	MRPS36
613854	9:90461356-90493973	141.944	PCMT1
613855	8:79213484-79224685	137.742	BAG1
613895	12:76524753-76531400	97.4871	TEX30
613899	3:105727501-105736865	53.3703	UQCRH
613905	26:25205797-25226480	62.2186	GSTO2
613949	2:93641823-93890205	126.178	NA
613960	8:81236945-81326953	221.812	GKAP1
613998	7:63653663-63669028	615.043	ATOX1
614017	21:46096978-46125130	219.375	SRP54
614026	23:42525321-42593436	64.3412	RANBP9
614028	20:3218175-3231116	52.6486	NPM1
614033	25:29624339-29630058	57.0413	CHCHD2
614047	25:29635197-29636100	145.09	NUPR2
614070	14:68757136-68782408	199.375	FAM92A
614073	3:109410078-109416551	73.6009	SVBP
614074	Un.892:40079-47450	60.4364	TOMM7
614148	5:26031232-26062051	328.731	MRPL42
614199	19:43271751-43272269	131.852	HSPB9
614220	10:46902018-46905389	258.122	RPS27L
614241	X:47959208-47963632	172.548	RPS4X
614279	14:61263628-61274387	186.029	ZNF706
614292	9:64576186-64599030	106.926	AKIRIN2
614296	21:23066788-23072145	63.3519	FAM103A1
614339	18:14120654-14152851	62.8004	C18H16orf87
614390	21:25006092-25023542	352.443	MORF4L1
614429	19:27190065-27196073	157.244	YBX2
614472	18:46053697-46054943	412.607	POLR2I
614498	9:43017875-43053380	74.3836	PPIL6
614538	10:22422737-22468927	314.788	DAD1
614551	7:12868802-12870341	76.2418	UBL5
614626	18:48484171-48487699	86.678	MED29
614672	2:132349130-132350585	60.5222	SH3BGRL3
614688	27:39407394-39432284	103.437	POLB
614700	14:62416392-62426367	192.652	MGC148714
614759	22:59466645-59474715	126.769	LSM3
614818	5:20181882-20211417	107.649	C5H12orf50
614872	1:98238635-98243012	105.452	RPL22L1
614884	9:64117854-64148285	88.6709	SPACA1
615091	3:22174718-22195952	110.801	HIST2H2BF
615095	14:5772959-5916832	81.8397	KHDRBS3
615113	2:26477587-26492739	778.305	ERICH2
615114	22:47921177-47928404	326.098	SELENOK
615156	1:82830170-82849869	119.437	TRA2B
615178	13:55406930-55408191	289.56	RPS21
615199	7:4552346-4554731	1880.52	UBA52
615202	1:439762-455196	51.5645	SMIM11A
615237	4:108163334-108183278	145.757	LOC615237
615251	22:52388122-52390084	177.412	TMA7
615282	10:68269954-68286733	165.373	CDKN3
615288	18:48576326-48581202	318.547	SELENOV
615298	12:18710674-18728457	55.0743	SPRYD7
615300	19:58506130-58509919	579.425	RPL38
615427	7:44970060-44982127	453.314	SKP1
615499	9:56090457-56143404	209.358	FHL5
615507	3:36128971-36132019	3291.06	GSTM3
615529	15:23110642-23111467	78.3824	C15H11orf71
615556	22:57584099-57587747	884.465	RPL32
615569	3:94831090-94959408	52.6925	C3H1orf168
615577	4:96719766-96729453	67.1723	SSMEM1
615589	5:30328648-30329925	105.736	LOC615589
615629	25:11053725-11054123	113.924	PRM3
615645	4:68170149-68261431	61.222	ZNRF2
615662	Un.1162:14078-44387	222.186	C6H4orf22
615666	12:35732483-35733568	62.4249	MRPL57
615692	12:35752718-35760556	65.633	SAP18
615729	6:70458545-70502752	113.199	SPATA18
615778	22:1179425-1186436	569.101	SEC61G
615798	9:30161363-30281475	78.9293	PKIB
615821	9:63657139-63659219	57.2607	LYRM2
615827	3:16761592-16765098	60.0185	CKS1B
615867	19:37354398-37355558	249.384	HILS1
615890	19:9422192-9472568	91.3062	GDPD1
616002	16:73990555-74037538	67.7263	LOC616002
616015	11:102167875-102171276	87.6547	C11H9orf16
616065	16:44336952-44345661	183.415	RPL22
616109	17:72162453-72164650	162.344	UQCR10
616180	19:9556095-9603436	121.662	YPEL2
616210	5:33069458-33086048	102.239	TMBIM6
616224	7:14928757-14930577	153.822	PET100
616237	14:23231545-23237427	72.5271	CHCHD7
616317	2:132691298-132696803	179.837	STMN1
616318	26:37542594-37550325	69.4492	C26H10orf82
616348	10:4485266-4514547	57.021	ARL14EPL
616431	Un.612:22701-23400	92.6349	LOC616431
616607	11:22511377-22519579	799.132	MORN2
616613	17:56939414-56947974	87.9962	FAM216A
616654	3:73106307-73123807	184.644	ASB17
616724	2:134100699-134160250	99.729	NIPAL3
616736	Un.403:21423-108362	74.8291	C8H9orf135
616736	8:48091019-48091299	112.486	C8H9orf135
616773	19:40363450-40366733	82.4466	C19H17orf98
616818	3:18249109-18250091	64.3177	S100A8
616871	14:65987566-65992280	658.839	UQCRB
616974	29:29470236-29484185	1492.49	SPA17
617008	11:103507546-103514644	130.596	C11H9orf50
617031	Un.54189:28665-81985	119.034	GALNTL5
617040	11:74604717-74605967	372.953	OST4
617051	19:57117332-57119700	142.724	H3F3B
617063	10:35020887-35221308	51.8983	FSIP1
617117	19:14384886-14396716	60.4484	FNDC8
617192	23:11483505-11506870	144.659	TMEM217
617230	13:57900305-57903998	702.175	ATP5E
617269	5:35240787-35249238	72.1066	ASB8
617277	25:2843408-2847396	772.587	ELOB
617324	11:74975353-75026764	82.7412	CIB4
617351	5:35063398-35064338	138.864	H1FNT
617353	13:29194207-29210857	433.048	MEIG1
617407	Un.40:405029-409628	71.2384	COPS9
617441	21:68418079-68444903	303.253	APOPT1
617466	Un.287:87618-110014	70.0183	MRPS24
617486	3:34344522-34350203	58.146	PIFO
617536	10:33208142-33223184	496.243	TMCO5A
617585	8:96105671-96106574	113.578	PPP3R2
617633	Un.216:41219-41826	133.215	LOC617633
617655	23:8936263-9033227	142.224	C23H6orf106
617807	13:60621395-60660919	59.1138	PSMF1
617853	2:124318788-124339740	274.006	SPATA3
618047	12:11901413-11985549	51.7705	DNAJC15
618131	15:20537730-20539714	143.059	TIMM8B
618145	Un.1550:3282-35412	106.564	CEP83
618276	29:34555951-34561492	289.117	SPATA19
618451	7:21853462-21875067	308.917	LYRM7
618530	13:65476148-65477680	94.1733	ROMO1
618779	3:105687605-105709974	195.658	NSUN4
618905	10:81051302-81086496	583.096	FAM71D
732539	5:61729532-61778905	112.986	SARNP
767587	28:24215220-24261596	70.7785	CCAR1
767873	Un.8:1031172-1044759	53.8393	SNRPB2
767874	23:18247150-18252814	122.416	HSP90AB1
767877	20:33684866-33725543	104.367	CCDC152
767906	4:21207179-21208718	261.009	ARL4A
767908	Un.2349:48445-51842	213.932	RPL39
767909	21:68682612-68687969	860.211	C21H14orf2
767912	3:15580672-15587455	1458.26	TSACC
767914	2:6359813-6437993	680.259	C2H2orf88
767915	5:34668669-34693072	1540.25	C5H12orf54
767916	6:67694760-67828250	176.928	COX7B2
767923	4:105904870-105909171	100.573	FMC1
767925	18:55848321-55851847	72.489	RPL13A
767933	Y:24360418-24362269	328.074	HSFY2
767940	2:126496537-126513008	99.509	RBBP4
767951	1:153006695-153019410	186.617	PIGP
767954	16:68502666-68514739	88.365	SPATA45
767956	26:46150165-46157304	115.986	TEX36
767957	13:61623765-61633552	208.594	DEFB119
767958	29:41693676-41697402	478.669	TMEM258
767960	15:19943725-19978052	81.3066	C15H11orf88
767965	5:80565562-80583424	73.9099	TEX33
767969	16:2155468-2185456	114.492	LEMD1
767970	29:42251918-42270614	86.0675	ASRGL1
767974	12:84840489-84849318	108.613	MGC134473
767979	18:9284353-9287619	268.28	HSBP1
767980	1:112632696-112644011	54.1491	SSR3
767981	4:14060883-14085796	278.713	SEM1
767982	26:24579860-24585151	421.13	USMG5
767985	8:93575983-93580879	548.186	CKS2
767988	3:20359823-20367160	81.6655	RIIAD1
767993	6:74660159-74667524	481.029	SPINK2
767994	16:30118769-30154856	199.841	C16H1orf100
767995	8:65679462-65697825	178.933	HEMGN
767996	3:18436493-18438862	180.302	LELP1
767998	28:42981506-42998684	142.436	LRRC18
768000	22:49855456-49857352	1248.33	IQCF5
768008	4:9734835-9758264	76.1975	TMBIM7P
768011	Un.1232:8118-16748	949.425	MGC134093
768012	6:30421132-30422470	198.701	PDHA2
768014	20:18251504-18279878	64.4816	KIF2A
768015	11:30203347-30234951	150.738	PIGF
768018	3:111998318-112000958	514.292	TMCO2
768021	19:8840981-8841529	2638.69	MGC137055
768029	17:41844139-41976208	110.912	C17H4orf45
768032	3:83201170-83247189	53.1646	C3H1orf141
768062	18:6294741-6304859	302.821	DYNLRB2
768064	22:17153944-17157207	162.969	FANCD2OS
768066	16:57375482-57385806	418.444	TEX35
768227	15:62056687-62115569	74.7179	DNAJC24
768254	Y:16978676-16989725	123.281	ZNF280B
768311	11:90532305-90563768	232.672	YWHAQ
768317	20:35674153-35676751	2569.57	RPL37
768323	Un.1111:23886-24629	516.029	LOC768323
768327	7:17175925-17177199	179.171	RPL36
768330	2:73882629-73887810	440.616	DBI
774023	8:41400210-41411435	151.726	INSL6
777592	9:40600312-40605157	2776.43	FAM229B
777599	15:83965111-83992175	100.114	MS4A5
777785	8:104790056-104822456	699.456	TXNDC8
780805	3:63300564-63305598	237.782	SAMD13
780806	3:34127660-34212811	196.166	ADORA3
780809	10:81499005-81517210	191.724	VTI1B
780820	Un.660:26133-43030	50.2149	C18H16orf78
780846	4:108630654-108638333	51.8489	LOC780846
780878	28:13448640-13543693	85.482	PHYHIPL
781072	X:84100433-84101459	2735.43	NA
781112	Un.243:147283-162571	65.799	LOC781112
781191	X:84113460-84114208	12624.4	NA
781267	X:84759963-84760710	4531.97	NA
781311	X:84763606-84764354	4520.88	NA
781333	1:35368768-35418686	153.114	VGLL3
781423	7:30345830-30403702	1403.53	LOC781423
781474	5:16957452-17162109	61.4924	LRRIQ1
781500	4:74797645-74799315	191.8	TEX47
781546	25:26465931-26467988	560.165	C25H16orf82
781575	28:6364063-6378759	76.9087	TOMM20
781841	Un.89:107953-108694	4868.28	LOC781841
781895	X:18100056-18100776	847.979	LOC781895
781903	5:101475786-101493147	137.001	C5H12orf60
781911	X:13644596-13645517	260.942	LOC781911
781935	Un.394:103889-105120	786.336	LOC781935
782003	5:88044222-88086485	93.8966	SMCO2
782130	3:108815240-108823713	272.586	FAM183A
782317	11:38482701-38509066	89.458	C11H2orf73
782973	3:112398812-112400594	67.6945	OXCT2
783012	27:7262906-7266851	663.215	LOC783012
783058	X:16342812-16343547	8766.2	MGC148328
783113	3:18934597-18936224	68.4728	SPRR3
783362	Un.165:95077-96001	157.637	LOC783362
783399	8:107414960-107421204	184.447	LOC783399
783404	Un.165:102453-103213	1020.08	LOC783404
783415	26:43377040-43379869	256.776	FAM24A
783449	Un.165:109112-110427	283.929	NA
783451	Un.315:79403-81005	79.5263	BEX4
783646	3:15847345-15873875	55.8499	LOC783646
783986	17:14125815-14206979	154.631	ANAPC10
784038	5:35054156-35055093	132.247	LOC784038
784096	X:33850170-33850858	72.0991	NA
784212	X:33957834-33958526	75.7222	NA
784270	4:96130756-96137892	109.346	SMKR1
784495	13:60033853-60035427	1272.14	FAM209A
784593	7:31497454-31550227	75.9972	FAM170A
784825	4:9484833-9500929	86.9141	LRRD1
785001	10:19477395-19493209	64.0243	TMEM202
785289	Un.2114:7510-18609	50.278	NA
785386	5:119373740-119374218	77.4441	LOC785386
785417	13:61662171-61666273	87.5574	DEFB122A
785439	7:48844213-48871889	68.1001	NME5
785657	Un.4593:309-5997	70.3495	NA
785691	15:28112738-28114813	387.19	LOC785691
785781	28:43821935-43831541	207.662	C28H10orf53
786327	6:6388807-6424320	363.361	NA
786597	16:42206063-42206778	2856.97	LOC786597
786770	Un.127:299205-300267	507.232	NA
786899	6:5522320-5805042	391.69	NA
786928	18:45522894-45524359	50.9336	LOC786928
786942	X:8766728-8767790	162.297	LOC786942
786992	13:61684054-61694488	95.3764	DEFB123
787125	9:26353600-26362391	67.8084	CENPW
787653	17:72885516-72890165	81.6935	C17H5orf52
787914	8:26395289-26399778	286.102	RPS6
788142	3:22220529-22250914	78.1878	LOC788142
788471	14:15057584-15066385	89.8479	RNF139
788530	29:44922351-44923070	142.656	TMEM262
788801	23:33642887-33643764	119.394	LOC788801
788861	21:22665730-22669179	556.146	RPS17
788870	13:3156312-3183791	54.5591	ANKEF1
788940	Un.5144:5778-6845	242.906	NA
789037	5:118682535-118683600	706.79	DNAJB7
789486	7:20405813-20429114	267.145	NA
789501	18:62042786-62043716	66.3578	BOSTAUV1R424
789591	27:11434243-11475949	51.7222	NA
789894	18:17550015-17573579	58.2759	PAPD5
789897	Un.1271:7936-8713	564.886	NA
790027	27:16855655-16870793	213.207	CCDC110
790872	5:5959486-5995572	105.312	NAP1L1
790875	1:65528797-65747275	51.9437	GSK3B
790880	21:57239435-57259331	86.7768	ATXN3
100048949	27:36789280-36840175	267.502	ADAM3A
100048949	27:36908565-36970116	59.3741	ADAM3A
100125318	7:51053088-51065313	69.6843	IK
100125578	4:82574423-83328657	82.9174	SUGCT
100125779	1:71826584-71859782	176.744	PCYT1A
100125878	29:30488271-30494864	172.351	SSLP1
100125920	1:52461678-52462910	321.077	CCDC54
100125942	11:74453845-74458257	73.3241	ATRAID
100125949	22:49892439-49896426	425.969	LOC100125949
100126817	7:26159061-26169885	484.012	TEX43
100126817	7:23648627-23648862	362.059	TEX43
100137883	Un.2383:1400-3683	274.949	LOC100137883
100138038	4:45669723-45730370	55.3386	ARMC10
100138230	21:55861796-55863052	100.302	HYPK
100138847	Un.191:8003-9442	53.3214	CT83
100138870	10:11852941-11882922	51.6444	CLPX
100139208	2:123867927-123902318	97.6813	SP140L
100139661	1:64836647-64861155	80.8775	C1H3orf30
100139910	22:51838483-51908276	76.2549	PRKAR2A
100140431	25:40082810-40084304	164.728	FAM220A
100270792	18:45657793-45666672	328.645	COX6B1
100271685	Un.65:391496-418283	368.325	LOC100271685
100294981	11:61774855-61776839	212.555	C11H2orf74
100296376	19:44696006-44712697	420.784	C19H17orf105
100296459	18:65439942-65453299	100.572	C18H19orf18
100296529	X:17654838-17655446	147.358	LOC100296529
100296545	4:48256949-48274541	97.5128	LOC100296545
100296935	23:22919693-22924664	280.184	DEFB110
100297344	11:30789188-30802135	836.634	CALM2
100297578	4:109585399-109586753	88.9692	C4H7orf34
100300024	Un.54772:4253-14052	328.029	FABP12
100300164	Un.1109:13682-50149	144.868	EHBP1
100335722	5:119306254-119313223	50.7964	LOC100335722
100335832	Un.1516:7192-31667	65.8944	NA
100335836	7:88390053-88392605	232.52	NA
100335845	Un.2551:2666-6387	74.308	LOC100335845
100335880	Un.1013:48562-53866	131.096	NA
100336099	19:40644230-40646043	201.901	RPL19
100336225	X:85475677-85476467	850.193	NA
100336249	16:52186662-52188555	1765.75	LOC100336249
100336353	Un.5133:6766-7513	4378.78	NA
100336546	19:47737721-47779127	70.5739	NA
100337047	Un.52457:44860-57791	123.266	PHF7
100337215	10:22387504-22388251	130.164	LOC100337215
100532750	8:104291156-104452185	53.833	PALM2
100847151	27:36492563-36629359	50.9616	LOC100847151
100847253	Un.411:65166-65911	932.155	NA
100847317	18:54593686-54649379	69.1137	BSPH1
100847420	Un.1077:184-952	673.72	LOC100847420
100847519	X:9021806-9088988	451.662	NA
100847614	Un.222:140213-144793	51.103	LOC100847614
100847724	19:13747139-13749037	150.889	LOC100847724
100847755	26:31816033-31834369	277.812	BBIP1
100847786	17:13520025-13571573	53.449	C17H4orf51
100847905	29:30599253-30605417	63.9133	PATE3
100848508	23:30397085-30400533	55.6074	NA
100848577	8:109068199-109080134	226.986	TEX48
100848911	7:72785976-72793697	270.904	PTTG1
100849247	Un.2743:1417-5566	88.6117	NA
100850168	X:16347114-16347876	12068.6	LOC100850168
100850238	18:55503231-55505125	351.233	LOC100850238
100850938	Un.187:219890-221548	86.4161	LOC100850938
100851135	Un.127:161402-162462	253.547	NA
100851635	Un.50373:378-1155	564.886	NA
100851896	Un.2639:4818-5262	101.807	NA
100852084	Un.54753:22218-30552	172.142	LOC100852084
100913174	13:61446336-61450864	130.914	BBD126
101902760	17:55316815-55317205	492.431	LOC101902760
101903527	2:116547970-116563465	61.8599	NA
101905136	17:75232958-75237577	99.8474	LOC101905136
101905758	26:20648439-20650180	134.881	C26H10orf62
101905930	X:86160990-86161623	200.282	NA
101906111	29:9429242-9431343	66.7845	LOC101906111
101906117	4:89665874-89667460	112.684	RNF133
101906273	2:27449955-27450878	73.6906	LOC101906273
101906350	12:76502696-76506427	801.628	LOC101906350
101906427	12:76482017-76485645	77.7933	LOC101906427
101906565	1:97818811-97819382	67.1164	LOC101906565
101907093	29:23013317-23017323	348.137	CCDC179
101907137	23:27854113-27856733	50.4968	LOC101907137
101907255	26:42514458-42523996	112.969	LOC101907255
101908088	6:100858043-100860557	101.526	NA
101908253	Un.50986:20055-20493	93.7388	NA
101908360	23:27710791-27713411	50.4968	NA
101908438	6:23468614-23470833	61.2592	NA
101908834	Un.165:116572-118924	70.7151	NA
101908938	19:47697709-47712483	56.4394	NA
101909309	Un.893:19111-19555	59.5475	NA
101909361	Un.729:22229-22775	66.9427	NA
101909713	Un.2132:285-5736	98.5791	NA
101910036	Un.127:292243-293035	379.904	NA
101910115	25:11070709-11071154	95.7175	LOC101910115
101910196	Un.1913:8397-27231	70.3754	NA

## Sheet: matured oocyte
Gene	Name	Oocyte
ACCSL	237058	399561
CUFF.56339.1	70433.8	1908.19
TUBA1A	27499.1	23045.1
CUFF.48125.1	23340.7	16600.4
LOC100850199	14625.1	21574.1
KDELR2	11031.6	13671.1
ARNTL	8824.53	14946.4
LOC100850038	8572.53	10953.5
CUFF.75291.1	8380.53	7243.47
CUFF.86330.1	8011.31	7921.02
PDSS1	7911.62	9100.61
CUFF.47056.1	6061.79	6164.93
EXOSC9	6048.86	10357.8
CUFF.67982.1	6021.17	3912.11
COG5	5648.25	7847.63
CUFF.39630.3	5617.79	3923.81
TCP1	5483.02	6340.43
SURF1	5347.33	4904.5
CUFF.80780.1	5178.41	7542.36
LOC100849937	5067.64	6371.28
RIC3	5061.18	5821.37
LOC100296593	5015.95	10582.3
CUFF.67227.3	4793.49	2336.84
EIF5B	4475.03	5491.64
CUFF.18517.1	4463.03	3887.65
CUFF.48391.1	4427.96	3869.57
CUFF.67842.1	4400.26	1576.33
MKRN2	3780.89	3917.43
AGMAT	3683.04	5383.15
TAX1BP1	3673.81	4109.95
NEMF	3625.81	8115.67
CUFF.73600.1	3582.43	891.341
FTSJ3	3559.35	588.2
EIF4ENIF1	3487.35	1105.14
BTBD10	3458.74	7224.33
ZCCHC17	3457.81	2697.42
CUFF.39464.1	3449.5	4683.26
LOC100851757	3422.74	602.027
CUFF.1333.1	3331.35	155.293
MFAP1	3228.89	3784.48
AKIP1	3203.05	2843.14
CUFF.2070.1	3192.89	2463.42
TUBGCP4	3107.05	5270.4
MAP4	3073.82	1634.83
CUFF.37904.1	3071.97	2313.44
SUPT16H	3033.2	289.314
SETDB1	2965.82	3382.42
EIF3A	2928.89	2145.39
CCDC111	2874.43	5020.44
MFSD10	2770.13	2870.8
CUFF.51726.1	2660.28	3132.46
RAB1A	2641.82	2432.57
CUFF.40250.2	2634.44	1779.49
CUFF.83089.1	2594.74	2374.07
TFB1M	2551.36	3166.49
CUFF.14954.1	2501.51	2928.24
CUFF.20938.1	2494.13	1116.84
CUFF.47049.1	2470.13	105.302
FAM46C	2412.9	370.151
NPC1	2382.44	5467.17
RAF1	2259.67	1982.65
LOC100296613	2259.67	953.033
LOC512220	2200.59	3641.95
NDUFAF1	2196.9	1190.23
MARCKSL1	2159.98	3949.34
FAM149B1	2067.67	1581.65
ZCCHC3	2040.9	1581.65
DLGAP5	2025.21	3722.78
CUFF.19165.1	2016.9	4408.84
LOC100850844	2005.83	784.976
CUFF.44543.1	1975.37	3134.58
NID2	1949.52	2516.6
STAR	1932.9	1075.35
CUFF.65846.1	1844.29	1755.03
CUFF.51703.1	1842.44	595.646
LRP2BP	1838.75	311.65
COPG2	1835.06	3020.77
CUFF.90015.1	1821.21	771.148
CUFF.12036.1	1793.52	1778.43
ESRP2	1781.52	1708.23
MIA3	1775.98	2176.23
MLF1IP	1742.75	3649.39
CMTM3	1703.06	1665.68
CUFF.19067.1	1700.29	903.041
LOC100295417	1699.37	1036
METTL23	1651.37	2427.26
CUFF.67336.1	1639.37	796.676
DYNC1LI1	1630.14	1293.4
CUFF.24867.1	1630.14	978.56
MTMR2	1563.68	2308.13
MGC157082	1478.75	776.466
CUFF.58731.1	1464.91	2153.9
SRSF9	1446.45	2344.29
LOC100850450	1433.52	1922.02
CCDC109B	1430.76	2512.35
CUFF.22396.1	1424.29	1293.4
COQ6	1419.68	1813.53
CUFF.69802.1	1419.68	1342.33
TOR1A	1406.76	1849.69
LOC100849482	1397.52	3320.72
CHRNA5	1379.99	1701.84
CUFF.4525.1	1379.06	1371.05
CUFF.53794.1	1351.37	976.433
CUFF.54055.2	1337.53	1593.35
LOC100851409	1333.83	415.888
NUBP1	1331.99	1191.29
EME1	1328.29	355.26
CUFF.66953.1	1302.45	319.096
SMC4	1299.68	2078.38
SLA2	1293.22	895.596
LOC100849282	1286.76	4484.36
RNF149	1283.06	1025.36
CUFF.39977.1	1278.45	596.709
TMED6	1261.83	965.797
CUFF.23383.1	1259.06	550.972
TCTN1	1258.14	1638.03
POLG	1244.3	991.324
CUFF.76886.1	1243.37	1808.21
MAPRE1	1233.22	2110.29
ESRRA	1231.37	1730.56
ARHGAP35	1228.6	424.397
RETSAT	1221.22	1694.4
ELAC2	1201.83	795.612
LOC100851875	1195.37	3363.27
EIF2AK4	1195.37	2064.55
LOC100851589	1195.37	119.129
CUFF.64643.1	1183.37	1762.47
UNC50	1165.83	1739.07
CUFF.69696.1	1159.37	698.82
MEST	1121.53	671.165
KCTD3	1112.3	2400.66
RFC5	1089.22	595.646
SON	1085.53	1866.71
CD99L2	1077.22	1684.83
FAM159B	1074.45	1790.13
LOC100852384	1037.53	1417.85
TOP2B	1007.99	1488.05
UHRF1	1007.99	827.522
ABI3BP	985.837	1859.26
NSA2	972.914	1153
LOC100849859	965.529	706.265
RPGRIP1	949.837	739.239
ATP1B1	937.837	1289.15
UBAP1	926.76	408.443
SEMA4D	922.145	1250.86
C7H5orf45	918.453	1671
BTG4	903.684	1428.49
C16H1orf112	881.53	666.91
CUFF.3586.1	880.607	371.215
PARP12	875.068	982.815
CUFF.79371.1	873.222	82.9649
RHOQ	866.761	1717.8
PRG4	861.222	1174.27
TAF1D	853.838	1124.28
CUFF.33042.1	843.684	623.3
CHTF8	831.684	435.034
SLC25A26	827.069	965.797
TMEM85	818.761	1047.7
TRNT1	818.761	994.515
CUFF.49196.1	799.377	61.6919
C20H5orf44	798.454	20.2094
EIF4A1	796.608	1672.06
PEX10	791.069	680.738
CUFF.23193.1	785.531	192.521
CUFF.8521.1	784.608	1427.42
NME7	781.839	771.148
CCNA2	781.839	535.017
PDZD9	774.454	1055.14
CSDE1	769.839	988.133
EIF3M	768.916	1556.12
CUFF.26870.1	764.3	369.087
STAT3	761.531	1091.31
CUFF.63722.1	757.839	1340.2
GPR39	755.993	127.638
BAG2	737.531	776.466
CDK5R1	730.147	32.9732
CUFF.78298.1	725.531	165.93
HBP1	719.993	717.966
OOSP1	710.762	1149.81
CUFF.65759.1	709.839	834.967
AIMP2	705.224	347.814
LOC100849633	704.301	762.639
VRK2	702.455	1387
EXT2	675.686	715.838
CUFF.9070.1	675.686	559.481
CUFF.15954.1	671.993	914.741
LOC100851156	671.07	550.972
NUP88	663.686	958.351
CUFF.57784.1	663.686	216.985
CS	660.917	675.419
TTC16	649.84	875.386
DPPA3	643.378	1048.76
TUBA1C	643.378	492.471
CCDC64B	636.917	757.321
AKTIP	634.148	645.637
CENPF	634.148	19.1457
LOC100851729	630.455	1154.06
CAMKK2	626.763	122.32
TP53INP1	623.071	979.624
CNOT7	611.071	1308.29
PPL	603.686	377.597
NCOR1	599.994	63.8192
OSBPL9	599.071	1188.1
OSTALPHA	599.071	344.623
CUFF.50788.1	591.687	1724.18
CUFF.35719.2	588.917	156.357
IGF2BP3	587.071	468.007
CNOT6L	577.841	1127.47
CUFF.11708.1	577.841	632.873
RPS21	571.379	419.079
SLC20A1	569.533	502.044
DEK	566.764	864.75
CUFF.68036.1	564.918	849.859
SMAGP	564.918	826.458
LOC100851980	562.148	285.059
FAM208A	557.533	1191.29
SYCP3	551.995	776.466
CUFF.6825.1	548.302	1345.52
CUFF.6623.1	542.764	436.098
GRTP1	540.918	117.002
FOXO1	539.072	105.302
PPP1R35	535.379	220.176
TTC19	527.995	170.184
YIPF2	527.995	78.7103
TXNDC11	527.072	543.527
NCOA4	524.303	794.549
STT3B	519.687	2083.7
NSUN5	519.687	148.911
NRD1	515.072	452.052
DOCK1	514.149	241.449
PROX2	512.303	396.742
EIF5	507.687	561.609
AKIRIN2	506.764	770.085
KIF20B	503.995	569.054
AUTS2	503.072	462.689
BRI3	503.072	88.2832
GRIP1	497.534	341.433
CUFF.33311.1	496.611	69.1374
CUFF.66049.1	484.611	625.428
TMOD1	484.611	488.217
NAA30	482.765	909.423
UBE2D3	479.995	1106.2
CHERP	479.072	303.141
RASA1	479.072	289.314
2018-09-11	476.303	306.332
LAMA5	473.534	339.305
LOC100849213	472.611	370.151
CUFF.4197.1	471.688	418.016
CUFF.73679.1	470.765	380.788
CUFF.12388.1	466.149	225.494
LOC100851498	464.303	669.038
CUFF.68532.1	462.457	321.223
PPP2R5A	460.611	707.329
BOC	460.611	362.706
MPHOSPH9	459.688	598.836
BCAR4	459.688	476.516
ATAD5	452.303	606.282
MAP6D1	449.534	321.223
ST3GAL6	447.688	578.627
LOC100849715	445.842	58.5009
SLC12A5	444.919	237.195
HVCN1	442.15	544.59
LOC508486	442.15	190.394
GTF2A1	436.611	139.339
PABPN1	435.688	339.305
IQGAP1	434.765	520.126
CUFF.55137.1	431.996	270.168
H3F3B	427.38	276.55
SMC2	427.38	174.439
LOC100298796	425.534	507.362
GNPTG	422.765	187.203
FAM48A	419.996	259.531
TMEM131	419.996	36.1642
CAND2	419.073	674.356
HMGN2	415.381	740.302
TESK2	415.381	15.9548
BCCIP	414.458	439.289
CTNND1	414.458	321.223
ILF2	412.611	825.394
CUFF.11262.1	411.688	218.049
NAA20	409.842	374.406
SEH1L	406.15	403.124
CNNM2	406.15	262.722
TIMM8B	404.304	379.724
CRCP	400.611	516.935
CUFF.63732.1	399.688	349.942
ADD3	396.919	411.634
LOC522998	392.304	749.875
C13H20orf3	392.304	355.26
CHD4	391.381	1032.81
ZP2	391.381	569.054
LOC100849609	391.381	356.324
GPC4	390.458	512.681
CTNS	390.458	433.97
CNN3	390.458	390.361
CUFF.70627.1	389.535	80.8376
SWAP70	384.919	92.5378
OSGIN2	383.996	447.798
SKP2	382.15	461.625
CUFF.36110.1	382.15	322.287
GLIS1	380.304	326.541
NCOA5	378.458	491.408
REV1	378.458	247.831
SPTBN1	377.535	446.734
CDKN2A	375.689	490.344
EZR	373.843	364.833
DOC2A	373.843	132.957
LOC786254	372.919	343.56
TXNDC5	367.381	590.327
GRPEL1	366.458	416.952
LOC100852258	365.535	118.065
VAPA	364.612	552.036
CUFF.38879.1	360.92	1547.61
LOC100139161	359.996	486.089
NCBP1	359.996	406.315
C21H15orf63	359.996	391.424
ZMYND11	358.15	335.051
MARS	356.304	553.099
FBXO5	355.381	68.0738
PRC1	354.458	450.989
WAC	352.612	616.919
RLTPR	352.612	252.086
TH1L	351.689	343.56
AFAP1L2	349.843	664.783
POLR3GL	347.997	224.431
RNF34	347.074	571.181
ILDR1	347.074	321.223
WDR31	347.074	0
CUFF.6044.1	344.304	0
CUFF.28740.1	342.458	82.9649
C24H18orf8	340.612	580.754
UBE2H	340.612	305.268
GET4	337.843	418.016
ZNF79	337.843	79.774
SORL1	336.92	463.753
LOC100849460	335.997	5.31826
SLC3A1	335.074	3.19096
TBL1XR1	334.151	420.143
NPRL3	332.304	548.845
ANKRD17	332.304	84.0286
RIOK3	328.612	529.699
LOC100851173	327.689	31.9096
TMCC1	326.766	336.114
CUFF.83549.5	326.766	189.33
AURKA	325.843	254.213
CDCA8	325.843	226.558
CUFF.59664.4	324.92	345.687
ACTB	323.997	505.235
HMGN1	323.074	365.897
CUFF.54296.1	322.151	261.659
GOPC	322.151	222.303
COX6A1	319.382	342.496
MTIF3	319.382	73.392
CCDC135	318.458	280.804
PSMC5	318.458	121.256
NCAPG	317.535	567.991
SRPK1	316.612	412.697
CTSZ	313.843	358.451
PCBP1	313.843	352.069
HSP90AB1	313.843	302.077
ERRFI1	312.92	631.81
ZMYND8	312.92	44.6734
TEX9	310.151	595.646
FAM13C	306.459	152.102
PSMD1	304.612	62.7555
CUFF.1993.3	303.689	61.6919
HSP90B1	300.92	343.56
NUP35	299.997	692.438
ATXN7L1	299.997	180.821
TRAM1	299.997	57.4372
TTI2	299.074	299.95
NIT1	299.074	106.365
CUFF.64790.1	298.151	411.634
ESF1	298.151	154.23
CUFF.55828.1	297.228	722.22
CAPZA1	295.382	482.898
CALM1	295.382	436.098
DNAJC16	294.459	521.19
CERS2	292.613	382.915
PLAA	291.689	450.989
USP7	291.689	131.893
JAZF1	290.766	264.85
C3H1orf122	288.92	223.367
LOC789231	287.074	383.979
MAT2B	286.151	488.217
CUFF.84728.1	286.151	294.632
DNAH11	286.151	275.486
CUFF.71838.1	285.228	34.0369
UGP2	284.305	203.158
TP53BP1	282.459	128.702
PAIP1	280.613	567.991
ASF1B	280.613	381.851
ARMC1	280.613	287.186
UHRF2	279.69	459.498
C17H4orf29	279.69	421.206
CSNK1G3	279.69	412.697
GLUL	279.69	195.712
RHOF	278.767	273.359
SQSTM1	277.843	340.369
SRR	276.92	89.3468
PCNA	275.997	519.063
ARL13B	275.997	262.722
RBMS1	275.997	138.275
CBFB	275.074	472.262
RPS2	275.074	341.433
SREK1IP1	275.074	224.431
CUFF.75290.1	270.459	321.223
LOC100335379	270.459	108.493
ANGEL1	270.459	17.0184
LOC100850459	269.536	356.324
EIF3L	269.536	341.433
NUFIP2	268.613	354.196
TOMM6	267.69	475.453
USP1	267.69	325.478
CUFF.57081.1	267.69	208.476
PARL	266.767	488.217
MLLT11	266.767	443.543
TET3	266.767	324.414
EIF4A2	266.767	274.422
MLH1	266.767	166.993
MPP5	263.997	365.897
HMGCS1	263.997	307.396
C15H11orf31	263.997	283.995
PPM1B	263.074	343.56
SHMT1	263.074	254.213
HNRNPU	263.074	209.54
PDHA1	263.074	159.548
CUFF.75923.1	263.074	107.429
SLC18A2	262.151	363.769
CUFF.57612.2	258.459	18.0821
MXI1	255.69	122.32
ARID5B	254.767	145.72
GGNBP2	253.844	162.739
KIAA1967	253.844	43.6098
LOC100141212	252.921	455.243
UBE2N	252.921	391.424
YWHAH	252.921	292.504
ZNF235	252.921	15.9548
LOC100300830	251.998	413.761
TCEA1	251.998	385.042
TRIP12	251.998	316.969
LOC100849444	251.074	352.069
SERP1	251.074	351.005
CEP78	250.151	263.786
CDO1	248.305	635.001
CUFF.71211.1	248.305	522.253
RAP1A	248.305	396.742
SKP1	247.382	503.108
CTNNAL1	247.382	290.377
CUFF.52877.2	246.459	274.422
TOR1B	244.613	440.352
OAZ1	244.613	322.287
NAE1	243.69	624.364
CUFF.70336.1	242.767	381.851
STAU1	242.767	333.987
RFC4	241.844	353.133
TADA2A	240.921	372.278
CUFF.45376.1	240.921	328.669
ACOT11	240.921	114.874
CUL7	240.921	36.1642
NPM1	239.998	424.397
EPSTI1	239.998	411.634
FDX1	239.998	379.724
B3GALNT2	239.998	164.866
C16H1orf114	239.998	129.766
CUFF.64933.1	239.075	143.593
TWF1	238.152	495.662
CUFF.36073.1	238.152	264.85
PLEK2	237.228	363.769
PABPC4	237.228	318.032
CCDC73	237.228	274.422
SLC7A6OS	237.228	237.195
ZCCHC14	237.228	208.476
CRK	235.382	321.223
FBXW7	235.382	216.985
GPBP1	232.613	330.796
MMAA	232.613	305.268
FAM175A	231.69	89.3468
PPP1CB	228.921	447.798
BRCA2	228.921	165.93
LOC100849154	227.998	271.231
TBCE	227.075	278.677
NLK	227.075	164.866
LTBP3	227.075	51.0553
RAB10	226.152	236.131
MAP2K1	225.229	329.732
CUFF.17028.1	225.229	155.293
ACAT2	225.229	77.6466
ATRX	225.229	23.4004
TYMS	224.306	414.825
WDR26	224.306	408.443
SMC3	224.306	195.712
ZFP36L1	224.306	44.6734
FERMT2	223.382	227.622
PRKAR1A	223.382	218.049
THAP9	221.536	497.789
SUV39H2	221.536	125.511
NGLY1	220.613	388.233
ASAP1	220.613	297.823
LOC100849806	218.767	35.1005
LOC100336629	217.844	313.778
MELK	215.075	386.106
FAM108C1	215.075	304.205
EPB41L5	214.152	331.86
RAB11A	213.229	347.814
NBR1	213.229	230.813
CRYBG3	212.306	247.831
CCNH	212.306	234.004
RPL7L1	212.306	108.493
NO66	212.306	57.4372
C9H6orf120	211.383	269.104
EAF1	211.383	181.885
MAFG	210.459	9.57287
SS18	209.536	287.186
RPUSD3	209.536	58.5009
RDX	208.613	359.515
EIF3E	208.613	219.112
CDC5L	208.613	212.731
AHSA1	207.69	394.615
WDR19	206.767	338.242
LANCL1	206.767	257.404
LOC100335881	206.767	121.256
LOC100850994	206.767	64.8828
FOXE3	205.844	139.339
ELK4	205.844	130.829
MAPRE2	205.844	97.856
PPP2R5C	204.921	85.0922
SPG21	203.998	481.835
TSC22D2	203.998	312.714
FER	203.998	272.295
CKS2	203.075	402.061
RAB6A	202.152	463.753
DROSHA	202.152	303.141
LOC100852091	202.152	122.32
MGC152301	202.152	53.1826
ZFYVE1	201.229	114.874
ING3	200.306	31.9096
FAM184A	200.306	11.7002
ARL8B	199.383	429.716
SLC19A2	198.46	210.603
ARID1A	198.46	119.129
C3H1orf146	197.537	681.801
CHSY1	197.537	348.878
CLPX	197.537	229.749
NEIL3	196.613	445.67
TOMM22	196.613	159.548
ASPHD1	196.613	40.4188
CYFIP1	195.69	526.508
INPP5B	195.69	293.568
CENPV	195.69	282.932
CBLB	194.767	423.334
GFI1	194.767	335.051
WDR55	194.767	78.7103
AMOT	193.844	390.361
MYH3	193.844	252.086
AKAP11	193.844	180.821
CTSC	191.998	296.759
CENPE	191.998	142.529
TBPL1	191.075	474.389
LYSMD4	191.075	81.9013
PDIA5	190.152	515.872
MRPS18C	190.152	155.293
CUFF.72492.1	190.152	51.0553
MYF5	189.229	393.551
MTFR1	189.229	344.623
LONP1	189.229	70.2011
NRIP3	188.306	465.88
CSTF1	188.306	328.669
CUFF.67825.1	188.306	18.0821
BICC1	186.46	207.412
TPX2	185.537	177.63
JARID2	184.614	40.4188
CYB561D1	184.614	0
RGS16	183.691	362.706
PKD1L3	183.691	243.576
C13H20orf118	182.767	324.414
ALG6	181.844	281.868
ELOVL4	180.921	301.014
MSX1	180.921	221.24
WBP4	180.921	13.8275
ATP6V1C1	179.998	330.796
ZUFSP	179.998	196.776
SLC1A5	179.998	112.747
CUFF.70753.1	179.075	276.55
PLEKHF2	179.075	229.749
AP4M1	179.075	188.267
TFAP2B	179.075	37.2278
CSNK2B	178.152	351.005
C1H8orf42	178.152	339.305
DOK4	178.152	330.796
GCLC	178.152	312.714
RAI14	178.152	131.893
EIF1	177.229	437.161
ST13	177.229	278.677
WNT5A	177.229	225.494
PWP1	176.306	127.638
SRPK2	176.306	108.493
LCTL	176.306	88.2832
AGPS	175.383	328.669
CUFF.48213.1	175.383	170.184
PDIA6	174.46	460.562
BCL2L10	173.537	296.759
ZNF277	173.537	196.776
IDE	173.537	140.402
GALNT11	172.614	332.923
LOC100849456	172.614	198.903
ZNF215	172.614	171.248
GOLT1B	171.691	479.707
REXO2	171.691	305.268
SRPX	171.691	297.823
SERINC5	171.691	119.129
CUFF.8645.1	171.691	67.0101
BRD4	171.691	15.9548
C18H16orf57	170.768	351.005
SPRYD4	170.768	210.603
AZIN1	170.768	193.585
ARIH1	170.768	135.084
YWHAE	170.768	61.6919
CWC25	170.768	52.119
PILRA	170.768	0
MYO1B	169.844	504.171
TESC	169.844	293.568
NAA35	169.844	292.504
G3BP2	169.844	274.422
MOGAT1	169.844	229.749
LOC100335268	169.844	11.7002
EEA1	169.844	6.38192
RANBP9	168.921	347.814
ENAH	168.921	333.987
DYNC1I2	168.921	323.35
PROSER1	167.998	169.121
LOC515736	167.075	240.386
USP25	167.075	204.221
NSMCE4A	166.152	375.469
DTNB	166.152	54.2463
CUFF.73383.1	166.152	11.7002
PMCH	165.229	312.714
DICER1	165.229	238.258
PPP6C	165.229	222.303
DCP1A	165.229	130.829
ZNRF2	164.306	248.895
OPA1	164.306	207.412
LAMP2	164.306	154.23
HEY1	164.306	124.447
DCUN1D5	163.383	366.96
CKAP5	162.46	216.985
PDE8A	162.46	195.712
MKL1	162.46	45.7371
MYH2	162.46	23.4004
RNF114	161.537	262.722
TPK1	161.537	218.049
MYBBP1A	160.614	176.566
ZNF830	159.691	315.905
KIF18A	159.691	299.95
MKNK1	159.691	241.449
RALGPS2	159.691	192.521
HNRPDL	159.691	158.484
FTSJ2	159.691	84.0286
TOP1	159.691	82.9649
CCDC34	159.691	81.9013
CCDC88A	159.691	72.3284
RBL2	158.768	236.131
DERL1	158.768	195.712
EIF2C2	158.768	173.375
ASAP2	158.768	120.193
LIX1	158.768	88.2832
PRKACB	157.845	275.486
SLC7A2	157.845	190.394
LETMD1	157.845	108.493
RBBP8	157.845	42.5461
TUBG2	156.922	207.412
PPIG	156.922	48.928
AK5	155.998	203.158
LOC100850012	155.998	86.1559
LOC614741	155.998	45.7371
LOC100849096	155.998	22.3367
NUDT4	155.075	342.496
KPNA7	155.075	261.659
SCN8A	155.075	35.1005
RAD21	154.152	316.969
S100PBP	154.152	312.714
GOLPH3	154.152	297.823
LOC530653	154.152	227.622
LOC100140623	154.152	185.076
CDK17	154.152	165.93
FBXW11	154.152	159.548
COPA	154.152	157.421
PPAP2A	154.152	86.1559
SLC7A7	154.152	2.12731
CDK2AP2	153.229	227.622
CDV3	153.229	185.076
AURKC	153.229	177.63
CLUAP1	152.306	282.932
CUFF.86610.7	152.306	265.913
PRICKLE1	152.306	222.303
WDR76	152.306	187.203
FAM117B	152.306	178.694
MTF2	152.306	173.375
PAPD7	152.306	162.739
ECHDC2	152.306	145.72
MCM7	152.306	84.0286
ACSM3	152.306	63.8192
NSG1	152.306	6.38192
HIGD1D	151.383	265.913
NUP155	151.383	265.913
PPP2CA	151.383	194.648
TIMP3	151.383	175.503
LOC100852133	151.383	139.339
PAXIP1	151.383	60.6282
JOSD1	151.383	15.9548
CUFF.20329.1	151.383	11.7002
FAM161A	151.383	8.50922
USP53	150.46	248.895
MPZL3	150.46	223.367
PSMD11	150.46	31.9096
CEP170	149.537	308.459
CUFF.78002.3	149.537	165.93
PAPOLA	149.537	152.102
ATP2B1	149.537	78.7103
SP140L	149.537	71.2647
CYB5B	148.614	323.35
INTS9	148.614	192.521
TTC9C	148.614	152.102
LOC782386	147.691	187.203
FAM120A	147.691	130.829
STAG1	147.691	112.747
HMGB1	147.691	99.9834
RERE	147.691	79.774
SACM1L	146.768	226.558
CPEB1	146.768	72.3284
THYN1	146.768	26.5913
LOC100140997	146.768	20.2094
MEA1	146.768	3.19096
MLLT4	145.845	193.585
CEP95	145.845	148.911
CDCA3	145.845	129.766
BMP6	145.845	107.429
KCTD13	145.845	85.0922
CUFF.34779.1	145.845	43.6098
CETN2	144.922	275.486
TC2N	144.922	243.576
TXNDC9	144.922	204.221
USP46	144.922	189.33
TMEM181	144.922	162.739
PRKD3	144.922	97.856
STX18	144.922	94.6651
CUFF.40154.1	144.922	82.9649
DDX55	144.922	40.4188
C10H14orf166	143.999	221.24
DBN1	143.999	210.603
COX7A2L	143.999	196.776
CUFF.77001.1	143.999	74.4557
ALDH5A1	143.999	41.4825
ALKBH2	143.076	348.878
CDK2AP1	143.076	341.433
HAS2	143.076	244.64
RNF10	143.076	154.23
MLL3	143.076	109.556
PRRC2A	143.076	68.0738
TINF2	142.152	314.841
ALG13	142.152	295.695
RIMS2	142.152	169.121
CUFF.71270.1	142.152	152.102
FAM46B	142.152	152.102
NHSL1	142.152	135.084
LOC100851688	142.152	48.928
CUFF.76209.2	142.152	45.7371
LOC100851264	141.229	251.022
PBK	141.229	212.731
SCN5A	141.229	186.139
MGST2	141.229	151.039
SNX25	141.229	70.2011
LOC100851604	141.229	38.2915
XPR1	140.306	343.56
SEC63	140.306	72.3284
CPEB3	140.306	19.1457
ATF2	139.383	275.486
AMFR	139.383	265.913
LOC100852045	139.383	197.839
NRAS	139.383	152.102
PSMA5	138.46	370.151
RBBP4	138.46	331.86
CCNYL1	138.46	282.932
ARHGAP11A	138.46	105.302
BORA	137.537	280.804
ZAR1L	137.537	204.221
SNF8	137.537	135.084
LOC786246	137.537	85.0922
POLR2J	136.614	320.159
SUCLG2	136.614	230.813
FAM58A	136.614	195.712
FBXO9	136.614	179.757
NCOA6	136.614	168.057
TMEM59	135.691	331.86
EPB41L2	135.691	242.513
WDR48	135.691	166.993
TJP1	135.691	163.803
ATP10D	135.691	158.484
DAZL	135.691	141.466
MYO19	135.691	120.193
POLDIP3	135.691	92.5378
CELF1	135.691	42.5461
FER1L5	135.691	1.06365
MAPK8	134.768	220.176
VDAC1	134.768	176.566
RAB2A	134.768	154.23
NPAS3	134.768	40.4188
NADKD1	133.845	259.531
ZMPSTE24	133.845	185.076
LOC785554	133.845	106.365
FNBP4	132.922	266.977
IRF8	132.922	256.34
LOC532848	132.922	123.384
LOC574091	132.922	73.392
DYNC1LI2	132.922	52.119
GLE1	131.999	178.694
FAM76B	131.999	137.211
PAN3	131.076	221.24
CTNNA1	131.076	208.476
SYPL1	131.076	187.203
DDHD2	131.076	175.503
FKBP5	131.076	148.911
API5	131.076	111.684
SASS6	131.076	92.5378
ZFP91	131.076	91.4741
ZNF750	131.076	47.8644
MGC152281	130.153	315.905
SNW1	130.153	202.094
LOC510487	130.153	174.439
ADAM10	130.153	166.993
UBE2D2	130.153	129.766
EPB41L4B	129.23	154.23
MAGOH	129.23	114.874
STRN3	128.306	196.776
PPP2R1B	128.306	195.712
MCART1	128.306	181.885
LOC100850212	128.306	129.766
CCNG1	127.383	325.478
RPL11	127.383	325.478
CHRNA3	127.383	271.231
CUFF.13824.1	127.383	247.831
CSGALNACT2	127.383	229.749
LOC100140518	127.383	208.476
ATL2	127.383	155.293
NAV2	127.383	89.3468
CHPT1	127.383	82.9649
RAB21	126.46	171.248
RPL7A	126.46	88.2832
TACC3	126.46	71.2647
CTDSPL2	126.46	47.8644
LOC535781	126.46	18.0821
BPGM	125.537	270.168
NEK7	125.537	194.648
FKBP1A	125.537	184.012
RAD23B	125.537	136.148
C26H10orf137	125.537	99.9834
ZBTB43	125.537	96.7924
TADA2B	125.537	88.2832
FANCI	125.537	59.5646
MLL5	124.614	283.995
TMEM60	124.614	237.195
C13H20orf11	124.614	222.303
EIF4G2	124.614	210.603
PPIP5K2	124.614	172.312
ELAVL1	124.614	155.293
CUFF.68329.1	124.614	87.2195
ADAMTS18	123.691	237.195
MRPL49	123.691	223.367
PLEKHB2	123.691	213.794
ZFAND5	123.691	193.585
MCF2	123.691	111.684
LARP7	123.691	12.7638
TMBIM4	122.768	197.839
TRAFD1	122.768	106.365
PLEKHG7	122.768	95.7287
SRRM2	122.768	82.9649
QPCTL	122.768	65.9465
CUFF.67398.1	122.768	45.7371
CASP6	121.845	244.64
LOC100851992	121.845	220.176
DCLRE1A	121.845	189.33
CUL4B	121.845	168.057
SMAD5	121.845	146.784
MINA	121.845	126.575
TRIM13	120.922	203.158
TM7SF3	120.922	129.766
SDCCAG3	120.922	101.047
CUFF.23049.1	120.922	85.0922
FAM154A	120.922	25.5277
UBE2Z	120.922	24.464
GMPR2	120.922	9.57287
RNF146B	119.999	237.195
PSMG1	119.999	196.776
DLG5	119.999	98.9197
RYR3	119.999	84.0286
SREK1	119.999	42.5461
AP1AR	119.076	225.494
C10H15orf23	119.076	223.367
CUFF.13609.1	119.076	184.012
GLO1	119.076	129.766
DHX32	119.076	122.32
GAN	119.076	43.6098
CUFF.5552.1	118.153	163.803
WDSUB1	118.153	106.365
PHF13	118.153	97.856
PARP1	118.153	63.8192
CSK	118.153	12.7638
SAMD8	117.23	199.967
CUFF.68050.1	117.23	163.803
GFPT1	117.23	88.2832
CCZ1	116.307	280.804
TAF5	116.307	229.749
ITGB1	116.307	220.176
REPS1	116.307	216.985
JMJD4	116.307	0
THAP5	115.383	236.131
SPRYD7	115.383	231.876
SAR1A	115.383	212.731
SF3B1	115.383	179.757
METTL6	115.383	171.248
FAM169A	115.383	157.421
SRSF2	115.383	140.402
TMEM87A	115.383	118.065
NUMB	115.383	99.9834
PTPN11	115.383	99.9834
RTF1	115.383	37.2278
FBXL19	115.383	5.31826
POGK	114.46	332.923
MTERFD1	114.46	292.504
CCDC66	114.46	172.312
SGOL1	114.46	162.739
DCUN1D4	114.46	120.193
DLX6	114.46	37.2278
FBXO11	113.537	240.386
ACBD3	113.537	186.139
RARS2	113.537	165.93
CEP192	113.537	156.357
CTNNB1	113.537	129.766
CKAP2	113.537	90.4105
EIF5A	113.537	63.8192
CUFF.89080.1	113.537	59.5646
CUFF.63310.1	112.614	173.375
MIR1282	112.614	111.684
CUFF.1574.2	112.614	99.9834
AFF1	112.614	46.8007
CUFF.51155.1	111.691	289.314
GTPBP4	111.691	211.667
EXOSC8	111.691	199.967
TRIM65	111.691	177.63
WDYHV1	111.691	168.057
CDC42SE2	111.691	158.484
STRN	111.691	136.148
FOXK2	111.691	81.9013
WDR83	111.691	68.0738
RPS3	110.768	205.285
RNF115	110.768	185.076
KIF5B	110.768	155.293
ASPM	110.768	149.975
SLC15A4	110.768	146.784
TMSB4X	110.768	140.402
LEF1	110.768	94.6651
ZBTB11	110.768	81.9013
GPATCH1	110.768	28.7186
DARS	109.845	190.394
CEP57	109.845	158.484
NAP1L1	109.845	125.511
TRMT2A	109.845	65.9465
RYBP	109.845	59.5646
LOC100850270	109.845	55.3099
ABLIM1	109.845	28.7186
CUFF.38105.1	108.922	389.297
TRIM49	108.922	169.121
MBD4	108.922	154.23
LOC787940	108.922	153.166
WAPAL	108.922	139.339
DLG1	108.922	95.7287
HSPE1	108.922	58.5009
FOXO3	108.922	49.9917
BRD7	107.999	301.014
SLC35E3	107.999	264.85
PICALM	107.999	169.121
SH3BGRL2	107.999	162.739
LOC100848920	107.999	129.766
PPP1R14C	107.999	129.766
KIAA0226L	107.999	118.065
CUFF.47004.1	107.999	97.856
NR3C2	107.999	92.5378
PLEKHG1	107.999	85.0922
FAM20B	107.999	36.1642
CUFF.42139.2	107.999	8.50922
THOC7	107.076	227.622
YWHAG	107.076	169.121
MED4	107.076	162.739
SPCS3	107.076	146.784
DSTN	107.076	94.6651
CDC20	107.076	80.8376
LOC100849695	106.153	395.679
MSH6	106.153	143.593
CPEB4	106.153	130.829
RNF8	106.153	101.047
NAA50	105.23	231.876
SOAT1	105.23	216.985
WDR20	105.23	210.603
ZNF706	105.23	189.33
SGTB	105.23	154.23
TMPO	105.23	125.511
ZNF621	105.23	118.065
SSLP1	105.23	41.4825
FOXN3	105.23	20.2094
SPRY1	105.23	7.44557
LOC100850722	104.307	324.414
CETN3	104.307	224.431
RWDD4	104.307	156.357
MTHFD1	104.307	141.466
RCAN3	104.307	115.938
CENPP	104.307	98.9197
CRKL	104.307	91.4741
PIAS1	104.307	30.8459
USP8	104.307	15.9548
NIPBL	104.307	10.6365
KIAA0430	104.307	0
HDAC1	103.384	238.258
PARG	103.384	216.985
F3	103.384	182.948
TMEM14C	103.384	177.63
KDM1A	103.384	136.148
TMTC2	103.384	108.493
LOC510844	103.384	20.2094
SMC1B	103.384	12.7638
WASL	102.461	176.566
LIN7C	102.461	154.23
NETO2	102.461	120.193
ANGEL2	102.461	61.6919
CKAP4	102.461	55.3099
PPP1R12C	102.461	15.9548
LOC523153	101.537	163.803
CUFF.27916.1	101.537	141.466
LOC100851735	101.537	109.556
TMEM194A	101.537	90.4105
UACA	101.537	84.0286
TRAF3IP3	101.537	82.9649
RSU1	101.537	81.9013
CUFF.55999.1	101.537	32.9732
ITGA2	101.537	25.5277
OCIAD1	100.614	215.921
CENPL	100.614	180.821
RAP2A	100.614	166.993
CUFF.56926.1	100.614	157.421
APH1B	100.614	104.238
SLC36A1	100.614	84.0286
CUFF.56350.2	100.614	76.583
RFXANK	100.614	9.57287
POGZ	99.6913	218.049
EIF4E	99.6913	145.72
VAMP3	99.6913	142.529
ERMP1	99.6913	138.275
PPIL4	99.6913	125.511
CSPP1	99.6913	121.256
AGTR1	99.6913	86.1559
LPCAT3	99.6913	25.5277
CARM1	99.6913	6.38192
C23H6orf106	99.6913	2.12731
TMCC3	98.7683	188.267
WTAP	98.7683	149.975
CUFF.9073.1	98.7683	109.556
SSH2	98.7683	80.8376
USP37	98.7683	79.774
SPATS2	98.7683	78.7103
CUFF.10144.3	97.8452	319.096
OSTF1	97.8452	254.213
SUPV3L1	97.8452	174.439
JAK1	97.8452	155.293
WDFY1	97.8452	151.039
CUFF.35631.1	97.8452	129.766
IGF2R	97.8452	87.2195
NLRP9	97.8452	87.2195
HN1L	97.8452	55.3099
ABR	97.8452	14.8911
SNRPE	96.9221	287.186
IFRD1	96.9221	158.484
STK35	96.9221	151.039
SEC61A2	96.9221	144.657
CACHD1	96.9221	115.938
COPB1	96.9221	103.174
RAB30	96.9221	97.856
ESPL1	96.9221	76.583
MAK16	96.9221	73.392
TP53I13	96.9221	12.7638
CUFF.39728.1	96.9221	5.31826
CUFF.72743.3	96.9221	2.12731
TM7SF2	96.9221	2.12731
EXOC5	95.9991	228.685
ADORA2B	95.9991	164.866
RPL4	95.9991	161.675
AGBL2	95.9991	158.484
MCMBP	95.9991	129.766
CUFF.24467.1	95.9991	85.0922
MAPK4	95.9991	77.6466
C23H6orf228	95.9991	73.392
PPM1E	95.9991	57.4372
PBRM1	95.9991	41.4825
RAC1	95.076	189.33
TRIM36	95.076	171.248
TMEM184C	95.076	166.993
GNB1	95.076	157.421
EFEMP1	95.076	135.084
SYNE2	95.076	127.638
WDR47	95.076	127.638
DAZAP2	95.076	92.5378
RPN1	95.076	84.0286
NCBP2	95.076	82.9649
LHX2	95.076	48.928
SMC6	95.076	43.6098
SSSCA1	95.076	9.57287
CDC27	94.1529	178.694
TMEM188	94.1529	164.866
TFG	94.1529	123.384
RABGEF1	94.1529	81.9013
DYNLL2	94.1529	54.2463
CUFF.23588.1	94.1529	37.2278
TRIM8	94.1529	24.464
CUFF.16213.1	93.2299	104.238
SENP6	93.2299	102.111
HERC1	93.2299	61.6919
LOC100850819	93.2299	60.6282
CUFF.28574.1	93.2299	39.3551
CDC6	93.2299	20.2094
TYW1	92.3068	215.921
HTATIP2	92.3068	204.221
MCM6	92.3068	185.076
LOC100850711	92.3068	184.012
HMMR	92.3068	174.439
ATAD1	92.3068	128.702
TOR2A	92.3068	47.8644
BAZ1A	92.3068	44.6734
UBXN4	92.3068	30.8459
LOC100137763	92.3068	20.2094
ZC3HAV1	92.3068	8.50922
SUDS3	91.3837	143.593
ATP5S	91.3837	120.193
ARHGAP17	91.3837	115.938
COG6	91.3837	107.429
DMTF1	90.4607	132.957
TNPO1	90.4607	126.575
POLR1C	90.4607	123.384
HP1BP3	90.4607	88.2832
SEC23A	90.4607	69.1374
REV3L	90.4607	54.2463
WDR12	90.4607	9.57287
SHC1	89.5376	152.102
LOC100851916	89.5376	140.402
RNF19B	89.5376	130.829
TPR	89.5376	113.811
HNRNPF	89.5376	103.174
RAB5B	89.5376	80.8376
PPARGC1A	89.5376	48.928
HERPUD2	88.6145	195.712
SEC31A	88.6145	191.457
SFT2D1	88.6145	168.057
ADIPOR1	88.6145	141.466
AMPD3	88.6145	136.148
MAEL	88.6145	126.575
ARID2	88.6145	125.511
PRR7	88.6145	125.511
TCEB2	88.6145	103.174
FBXL14	88.6145	95.7287
CYB5A	88.6145	81.9013
FEZ2	88.6145	80.8376
PPP2R5E	88.6145	75.5193
TNFRSF10A	88.6145	45.7371
CUFF.75025.1	88.6145	43.6098
CPNE2	88.6145	42.5461
UXT	88.6145	0
KIAA0494	87.6915	199.967
VCL	87.6915	189.33
HADH	87.6915	181.885
C5H22orf28	87.6915	130.829
TM9SF3	87.6915	128.702
NCOA2	87.6915	109.556
SAE1	87.6915	87.2195
DCAF12	87.6915	55.3099
CUFF.17805.3	87.6915	49.9917
OSMR	87.6915	40.4188
HMGXB4	87.6915	28.7186
DCAF4	87.6915	0
CUFF.36872.4	86.7684	181.885
MNS1	86.7684	148.911
SOS1	86.7684	137.211
EGLN3	86.7684	112.747
SYNCRIP	86.7684	107.429
IL23A	86.7684	91.4741
CUTA	86.7684	85.0922
GRPEL2	86.7684	82.9649
CEPT1	86.7684	76.583
DSEL	86.7684	67.0101
LOC100852216	86.7684	53.1826
CMTM4	86.7684	45.7371
AKAP8	86.7684	32.9732
CUFF.16006.1	86.7684	5.31826
PNRC2	85.8453	172.312
GOSR2	85.8453	171.248
TMED7	85.8453	166.993
TP53BP2	85.8453	161.675
CLINT1	85.8453	143.593
RYK	85.8453	143.593
ZBTB2	85.8453	142.529
NKX3-1	85.8453	135.084
RGNEF	85.8453	125.511
ACVR2A	85.8453	121.256
PHAX	85.8453	119.129
SMEK2	85.8453	102.111
ATP6V1B2	85.8453	88.2832
ZC3H14	85.8453	73.392
UBE2I	85.8453	58.5009
NUDT6	85.8453	36.1642
CASC4	84.9222	179.757
TEX2	84.9222	125.511
SEC13	84.9222	124.447
RB1CC1	84.9222	113.811
TBRG1	84.9222	112.747
ABI1	84.9222	89.3468
PPEF2	84.9222	2.12731
SYVN1	83.9992	274.422
TMEM159	83.9992	221.24
CUFF.85017.4	83.9992	194.648
ORC5	83.9992	159.548
ESCO2	83.9992	137.211
GTSF1	83.9992	132.957
ECT2	83.9992	108.493
SNHG12	83.9992	99.9834
SCLT1	83.9992	95.7287
RBM6	83.9992	71.2647
BYSL	83.9992	51.0553
SNX16	83.9992	45.7371
EBF1	83.9992	19.1457
ZNF24	83.0761	140.402
ATP5F1	83.0761	130.829
CDH23	83.0761	129.766
C9H6orf221	83.0761	125.511
ATP11B	83.0761	114.874
PHYHIPL	83.0761	104.238
SRSF4	83.0761	91.4741
FAM126B	83.0761	28.7186
CUFF.34608.1	83.0761	22.3367
ARID4A	83.0761	1.06365
CUFF.58235.3	83.0761	0
CACNA2D1	82.153	186.139
USP2	82.153	80.8376
MTMR3	82.153	65.9465
COLEC12	82.153	51.0553
RIIAD1	82.153	26.5913
CUFF.57645.1	82.153	14.8911
CIRBP	82.153	9.57287
LYAR	82.153	2.12731
STRAP	81.23	193.585
TMEM233	81.23	119.129
RNF38	81.23	91.4741
ZNF436	81.23	86.1559
PDE8B	81.23	74.4557
NMD3	81.23	54.2463
USP34	81.23	37.2278
YBX1	81.23	30.8459
NGDN	80.3069	182.948
FAM190B	80.3069	171.248
SEC61B	80.3069	171.248
MOCS2	80.3069	136.148
SIPA1L2	80.3069	135.084
SARNP	80.3069	131.893
HNRNPC	80.3069	123.384
CDH3	80.3069	112.747
IQCB1	80.3069	112.747
USP48	80.3069	97.856
IGFBP7	80.3069	93.6014
C29H11orf48	80.3069	88.2832
CA14	80.3069	22.3367
CUFF.57642.2	80.3069	13.8275
PHF20	80.3069	10.6365
LRRC59	79.3838	208.476
C1QBP	79.3838	194.648
POLE2	79.3838	187.203
NUP160	79.3838	177.63
SLC44A5	79.3838	172.312
CDK9	79.3838	141.466
DIRAS2	79.3838	125.511
TRIM59	79.3838	121.256
LRIG3	79.3838	118.065
POC5	79.3838	106.365
TIPIN	79.3838	103.174
CDH1	79.3838	102.111
RCOR2	79.3838	97.856
INSIG1	79.3838	74.4557
GOLGA4	79.3838	42.5461
ZAR1	79.3838	30.8459
ZNF462	79.3838	24.464
MAD2L1BP	78.4608	201.03
PRDM13	78.4608	199.967
TAF2	78.4608	130.829
GTF2F2	78.4608	110.62
GRM8	78.4608	101.047
C6H4orf21	78.4608	98.9197
HSPA4L	78.4608	85.0922
SNX27	78.4608	53.1826
PIGW	78.4608	45.7371
GCC2	78.4608	5.31826
STK39	77.5377	270.168
RECQL	77.5377	195.712
ABCB10	77.5377	152.102
CSNK2A2	77.5377	123.384
GMCL1	77.5377	113.811
CUFF.25975.1	77.5377	78.7103
NANOS1	77.5377	78.7103
FBXO32	77.5377	75.5193
EIF2AK2	77.5377	61.6919
WDR34	77.5377	47.8644
KIAA1009	77.5377	38.2915
LOC100849847	77.5377	8.50922
PPM1A	76.6146	169.121
PTAR1	76.6146	165.93
RAD9A	76.6146	142.529
AHCTF1	76.6146	121.256
DENND5A	76.6146	111.684
CUFF.82113.1	76.6146	108.493
MCM4	76.6146	94.6651
CUFF.33176.2	76.6146	85.0922
ZRANB3	76.6146	71.2647
TLCD1	76.6146	37.2278
PEX2	76.6146	31.9096
MORN4	75.6916	174.439
BLCAP	75.6916	168.057
HNRNPA1	75.6916	132.957
DNAJA2	75.6916	85.0922
METTL20	75.6916	76.583
EIF4G3	75.6916	13.8275
SNRPG	74.7685	226.558
TRAPPC2	74.7685	161.675
ENY2	74.7685	144.657
DNMT1	74.7685	114.874
RAP2C	74.7685	113.811
APBB2	74.7685	111.684
BEND4	74.7685	85.0922
FBXO43	74.7685	78.7103
CSF1R	74.7685	59.5646
PCBP2	74.7685	53.1826
FAM18A	74.7685	44.6734
LOC100337329	74.7685	41.4825
DDB1	74.7685	38.2915
UBE2E1	73.8454	173.375
C10H5orf13	73.8454	147.848
TMX3	73.8454	124.447
GDF9	73.8454	123.384
EIF2A	73.8454	120.193
SNRPD3	73.8454	120.193
RAD51AP1	73.8454	104.238
CUFF.48123.9	73.8454	93.6014
HNRNPUL1	73.8454	73.392
RNF207	73.8454	69.1374
USP22	73.8454	58.5009
ADCY3	73.8454	54.2463
UPF1	73.8454	44.6734
CUFF.24756.1	73.8454	42.5461
TRPT1	73.8454	27.655
CFB	73.8454	26.5913
NFRKB	73.8454	25.5277
CUFF.62373.1	73.8454	14.8911
RPL12	73.8454	1.06365
TECTB	72.9224	165.93
LOC100335564	72.9224	127.638
SSX2IP	72.9224	117.002
TBC1D14	72.9224	109.556
FBXL4	72.9224	90.4105
PARN	72.9224	63.8192
PDXDC1	72.9224	61.6919
LRIG1	72.9224	47.8644
LOC509810	72.9224	23.4004
YBX2	72.9224	18.0821
GPR44	72.9224	1.06365
SMAD1	71.9993	146.784
VTI1B	71.9993	142.529
VEZF1	71.9993	124.447
FAM21A	71.9993	99.9834
UNG	71.9993	73.392
CHEK1	71.9993	69.1374
MAPK8IP3	71.9993	69.1374
EEF1A1	71.9993	55.3099
NCOA1	71.9993	40.4188
CERS5	71.9993	23.4004
SSB	71.9993	7.44557
CUFF.29707.1	71.9993	0
CSTB	71.0762	108.493
CUFF.18821.1	71.0762	106.365
CCT8	71.0762	93.6014
PPP4R2	71.0762	73.392
HMBOX1	71.0762	67.0101
SET	71.0762	57.4372
FAM164A	71.0762	48.928
DCLRE1C	71.0762	31.9096
CUFF.73596.1	71.0762	28.7186
KIF3A	71.0762	9.57287
RPS27A	70.1532	136.148
DHX40	70.1532	105.302
MKLN1	70.1532	105.302
TRIM24	70.1532	72.3284
KAT6B	70.1532	68.0738
SF1	70.1532	51.0553
HMG20A	70.1532	38.2915
CUFF.28251.1	70.1532	11.7002
ORC6	69.2301	181.885
LOC781886	69.2301	138.275
C16H1orf55	69.2301	136.148
GNL3	69.2301	125.511
BTF3	69.2301	122.32
COQ10B	69.2301	104.238
APAF1	69.2301	98.9197
CUX2	69.2301	78.7103
SEPHS2	69.2301	58.5009
ZBTB5	69.2301	53.1826
LIG1	69.2301	46.8007
CUFF.32536.1	69.2301	24.464
HSP90AA1	69.2301	23.4004
NKIRAS2	69.2301	23.4004
LOC100851969	69.2301	18.0821
SNTB2	69.2301	8.50922
C24H18orf21	69.2301	1.06365
MORF4L2	68.307	187.203
YIPF5	68.307	111.684
HMGB2	68.307	89.3468
KLF11	68.307	68.0738
SFI1	68.307	65.9465
TIPRL	68.307	65.9465
CRNKL1	68.307	62.7555
THOC3	68.307	56.3736
ZNF266	68.307	55.3099
LOC100851522	68.307	36.1642
TNRC6A	68.307	31.9096
LOC100851655	68.307	24.464
RASAL2	68.307	23.4004
R3HDM2	68.307	15.9548
DHX36	67.384	165.93
FNBP1L	67.384	130.829
RHOT1	67.384	113.811
TET2	67.384	105.302
ESRP1	67.384	98.9197
PAWR	67.384	96.7924
CUFF.67239.2	67.384	87.2195
DPY30	67.384	85.0922
LGALS3	67.384	82.9649
MYLIP	67.384	65.9465
ZNF187	67.384	35.1005
BNIP1	67.384	12.7638
FARP1	67.384	0
E2F5	66.4609	196.776
NUDT9	66.4609	143.593
SPTLC1	66.4609	141.466
PSPH	66.4609	128.702
RIPK1	66.4609	115.938
VPS16	66.4609	107.429
RDH11	66.4609	99.9834
TPD52L2	66.4609	85.0922
CBFA2T2	66.4609	84.0286
GLS2	66.4609	64.8828
YTHDF1	66.4609	49.9917
SUGT1	66.4609	23.4004
CDCA7L	66.4609	22.3367
KIAA0664	66.4609	15.9548
CUFF.29726.2	66.4609	14.8911
RRAGC	66.4609	14.8911
TOMM20L	66.4609	0
YWHAZ	66.4609	0
CEP57L1	65.5378	153.166
NUDT11	65.5378	152.102
PSMB2	65.5378	140.402
DNAJB11	65.5378	132.957
IFNGR1	65.5378	132.957
RAD1	65.5378	121.256
GOLGA7	65.5378	119.129
BMPR1A	65.5378	99.9834
HNRNPL	65.5378	93.6014
EIF4EBP2	65.5378	92.5378
INADL	65.5378	84.0286
RICTOR	65.5378	78.7103
SSFA2	65.5378	68.0738
C5H12orf35	65.5378	58.5009
CUFF.4220.1	65.5378	58.5009
BZW1	65.5378	53.1826
LOC616167	65.5378	53.1826
RAB15	65.5378	51.0553
ADD1	65.5378	48.928
SCYL2	65.5378	48.928
UBE2Q1	65.5378	39.3551
CDYL	65.5378	36.1642
SRRD	65.5378	20.2094
PLCL2	65.5378	19.1457
GPATCH8	65.5378	9.57287
CUFF.52894.1	64.6148	130.829
FAM72A	64.6148	105.302
ALMS1	64.6148	97.856
PALB2	64.6148	97.856
KALRN	64.6148	73.392
UBL3	64.6148	55.3099
LOC783466	64.6148	49.9917
NME2	64.6148	47.8644
SYTL2	64.6148	46.8007
LOC100851920	64.6148	42.5461
TRIP11	64.6148	31.9096
DNAJC9	64.6148	28.7186
CUFF.18265.1	64.6148	15.9548
SUN2	64.6148	15.9548
PRUNE2	64.6148	7.44557
ANKRD12	64.6148	0
CUFF.87978.1	63.6917	294.632
TBCC	63.6917	202.094
PPTC7	63.6917	181.885
MRPL18	63.6917	129.766
FAM8A1	63.6917	115.938
CUFF.30071.2	63.6917	99.9834
DUSP7	63.6917	88.2832
MRPS10	63.6917	87.2195
JAG1	63.6917	86.1559
OTUD3	63.6917	68.0738
MCM10	63.6917	58.5009
ITGAE	63.6917	56.3736
TAF12	63.6917	53.1826
KCMF1	63.6917	51.0553
EXOSC3	63.6917	48.928
CEP135	63.6917	43.6098
CUFF.53806.7	63.6917	29.7823
DDOST	63.6917	25.5277
RFX7	63.6917	20.2094
PTTG1	63.6917	14.8911
KIAA0195	63.6917	8.50922
TMEM50B	62.7686	166.993
CUFF.82323.1	62.7686	134.02
POLR2H	62.7686	127.638
GTF2H3	62.7686	119.129
GLTP	62.7686	118.065
TOMM20	62.7686	111.684
SHCBP1	62.7686	103.174
PDIA4	62.7686	92.5378
SLC31A2	62.7686	82.9649
RPL15	62.7686	78.7103
INPPL1	62.7686	73.392
KIF4A	62.7686	72.3284
CTSB	62.7686	64.8828
PBX3	62.7686	39.3551
SEC16B	62.7686	22.3367
ITGB1BP1	62.7686	18.0821
ROBO1	62.7686	9.57287
ZFR	62.7686	6.38192
TNRC6B	62.7686	4.25461
HIBADH	61.8456	198.903
PIGY	61.8456	170.184
DVL2	61.8456	108.493
SNRPF	61.8456	95.7287
C11H2orf29	61.8456	93.6014
HSPA14	61.8456	89.3468
PTGES3	61.8456	84.0286
POLR2C	61.8456	82.9649
FAM168B	61.8456	75.5193
ZFX	61.8456	73.392
PAPD4	61.8456	71.2647
LOC538992	61.8456	70.2011
VPS72	61.8456	70.2011
ANLN	61.8456	67.0101
CUFF.35571.1	61.8456	61.6919
TXNL1	61.8456	61.6919
LOC100852207	61.8456	55.3099
KIAA0753	61.8456	53.1826
INSIG2	61.8456	29.7823
STK4	61.8456	29.7823
CLSTN1	61.8456	21.2731
DDX42	61.8456	19.1457
UBN1	61.8456	12.7638
LOC100849253	61.8456	2.12731
GIPC2	60.9225	125.511
LOC614993	60.9225	109.556
TMED4	60.9225	104.238
CEP120	60.9225	94.6651
CAST	60.9225	88.2832
PHF10	60.9225	76.583
MKI67IP	60.9225	70.2011
ACVR1	60.9225	59.5646
H2AFX	60.9225	55.3099
PGAM5	60.9225	41.4825
PLEKHH3	60.9225	34.0369
TAOK3	60.9225	12.7638
LOC100847576	60.9225	6.38192
THOC2	60.9225	3.19096
MID1	60.9225	1.06365
UBE2O	60.9225	0
ARL1	59.9994	181.885
LNX2	59.9994	118.065
TTC27	59.9994	118.065
PHLPP2	59.9994	110.62
ANKLE2	59.9994	82.9649
CUFF.23900.1	59.9994	79.774
CHMP2A	59.9994	78.7103
DPP8	59.9994	71.2647
BAZ1B	59.9994	63.8192
SLBP	59.9994	61.6919
AHCYL1	59.9994	38.2915
SVIL	59.9994	27.655
UFL1	59.9994	26.5913
CUFF.69779.1	59.9994	25.5277
DDX24	59.9994	12.7638
SMARCC2	59.9994	10.6365
LOC100851451	59.9994	7.44557
CEP164	59.9994	4.25461
KBTBD4	59.9994	1.06365
ABCF3	59.9994	0
NRSN1	59.9994	0
ACTR3	59.0763	138.275
CUFF.27550.1	59.0763	112.747
ILK	59.0763	109.556
LOC541149	59.0763	88.2832
ANK3	59.0763	87.2195
UBXN2B	59.0763	85.0922
C8H9orf102	59.0763	77.6466
PFDN2	59.0763	67.0101
ANP32E	59.0763	59.5646
GNS	59.0763	59.5646
CUFF.83352.2	59.0763	58.5009
KIAA0922	59.0763	58.5009
SLC16A1	59.0763	58.5009
PLIN2	59.0763	53.1826
KIF5C	59.0763	47.8644
EIF2AK1	59.0763	39.3551
LNX1	59.0763	31.9096
XPC	59.0763	31.9096
LOC100849405	59.0763	29.7823
KIAA1524	59.0763	25.5277
BAZ2A	59.0763	23.4004
CCNI	59.0763	23.4004
RBM38	59.0763	20.2094
NOP58	59.0763	17.0184
LOC789486	59.0763	14.8911
CWC22	59.0763	11.7002
ALDH2	59.0763	6.38192
CUFF.5787.1	59.0763	0
CUFF.61857.1	59.0763	0
RNF2	58.1533	126.575
RAD50	58.1533	112.747
RPS28	58.1533	110.62
PXK	58.1533	105.302
PGM2L1	58.1533	89.3468
HNRNPK	58.1533	85.0922
TTC3	58.1533	75.5193
TUB	58.1533	75.5193
SDCBP	58.1533	72.3284
NFYB	58.1533	71.2647
ARF6	58.1533	63.8192
LOC100851720	58.1533	43.6098
KIAA0913	58.1533	38.2915
SMAD2	58.1533	38.2915
LUC7L3	58.1533	35.1005
CDKL2	58.1533	31.9096
CUFF.79353.4	58.1533	29.7823
DYRK1A	58.1533	20.2094
TOPORS	58.1533	13.8275
CUFF.40241.1	58.1533	6.38192
TTN	58.1533	5.31826
SLC16A11	58.1533	0
CHMP5	57.2302	166.993
NUDT21	57.2302	135.084
AKAP9	57.2302	95.7287
PPIH	57.2302	87.2195
EXT1	57.2302	65.9465
ARHGAP12	57.2302	63.8192
ECHDC1	57.2302	52.119
MPP7	57.2302	46.8007
NUPL1	57.2302	46.8007
KLHL8	57.2302	45.7371
GLUD1	57.2302	41.4825
TMEM30A	57.2302	32.9732
LOC618143	57.2302	6.38192
ABHD10	56.3071	161.675
CUFF.36170.1	56.3071	91.4741
HEY2	56.3071	89.3468
TANK	56.3071	86.1559
RAB28	56.3071	84.0286
LOC506293	56.3071	78.7103
MOB1A	56.3071	77.6466
USP15	56.3071	74.4557
BZW2	56.3071	71.2647
LOC100851694	56.3071	60.6282
TROAP	56.3071	56.3736
CTR9	56.3071	55.3099
VPS35	56.3071	41.4825
FURIN	56.3071	31.9096
LOC100851428	56.3071	23.4004
PDE6A	56.3071	20.2094
LOC100849445	56.3071	18.0821
C2H1orf135	56.3071	15.9548
RAD23A	56.3071	15.9548
DENND4C	56.3071	11.7002
GTF3A	56.3071	9.57287
RPS24	56.3071	3.19096
CAPN7	55.3841	128.702
RBM17	55.3841	119.129
ATG3	55.3841	114.874
CUFF.51296.1	55.3841	103.174
CUFF.35709.2	55.3841	101.047
PLEKHA3	55.3841	90.4105
LSM14B	55.3841	88.2832
2018-03-06	55.3841	87.2195
ZFAND6	55.3841	75.5193
C8H9orf72	55.3841	73.392
NOB1	55.3841	67.0101
PPWD1	55.3841	60.6282
POLB	55.3841	58.5009
FOXJ3	55.3841	56.3736
NHP2L1	55.3841	49.9917
LONRF1	55.3841	48.928
TAF15	55.3841	41.4825
ABCF2	55.3841	39.3551
CFDP1	55.3841	39.3551
ARL6IP1	55.3841	36.1642
NAA15	55.3841	34.0369
PPME1	55.3841	23.4004
FAM149A	55.3841	13.8275
EIF3H	55.3841	12.7638
KLHDC2	54.461	174.439
GLCE	54.461	145.72
GSR	54.461	144.657
TMEM39A	54.461	134.02
YAF2	54.461	130.829
PPP1CC	54.461	118.065
FBXL5	54.461	102.111
GCH1	54.461	90.4105
C6H4orf34	54.461	77.6466
RNF145	54.461	69.1374
FRYL	54.461	67.0101
SMNDC1	54.461	62.7555
ZFP106	54.461	61.6919
FBXL20	54.461	57.4372
UBE2K	54.461	44.6734
ABL1	54.461	36.1642
PSIP1	54.461	30.8459
CTTN	54.461	26.5913
RACGAP1	54.461	26.5913
MYO6	54.461	17.0184
ELL3	54.461	9.57287
LPAR3	54.461	9.57287
CUFF.33824.1	54.461	8.50922
CDK4	54.461	7.44557
ARGLU1	53.5379	113.811
PL-5283	53.5379	87.2195
UBE2V1	53.5379	85.0922
SETD3	53.5379	82.9649
ZDHHC7	53.5379	78.7103
GLS	53.5379	76.583
GSPT1	53.5379	73.392
LOC100851966	53.5379	65.9465
CEBPG	53.5379	64.8828
ATXN3	53.5379	60.6282
SH3KBP1	53.5379	59.5646
LOC100294918	53.5379	56.3736
SLC25A36	53.5379	52.119
RALGAPB	53.5379	47.8644
CBR4	53.5379	45.7371
SNAPIN	53.5379	45.7371
TTC5	53.5379	37.2278
OXSR1	53.5379	28.7186
GLB1L	53.5379	27.655
PPP4C	53.5379	10.6365
CCT3	53.5379	8.50922
PPP1R12A	53.5379	7.44557
ISL1	53.5379	6.38192
FBF1	53.5379	2.12731
RANBP2	52.6149	141.466
RPLP0	52.6149	132.957
MLF1	52.6149	122.32
C20H5orf34	52.6149	113.811
GLT8D1	52.6149	106.365
WSB1	52.6149	101.047
TRO	52.6149	99.9834
C4H7orf57	52.6149	97.856
YES1	52.6149	93.6014
PARP16	52.6149	90.4105
MRPL15	52.6149	85.0922
CASC1	52.6149	81.9013
ETFA	52.6149	80.8376
ATG14	52.6149	79.774
UPF3A	52.6149	78.7103
SAP30L	52.6149	75.5193
PIAS2	52.6149	74.4557
LYPLAL1	52.6149	73.392
CDC25C	52.6149	65.9465
LOC790088	52.6149	64.8828
ACD	52.6149	56.3736
NEDD4L	52.6149	53.1826
SPPL2B	52.6149	51.0553
FBXO45	52.6149	36.1642
KPNA2	52.6149	34.0369
CUFF.89179.1	52.6149	28.7186
SRP72	52.6149	21.2731
FAM45A	52.6149	13.8275
PGM2	52.6149	13.8275
CREBBP	52.6149	12.7638
GKAP1	52.6149	6.38192
ZNF292	52.6149	1.06365
ABCE1	51.6918	154.23
FEM1C	51.6918	130.829
FAM104A	51.6918	112.747
C8H9orf64	51.6918	97.856
CUFF.38220.1	51.6918	90.4105
RPAIN	51.6918	90.4105
ATP5A1	51.6918	85.0922
AP1S2	51.6918	74.4557
ATG5	51.6918	68.0738
PTPN13	51.6918	67.0101
FBLN5	51.6918	64.8828
TXNRD1	51.6918	64.8828
SFPQ	51.6918	57.4372
C19H17orf49	51.6918	55.3099
PAFAH1B2	51.6918	49.9917
AP3M1	51.6918	45.7371
LMNB2	51.6918	45.7371
GRSF1	51.6918	42.5461
MRPL19	51.6918	36.1642
PSMD3	51.6918	35.1005
SEC62	51.6918	35.1005
ZDHHC3	51.6918	27.655
ARHGAP25	51.6918	14.8911
TOP2A	51.6918	14.8911
MAP3K1	51.6918	10.6365
DIAPH1	51.6918	8.50922
UTP18	50.7687	159.548
CENPW	50.7687	153.166
KIF20A	50.7687	87.2195
LOC512293	50.7687	78.7103
SLC5A1	50.7687	74.4557
TMX2	50.7687	74.4557
CUFF.17624.2	50.7687	73.392
SLC35A1	50.7687	72.3284
RPL5	50.7687	69.1374
TMED10	50.7687	63.8192
TSPAN7	50.7687	55.3099
RCN2	50.7687	54.2463
TDRD7	50.7687	54.2463
KANK1	50.7687	45.7371
CASP8AP2	50.7687	38.2915
BMPR1B	50.7687	35.1005
GINS2	50.7687	32.9732
CUFF.56942.1	50.7687	31.9096
LOC526200	50.7687	22.3367
WSB2	50.7687	22.3367
CCAR1	50.7687	9.57287
LEO1	50.7687	7.44557
TNFAIP8L1	50.7687	1.06365
PGGT1B	49.8457	128.702
OR4S1	49.8457	125.511
RCHY1	49.8457	110.62
RAD51	49.8457	104.238
SLC41A2	49.8457	90.4105
WDR92	49.8457	76.583
ORC2	49.8457	72.3284
LOC100850053	49.8457	62.7555
KHDRBS1	49.8457	51.0553
TRMT112	49.8457	51.0553
SAP30	48.9226	187.203
UBE4A	48.9226	138.275
KCTD9	48.9226	105.302
SLC25A44	48.9226	104.238
MAP4K5	48.9226	87.2195
ZP4	48.9226	86.1559
CUFF.54042.1	48.9226	85.0922
DNAJA1	48.9226	85.0922
OSBPL8	48.9226	82.9649
C10H15orf44	48.9226	81.9013
UNC119	48.9226	80.8376
DCAF7	48.9226	79.774
CLK2	48.9226	71.2647
NUP98	48.9226	65.9465
MALT1	48.9226	62.7555
CUFF.6621.2	48.9226	61.6919
MTDH	48.9226	54.2463
ZNF664	47.9995	129.766
NPTN	47.9995	102.111
MYNN	47.9995	96.7924
HMGN4	47.9995	89.3468
DPF2	47.9995	70.2011
LOC100849188	47.9995	70.2011
CUFF.36737.1	47.9995	64.8828
TEX10	47.9995	59.5646
CUFF.31840.1	47.9995	52.119
TIPARP	47.0765	118.065
C24H18orf32	47.0765	115.938
RNF13	47.0765	112.747
PELI1	47.0765	109.556
PSME4	47.0765	86.1559
PDLIM1	47.0765	70.2011
SESN3	47.0765	68.0738
UBA1	47.0765	62.7555
TKTL1	47.0765	59.5646
USP44	47.0765	52.119
CUFF.33033.1	47.0765	51.0553
GPR151	46.1534	115.938
PDK1	46.1534	104.238
CSE1L	46.1534	101.047
PLCH1	46.1534	95.7287
HACE1	46.1534	86.1559
RNPC3	46.1534	86.1559
RHEB	46.1534	84.0286
MTAP	46.1534	82.9649
FAM54B	46.1534	79.774
ELOVL5	46.1534	78.7103
SCCPDH	46.1534	78.7103
SOX30	46.1534	75.5193
CSNK1A1	46.1534	74.4557
DDX21	46.1534	73.392
KRAS	46.1534	70.2011
C1H3orf38	46.1534	68.0738
CCDC132	46.1534	62.7555
FTSJD2	46.1534	56.3736
TRAPPC3	46.1534	52.119
SPDYA	45.2303	162.739
MRPS35	45.2303	94.6651
BLM	45.2303	93.6014
CD164	45.2303	92.5378
NR2C1	45.2303	87.2195
RBM4	45.2303	82.9649
SLC25A16	45.2303	82.9649
CDC40	45.2303	81.9013
RIT1	45.2303	80.8376
CFDP2	45.2303	76.583
RAB22A	45.2303	74.4557
CLK3	45.2303	72.3284
BIRC6	45.2303	70.2011
RNF14	45.2303	69.1374
MED20	45.2303	64.8828
SLAIN1	45.2303	64.8828
DEGS1	45.2303	57.4372
LOC100850426	45.2303	55.3099
PIK3R1	45.2303	53.1826
GTF3C3	45.2303	51.0553
RSPRY1	45.2303	51.0553
NUP37	44.3073	234.004
CUFF.26805.1	44.3073	141.466
ZNF330	44.3073	137.211
CEP44	44.3073	132.957
TMEM128	44.3073	112.747
ANKRD46	44.3073	107.429
SPAG9	44.3073	90.4105
NUP133	44.3073	89.3468
C15H11orf58	44.3073	81.9013
DR1	44.3073	78.7103
GAR1	44.3073	72.3284
PRSS23	44.3073	71.2647
ERBB2IP	44.3073	65.9465
CASC3	44.3073	60.6282
HNRNPH3	44.3073	60.6282
LAMC1	44.3073	59.5646
PTRHD1	44.3073	59.5646
UGDH	44.3073	54.2463
EEF2K	44.3073	51.0553
SEC23B	44.3073	51.0553
CA9	43.3842	129.766
RAP1B	43.3842	126.575
BET1	43.3842	109.556
CUFF.33806.1	43.3842	90.4105
CDK7	43.3842	85.0922
BIRC5	43.3842	84.0286
LOC100850963	43.3842	84.0286
LRRC42	43.3842	84.0286
LOC784368	43.3842	71.2647
PSPC1	43.3842	65.9465
SEC22B	43.3842	62.7555
TMEM109	43.3842	60.6282
AK4	43.3842	54.2463
LOC617154	43.3842	53.1826
PAN2	43.3842	51.0553
TUBE1	42.4611	158.484
N4BP2L2	42.4611	95.7287
POLE4	42.4611	90.4105
IFT88	42.4611	84.0286
PPP4R1	42.4611	67.0101
TMEM9B	42.4611	60.6282
DBT	42.4611	54.2463
LMAN2	42.4611	51.0553
SLC25A30	41.5381	102.111
DNMBP	41.5381	65.9465
MYL12A	41.5381	59.5646
PRPS2	41.5381	55.3099
MTMR12	41.5381	51.0553
FANCL	40.615	106.365
GNPNAT1	40.615	106.365
RRM1	40.615	99.9834
SRP19	40.615	89.3468
SELRC1	40.615	84.0286
EEF1E1	40.615	81.9013
RNF148	40.615	79.774
LATS2	40.615	75.5193
GSK3B	40.615	70.2011
SSR3	40.615	68.0738
CUFF.52326.1	40.615	58.5009
PFKFB2	40.615	57.4372
RAD17	40.615	53.1826
RPL26L1	39.6919	141.466
FABP5	39.6919	134.02
[truncated: 585 more rows]
