# Supplementary material for: Differences in small noncoding RNAs profile between bull X and Y sperm
Source: PeerJ. 2020 Sep 18;8:e9822. doi: 10.7717/peerj.9822 (PMC7505075; doi:10.7717/peerj.9822)
Supplement: Table S6 [file peerj-08-9822-s006.xlsx]

## Sheet: Y up DAmiRNAs oocyte targets
mirnaid	ensemblid	genesymbol	start	end	bindingp	energy	seed	accessibility	au	phylopstem	phylopflank	me	number_of_pairings	binding_region_length	longest_consecutive_pairings	position	validated	TargetScan	miRDB
bta-miR-127	ENSBTAT00000031069	NAA50	1744	1771	1	-25.4	1	0.00208817	0.676	0	0	-3.79332	17	19	17	3UTR		0	0
bta-miR-127	ENSBTAT00000016071	TIPARP	3608	3628	0.923077	-23.6	0	8.1e-07	0.544	0	0	-7.80367	17	20	8	3UTR		0	0
bta-miR-127	ENSBTAT00000024550	GCA	2577	2601	0.820513	-19.6	0	0.00283289	0.5	0	0	-7.74319	17	24	5	3UTR		0	0
bta-miR-127	ENSBTAT00000044582	FAM126B	5757	5776	1	-19.2	0	0.00212229	0.647	0	0	-13.0295	16	19	10	3UTR		0	0
bta-miR-127	ENSBTAT00000020441	PHF13	1132	1152	0.923077	-25.4	1	6.18e-06	0.382	0	0	-6.03692	18	20	12	3UTR		0	0
bta-miR-127	ENSBTAT00000007477	FGF2	5453	5478	0.846154	-23.3	0	0.000566293	0.529	0	0	-6.72377	19	25	6	3UTR		0	0
bta-miR-127	ENSBTAT00000017178	PPP4C	1118	1141	1	-24.4	0	9.2e-05	0.324	0	0	-8.28966	17	23	10	3UTR		0	0
bta-miR-127	ENSBTAT00000024536	NAV2	8561	8583	0.923077	-25.3	0	9.26e-05	0.382	0	0	-12.942	18	22	9	3UTR		0	0
bta-miR-127	ENSBTAT00000027409	CACNA2D1	3913	3932	0.923077	-21	0	0.00358066	0.706	0	0	-12.8934	17	19	10	3UTR		0	0
bta-miR-127	ENSBTAT00000050790	WEE2	3007	3024	1	-20.1	0	0.000451653	0.559	0	0	-19.4703	14	17	9	3UTR		0	0
bta-miR-127	ENSBTAT00000012163	RAD51AP1	1379	1397	1	-20.4	0	0.00635875	0.515	0	0	-13.712	16	18	14	3UTR		0	0
bta-miR-127	ENSBTAT00000015174	CA9	2273	2294	1	-22.2	1	0.000850654	0.485	0	0	-5.72941	18	21	8	3UTR		0	0
bta-miR-127	ENSBTAT00000050344	MCC	3612	3650	1	-23.4	1	8.48e-06	0.382	0	0	-3.93757	20	38	8	3UTR		0	0
bta-miR-127	ENSBTAT00000014296	ATG14	3909	3928	0.923077	-19.9	0	0.000850586	0.559	0	0	-13.1644	15	19	11	3UTR		0	0
bta-miR-127	ENSBTAT00000017794	KIAA0226L	2430	2464	0.923077	-23.3	0	0.0101634	0.574	0	0	-9.07604	19	34	9	3UTR		0	0
bta-miR-127	ENSBTAT00000039156	RNF114	2279	2298	0.846154	-22.8	0	0.00127354	0.588	0	0	-14.722	16	19	9	3UTR		0	0
bta-miR-196a	ENSBTAT00000025716	USP25	3994	4020	0.903846	-20.8	1	0.234483	0.75	0	0	-3.79332	20	26	9	3UTR		0	0
bta-miR-196a	ENSBTAT00000002725	INSIG2	2040	2056	0.846154	-17.9	0	0.000378812	0.676	0	0	-16.8557	15	16	15	3UTR		0	0
bta-miR-196a	ENSBTAT00000020055	LANCL1	3564	3587	0.923077	-22	0	0.0307416	0.721	0	0	-14.5333	18	23	15	3UTR		0	0
bta-miR-196a	ENSBTAT00000014390	PGRMC2	1300	1330	0.923077	-22.5	0	0.0908998	0.618	0	0	-6.82535	20	30	10	3UTR		0	0
bta-miR-196a	ENSBTAT00000021617	AKTIP	2119	2155	0.923077	-22	1	6.49e-05	0.721	0	0	-3.93757	19	21	19	3UTR		0	0
bta-miR-196a	ENSBTAT00000020012	RAD51C	1640	1664	0.846154	-18	1	0.00943375	0.706	0	0	-5.76291	19	24	13	3UTR		0	0
bta-miR-196a	ENSBTAT00000009974	ADORA2B	1215	1236	1	-20.1	1	0.0971145	0.559	0	0	-6.19951	18	21	7	3UTR		0	0
bta-miR-196a	ENSBTAT00000007943	P4HB	1590	1609	0.923077	-19.4	0	0.0297938	0.294	0	0	-18.3911	15	19	10	3UTR		0	0
bta-miR-196a	ENSBTAT00000053818	MARVELD2	2805	2829	0.923077	-18.1	1	0.00385498	0.779	0	0	-7.14013	14	17	10	3UTR		0	0
bta-miR-196a	ENSBTAT00000047200	CCDC152	880	896	0.846154	-14.8	1	0.197566	0.779	0	0	-9.06125	15	16	15	3UTR		0	0
bta-miR-196a	ENSBTAT00000008812	RICTOR	7007	7029	1	-17.3	1	0.0139591	0.544	0	0	-5.61866	12	14	12	3UTR		0	0
bta-miR-196a	ENSBTAT00000029119	STRN3	2664	2683	0.846154	-16.3	0	0.0206159	0.603	0	0	-7.57093	17	19	12	3UTR		0	0
bta-miR-196a	ENSBTAT00000010744	EGLN3	1531	1551	0.846154	-20.5	1	0.158803	0.647	0	0	-8.917	18	20	11	3UTR		0	0
bta-miR-196a	ENSBTAT00000045803	SLC25A21	2128	2150	0.923077	-18	1	0.00291221	0.75	0	0	-4.957	20	22	15	3UTR		0	0
bta-miR-196a	ENSBTAT00000025776	SLC25A21	1645	1663	1	-17.1	1	0.348563	0.721	0	0	-3.93757	16	18	13	3UTR		0	0
bta-miR-196a	ENSBTAT00000025776	SLC25A21	1163	1185	0.923077	-18	1	0.00291221	0.75	0	0	-4.957	20	22	15	3UTR		0	0
bta-miR-196a	ENSBTAT00000007611	ATXN3	4169	4188	0.923077	-17.7	1	0.010497	0.794	0	0	-5.22671	18	19	18	3UTR		0	0
bta-miR-196a	ENSBTAT00000014415	DCP1A	4829	4854	1	-19.2	1	0.0532767	0.691	0	0	-3.93757	18	25	12	3UTR		0	0
bta-miR-196a	ENSBTAT00000006308	RRN3	3547	3568	0.961538	-16.5	1	0.00311212	0.618	0	0	-4.79441	18	21	13	3UTR		0	0
bta-miR-196a	ENSBTAT00000001248	SIPA1L2	6157	6178	0.846154	-20.3	1	0.000230565	0.544	0	0	-10.6493	17	21	9	3UTR		0	0
bta-miR-196a	ENSBTAT00000019351	DDX21	2419	2438	0.923077	-19.5	0	0.000681126	0.691	0	0	-9.54656	18	19	18	3UTR		0	0
bta-miR-196a	ENSBTAT00000026132	PHTF1	2695	2720	0.807692	-20.9	0	0.0593132	0.647	0	0	-9.95757	19	25	15	3UTR		0	0
bta-miR-196a	ENSBTAT00000038541	LETMD1	1137	1154	1	-24.3	0	2.72e-05	0.368	0	0	-15.5666	16	17	16	3UTR		0	0
bta-miR-196a	ENSBTAT00000006902	DIP2B	5462	5484	0.923077	-19.1	1	0.0431341	0.632	0	0	-5.22671	19	22	15	3UTR		0	0
bta-miR-196a	ENSBTAT00000038215	BAZ2A	7476	7497	1	-20.4	1	0.00245925	0.426	0	0	-11.1286	18	21	10	3UTR		0	0
bta-miR-196a	ENSBTAT00000010237	FBXL14	2634	2655	0.846154	-18.9	0	0.0172953	0.618	0	0	-9.64415	17	21	10	3UTR		0	0
bta-miR-196a	ENSBTAT00000000791	CCNI	1988	2006	0.846154	-16.4	1	0.0172354	0.662	0	0	-3.79332	16	18	9	3UTR		0	0
bta-miR-196a	ENSBTAT00000010497	WHSC1	7634	7680	1	-21.9	1	0.00275157	0.456	0	0	-5.45975	17	23	14	3UTR		0	0
bta-miR-196a	ENSBTAT00000056477	ZNF177	3157	3185	0.846154	-18.6	1	0.0339861	0.735	0	0	-5.81384	18	28	7	3UTR		0	0
bta-miR-196a	ENSBTAT00000001214	HEY2	1927	1949	1	-19.6	0	0.245941	0.676	0	0	-11.9948	17	22	12	3UTR		0	0
bta-miR-196a	ENSBTAT00000005121	C9H6orf120	1715	1768	0.846154	-16.7	1	0.0124639	0.721	0	0	-3.79332	21	53	9	3UTR		0	0
bta-miR-196a	ENSBTAT00000001949	ZNF280D	3349	3367	0.846154	-17.9	0	0.00216736	0.691	0	0	-13.6656	16	18	11	3UTR		0	0
bta-miR-196a	ENSBTAT00000000738	RFX7	4458	4478	1	-19.1	0	0.00462338	0.647	0	0	-9.18534	19	20	19	3UTR		0	0
bta-miR-196a	ENSBTAT00000047356	MOB1A	1760	1781	0.846154	-15.8	1	0.00101026	0.765	0	0	-7.14013	17	21	14	3UTR		0	0
bta-miR-196a	ENSBTAT00000018269	RHOQ	1183	1227	1	-17.6	1	0.000340096	0.588	0	0	-5.76291	13	15	13	3UTR		0	0
bta-miR-196a	ENSBTAT00000042924	SETX	10612	10634	0.923077	-19.2	0	0.000870977	0.441	0	0	-10.7276	16	22	8	3UTR		0	0
bta-miR-196a	ENSBTAT00000048870	GTF2F2	1402	1424	0.846154	-17.5	0	0.000575783	0.559	0	0	-17.1102	13	15	13	3UTR		0	0
bta-miR-196a	ENSBTAT00000037186	TP53INP1	4940	4961	0.884615	-18.8	0	0.035716	0.706	0	0	-8.67135	19	21	10	3UTR		0	0
bta-miR-196a	ENSBTAT00000002578	SWAP70	2701	2722	1	-18.4	0	0.243077	0.735	0	0	-14.8713	15	21	11	3UTR		0	0
bta-miR-204	ENSBTAT00000001246	PLEKHB2	1253	1268	0.923077	-19.5	0	0.00476231	0.529	0	0	-15.5666	14	15	14	3UTR		0	0
bta-miR-204	ENSBTAT00000003908	WDR75	2517	2532	1	-20.5	1	1.11e-05	0.5	0	0	-6.01339	13	15	7	3UTR		0	0
bta-miR-204	ENSBTAT00000004728	ZFP91	3999	4014	0.923077	-22	1	0.0156704	0.632	0	0	-7.51743	14	15	14	3UTR		0	0
bta-miR-204	ENSBTAT00000005642	RGS16	1723	1739	0.923077	-19.6	1	9.99e-05	0.485	0	0	-4.99396	15	16	15	3UTR		0	0
bta-miR-204	ENSBTAT00000012797	MYH2	5963	5986	0.923077	-21	0	0.00912414	0.559	0	0	-6.9696	19	23	10	3UTR		0	0
bta-miR-204	ENSBTAT00000009974	ADORA2B	1427	1442	0.923077	-17.5	0	0.0133813	0.721	0	0	-9.41839	13	15	8	3UTR		0	0
bta-miR-204	ENSBTAT00000003533	CDC27	3330	3347	1	-20.3	1	8.3e-06	0.529	0	0	-3.79332	15	17	13	3UTR		0	0
bta-miR-204	ENSBTAT00000008000	FAM104A	763	817	0.846154	-17.7	1	0.00122591	0.588	0	0	-4.99396	15	21	7	3UTR		0	0
bta-miR-204	ENSBTAT00000005214	RPL7L1	871	890	0.923077	-16.6	1	0.000499485	0.529	0	0	-9.59801	14	19	7	3UTR		0	0
bta-miR-204	ENSBTAT00000017189	JARID2	5191	5207	1	-21.2	1	0.000302545	0.485	0	0	-5.22701	14	16	8	3UTR		0	0
bta-miR-204	ENSBTAT00000003285	EEF1E1	971	989	0.923077	-18.3	1	0.00861082	0.544	0	0	-7.28438	15	18	9	3UTR		0	0
bta-miR-204	ENSBTAT00000008367	RIPK1	2189	2211	0.923077	-22	1	0.00409269	0.441	0	0	-4.99396	17	22	8	3UTR		0	0
bta-miR-204	ENSBTAT00000052696	CLUAP1	1986	2010	0.846154	-19.9	1	0.0986377	0.544	0	0	-7.28438	18	24	8	3UTR		0	0
bta-miR-204	ENSBTAT00000002697	AUTS2	3931	3957	1	-21.3	1	0.00305057	0.559	0	0	-4.99396	16	18	16	3UTR		0	0
bta-miR-204	ENSBTAT00000006221	SLC18A2	2604	2616	1	-18.1	0	0.01306	0.603	0	0	-9.77961	11	12	11	3UTR		0	0
bta-miR-204	ENSBTAT00000047426	STAR	1875	1894	0.846154	-20	0	0.00226584	0.676	0	0	-13.1264	16	19	7	3UTR		0	0
bta-miR-204	ENSBTAT00000010141	SEC22B	1149	1169	0.923077	-19.3	1	0.000192162	0.662	0	0	-5.22671	16	20	9	3UTR		0	0
bta-miR-204	ENSBTAT00000020951	SASS6	2566	2585	0.923077	-15.7	1	0.00051375	0.779	0	0	-4.90607	14	19	7	3UTR		0	0
bta-miR-204	ENSBTAT00000027409	CACNA2D1	3758	3787	0.923077	-18.7	1	0.261009	0.706	0	0	-10.1092	17	23	10	3UTR		0	0
bta-miR-204	ENSBTAT00000020608	NAMPT	3774	3799	0.923077	-18.8	1	0.000997211	0.618	0	0	-10.1092	16	25	10	3UTR		0	0
bta-miR-204	ENSBTAT00000011713	BPGM	1349	1367	0.923077	-16.4	0	0.0217914	0.841	0	0	-6.51454	14	18	11	3UTR		0	0
bta-miR-204	ENSBTAT00000003151	TRIM24	5061	5081	0.974359	-20.8	1	0.0926956	0.706	0	0	-3.93757	16	20	8	3UTR		0	0
bta-miR-204	ENSBTAT00000019562	SMARCC2	5194	5215	0.846154	-22.5	1	0.000507397	0.441	0	0	-3.79332	18	21	10	3UTR		0	0
bta-miR-204	ENSBTAT00000027868	UPF1	3582	3602	0.923077	-29.3	1	0.210579	0.265	0	0	-7.28438	19	20	19	3UTR		0	0
bta-miR-204	ENSBTAT00000016399	MAT2B	1338	1387	0.923077	-22.4	1	2.29e-05	0.574	0	0	-7.28438	16	19	11	3UTR		0	0
bta-miR-204	ENSBTAT00000021350	GOPC	1686	1713	0.846154	-20.8	0	0.00217809	0.618	0	0	-9.54656	18	27	9	3UTR		0	0
bta-miR-204	ENSBTAT00000000526	CDC40	1827	1857	0.923077	-20.2	0	0.000653358	0.691	0	0	-6.74759	18	30	9	3UTR		0	0
bta-miR-204	ENSBTAT00000036191	RYR3	15147	15176	1	-23.5	1	0.0100595	0.529	0	0	-3.93757	17	24	10	3UTR		0	0
bta-miR-204	ENSBTAT00000010882	RNF149	2054	2071	0.923077	-18.6	0	0.00178459	0.662	0	0	-8.05661	15	17	11	3UTR		0	0
bta-miR-204	ENSBTAT00000022028	MTMR2	4667	4681	1	-18.2	0	0.0118786	0.485	0	0	-9.86134	12	14	8	3UTR		0	0
bta-miR-211	ENSBTAT00000002380	PRRC2C	8703	8724	0.807692	-22.1	1	0.36009	0.485	0	0	-8.34077	18	21	8	3UTR		0	0
bta-miR-211	ENSBTAT00000046161	RHOF	1507	1552	0.846154	-20.4	0	4.55e-05	0.485	0	0	-9.95919	15	20	8	3UTR		0	0
bta-miR-211	ENSBTAT00000002986	RNF34	1249	1264	0.923077	-15	1	0.000873246	0.485	0	0	-5.76291	13	15	10	3UTR		0	0
bta-miR-211	ENSBTAT00000056260	CTNS	1713	1727	1	-20.1	1	8.15e-05	0.368	0	0	-4.76182	13	14	13	3UTR		0	0
bta-miR-211	ENSBTAT00000003214	FTSJ2	1016	1037	0.923077	-16.9	0	0.104826	0.618	0	0	-10.608	13	21	9	3UTR		0	0
bta-miR-211	ENSBTAT00000031588	OTUD3	4114	4137	0.923077	-21.1	1	0.00512529	0.471	0	0	-12.3711	16	23	7	3UTR		0	0
bta-miR-211	ENSBTAT00000063199	TUFT1	2020	2042	1	-20.4	1	0.015709	0.574	0	0	-4.17062	15	22	12	3UTR		0	0
bta-miR-211	ENSBTAT00000057204	TUFT1	2005	2027	1	-20.4	1	0.015709	0.574	0	0	-4.17062	15	22	12	3UTR		0	0
bta-miR-211	ENSBTAT00000023368	TUFT1	2029	2051	1	-20.4	1	0.015709	0.574	0	0	-4.17062	15	22	12	3UTR		0	0
bta-miR-211	ENSBTAT00000046403	TUFT1	2069	2091	1	-20.4	1	0.0154378	0.574	0	0	-4.17062	15	22	12	3UTR		0	0
bta-miR-211	ENSBTAT00000026919	LRRC8B	3716	3738	0.846154	-16.5	1	0.00685714	0.647	0	0	-5.76291	13	15	13	3UTR		0	0
bta-miR-211	ENSBTAT00000031396	IPP	2514	2535	0.871795	-19.5	0	0.0107209	0.559	0	0	-10.7153	15	21	8	3UTR		0	0
bta-miR-211	ENSBTAT00000039389	TBC1D14	2865	2882	0.846154	-20.3	0	1.04e-07	0.235	0	0	-17.0124	15	17	9	3UTR		0	0
bta-miR-211	ENSBTAT00000008427	ZNF354A	2319	2335	1	-22.8	1	0.000284207	0.632	0	0	-4.17062	15	16	15	3UTR		0	0
bta-miR-211	ENSBTAT00000024303	SMC6	4866	4888	1	-19.4	1	0.00123922	0.574	0	0	-5.22701	16	22	8	3UTR		0	0
bta-miR-211	ENSBTAT00000004465	ZBTB43	2627	2666	1	-23.4	1	0.0014342	0.544	0	0	-7.51743	17	22	14	3UTR		0	0
bta-miR-211	ENSBTAT00000004465	ZBTB43	1771	1794	1	-21.1	1	5.09e-05	0.485	0	0	-4.17062	18	23	8	3UTR		0	0
bta-miR-211	ENSBTAT00000016846	ARHGAP12	2734	2752	0.923077	-18.2	1	0.00295875	0.529	0	0	-9.06125	15	18	8	3UTR		0	0
bta-miR-211	ENSBTAT00000008722	CSTF1	3237	3249	0.923077	-17.2	0	0.00062124	0.647	0	0	-20.4803	11	12	11	3UTR		0	0
bta-miR-211	ENSBTAT00000001557	MRPL15	1037	1050	0.846154	-19.2	0	3.27e-05	0.632	0	0	-19.4239	12	13	12	3UTR		0	0
bta-miR-3432a	ENSBTAT00000001246	PLEKHB2	1895	1912	1	-19.3	1	0.00174767	0.662	0	0	-5.22671	15	17	12	3UTR		0	0
bta-miR-3432a	ENSBTAT00000001246	PLEKHB2	2010	2032	1	-21.2	1	0.00133471	0.603	0	0	-4.67302	19	22	13	3UTR		0	0
bta-miR-3432a	ENSBTAT00000060969	EPB41L5	3897	3919	0.846154	-21.2	0	0.000770189	0.559	0	0	-7.45922	18	22	8	3UTR		0	0
bta-miR-3432a	ENSBTAT00000004728	ZFP91	1817	1835	1	-20.6	0	0.000795776	0.559	0	0	-7.65065	15	18	10	3UTR		0	0
bta-miR-3432a	ENSBTAT00000045695	CLSTN1	3997	4021	0.846154	-19.1	1	0.00330995	0.529	0	0	-8.59606	18	24	10	3UTR		0	0
bta-miR-3432a	ENSBTAT00000018604	FAM20B	5077	5096	0.980769	-18.8	0	0.000595429	0.588	0	0	-8.7692	16	19	8	3UTR		0	0
bta-miR-3432a	ENSBTAT00000044684	LOC509810	2745	2767	0.923077	-18.7	0	0.00044029	0.5	0	0	-7.16235	16	22	6	3UTR		0	0
bta-miR-3432a	ENSBTAT00000018046	BIRC5	1452	1467	0.846154	-18.4	1	4.15e-07	0.397	0	0	-4.76182	13	15	7	3UTR		0	0
bta-miR-3432a	ENSBTAT00000029119	STRN3	3833	3858	0.846154	-17.1	1	0.00441592	0.735	0	0	-3.79332	16	18	16	3UTR		0	0
bta-miR-3432a	ENSBTAT00000002784	PPP4R2	3444	3466	0.846154	-18.1	1	0.0189513	0.75	0	0	-8.10863	15	22	10	3UTR		0	0
bta-miR-3432a	ENSBTAT00000012551	SUCLG2	1994	2012	0.923077	-19.3	0	0.0048119	0.676	0	0	-13.6656	16	18	11	3UTR		0	0
bta-miR-3432a	ENSBTAT00000018766	GNPTG	1152	1176	0.923077	-20.2	0	0.0312511	0.721	0	0	-8.91345	20	24	8	3UTR		0	0
bta-miR-3432a	ENSBTAT00000002860	HN1L	1991	2013	0.846154	-20	0	0.00130094	0.397	0	0	-6.62614	17	22	10	3UTR		0	0
bta-miR-3432a	ENSBTAT00000006533	PCGF5	2125	2147	1	-17.8	1	0.0127248	0.662	0	0	-10.3422	13	17	10	3UTR		0	0
bta-miR-3432a	ENSBTAT00000021686	TM9SF3	2158	2185	0.846154	-17.1	0	0.0928613	0.632	0	0	-9.88456	17	27	7	3UTR		0	0
bta-miR-3432a	ENSBTAT00000024427	TMEM109	1674	1695	0.807692	-20.9	0	2.28e-06	0.382	0	0	-7.47102	18	21	8	3UTR		0	0
bta-miR-3432a	ENSBTAT00000000901	CSDE1	3404	3425	1	-19.7	0	0.0118871	0.618	0	0	-11.405	17	21	10	3UTR		0	0
bta-miR-3432a	ENSBTAT00000027409	CACNA2D1	4059	4078	1	-18	1	0.0134358	0.632	0	0	-7.10805	18	19	18	3UTR		0	0
bta-miR-3432a	ENSBTAT00000003191	KLHL8	4926	4949	1	-21.2	1	0.059943	0.603	0	0	-4.90607	19	23	15	3UTR		0	0
bta-miR-3432a	ENSBTAT00000029021	SMAD5	3976	3994	1	-18.6	1	0.000916362	0.603	0	0	-11.3983	17	18	17	3UTR		0	0
bta-miR-3432a	ENSBTAT00000018863	CTNNA1	2801	2822	1	-23.1	0	0.119565	0.544	0	0	-6.46361	17	21	11	3UTR		0	0
bta-miR-3432a	ENSBTAT00000000526	CDC40	2166	2187	0.923077	-19	0	0.00485943	0.618	0	0	-12.8955	16	21	7	3UTR		0	0
bta-miR-3432a	ENSBTAT00000015625	MPP5	4946	4967	0.846154	-18.1	1	1.39e-05	0.5	0	0	-10.9334	15	21	9	3UTR		0	0
bta-miR-3432a	ENSBTAT00000002535	RDH11	2140	2168	0.923077	-21.7	0	0.00529812	0.603	0	0	-6.9696	18	28	12	3UTR		0	0
bta-miR-3432a	ENSBTAT00000024699	YTHDF3	3819	3838	1	-22.7	1	9.19e-05	0.456	0	0	-4.76182	17	19	13	3UTR		0	0
bta-miR-3432a	ENSBTAT00000063409	ZNF706	2295	2325	0.923077	-18.5	0	0.0330419	0.662	0	0	-9.95919	16	30	11	3UTR		0	0
bta-miR-3432a	ENSBTAT00000004746	ZNF215	2052	2066	0.923077	-16.9	0	3.85e-06	0.485	0	0	-6.46361	13	14	13	3UTR		0	0
bta-miR-369-5p	ENSBTAT00000044582	FAM126B	5340	5354	0.923077	-16.8	0	0.00413772	0.691	0	0	-17.1102	13	14	13	3UTR		0	0
bta-miR-369-5p	ENSBTAT00000029804	GAB1	3764	3777	1	-16.7	0	0.0141647	0.632	0	0	-6.74759	12	13	12	3UTR		0	0
bta-miR-369-5p	ENSBTAT00000010744	EGLN3	1321	1337	0.923077	-19.2	1	0.000454961	0.529	0	0	-6.90779	11	13	11	3UTR		0	0
bta-miR-369-5p	ENSBTAT00000005694	CNOT6L	2432	2446	0.846154	-15.1	1	0.00156147	0.662	0	0	-7.05204	12	14	7	3UTR		0	0
bta-miR-369-5p	ENSBTAT00000014382	TMEM181	2944	2954	0.923077	-15.4	1	0.000242958	0.456	0	0	-11.4183	9	10	9	3UTR		0	0
bta-miR-369-5p	ENSBTAT00000000738	RFX7	5948	5965	0.846154	-16.3	0	0.00675589	0.721	0	0	-7.37138	15	17	10	3UTR		0	0
bta-miR-369-5p	ENSBTAT00000011880	FEZ2	1733	1746	0.923077	-14.9	1	0.00694314	0.588	0	0	-8.29455	11	13	9	3UTR		0	0
bta-miR-369-5p	ENSBTAT00000018862	NCOA5	1505	1518	1	-16.9	1	9.33e-05	0.412	0	0	-5.9255	12	13	12	3UTR		0	0
bta-miR-369-5p	ENSBTAT00000006129	RDX	3796	3829	0.846154	-15.8	0	0.0056124	0.529	0	0	-9.93982	10	13	8	3UTR		0	0
bta-miR-375	ENSBTAT00000017358	CBLB	3171	3189	1	-18.5	1	0.00323546	0.641	0	0	-6.25121	16	18	9	3UTR		0	0
bta-miR-375	ENSBTAT00000001246	PLEKHB2	2849	2869	1	-22.8	0	3.07e-06	0.662	0	0	-10.603	17	20	10	3UTR		0	0
bta-miR-375	ENSBTAT00000020937	RNF10	3610	3638	0.807692	-21.4	0	0.0369633	0.632	0	0	-9.54656	19	28	13	3UTR		0	0
bta-miR-375	ENSBTAT00000031632	TTC28	8647	8670	1	-20.9	1	0.00169852	0.515	0	0	-3.93757	19	23	7	3UTR		0	0
bta-miR-375	ENSBTAT00000019549	TP53I13	1448	1469	1	-23.3	1	5.99e-05	0.338	0	0	-4.76182	19	21	13	3UTR		0	0
bta-miR-375	ENSBTAT00000011083	ABR	3919	3938	1	-20.1	0	0.00115252	0.368	0	0	-8.70704	17	19	13	3UTR		0	0
bta-miR-375	ENSBTAT00000018046	BIRC5	788	804	0.846154	-20.2	0	2.2e-05	0.441	0	0	-20.713	14	16	10	3UTR		0	0
bta-miR-375	ENSBTAT00000002784	PPP4R2	2664	2683	0.846154	-17.3	0	0.0027562	0.618	0	0	-19.4239	15	19	7	3UTR		0	0
bta-miR-375	ENSBTAT00000012095	NRSN1	1997	2032	0.871795	-18.5	1	0.216635	0.77	0	0	-12.9906	17	19	17	3UTR		0	0
bta-miR-375	ENSBTAT00000013242	RIOK3	3385	3403	0.846154	-20	0	0.0133352	0.662	0	0	-18.1666	15	18	8	3UTR		0	0
bta-miR-375	ENSBTAT00000066153	FRAT2	1465	1482	0.923077	-23.9	0	4.14e-07	0.412	0	0	-17.1102	15	17	10	3UTR		0	0
bta-miR-375	ENSBTAT00000017503	MSN	2673	2697	0.846154	-25.5	1	5.37e-06	0.559	0	0	-10.1092	20	24	10	3UTR		0	0
bta-miR-375	ENSBTAT00000000357	GNPDA2	892	919	0.923077	-16.7	1	0.0265247	0.706	0	0	-4.17062	15	18	12	3UTR		0	0
bta-miR-375	ENSBTAT00000000357	GNPDA2	902	919	0.846154	-16.7	1	0.0265247	0.706	0	0	-4.17062	15	17	12	3UTR		0	0
bta-miR-375	ENSBTAT00000002872	SPTLC1	1512	1529	1	-25	1	0.000203182	0.426	0	0	-3.93757	16	17	16	3UTR		0	0
bta-miR-375	ENSBTAT00000011880	FEZ2	1441	1474	0.846154	-24.3	1	0.00431763	0.588	0	0	-3.93757	21	33	11	3UTR		0	0
bta-miR-375	ENSBTAT00000042924	SETX	10244	10264	0.846154	-21.7	0	1.05e-07	0.338	0	0	-19.4239	15	20	11	3UTR		0	0
bta-miR-375	ENSBTAT00000005760	MTPAP	1993	2014	1	-18.6	1	0.017365	0.618	0	0	-11.0213	16	21	7	3UTR		0	0
bta-miR-375	ENSBTAT00000013287	FBXO3	1806	1822	0.807692	-15.9	0	0.000308899	0.632	0	0	-16.302	15	16	15	3UTR		0	0
bta-miR-6529a	ENSBTAT00000032386	TBC1D23	2850	2874	1	-19.9	1	0.00391382	0.676	0	0	-6.6181	14	17	9	3UTR		0	0
bta-miR-6529a	ENSBTAT00000024928	GOLIM4	3617	3637	1	-23	0	0.00703113	0.632	0	0	-11.7717	15	20	12	3UTR		0	0
bta-miR-6529a	ENSBTAT00000063751	GOLIM4	3533	3553	1	-23	0	0.00703113	0.632	0	0	-11.7717	15	20	12	3UTR		0	0
bta-miR-6529a	ENSBTAT00000014803	RNF13	1905	1922	0.923077	-17.3	0	0.00329182	0.706	0	0	-16.9606	14	17	9	3UTR		0	0
bta-miR-6529a	ENSBTAT00000003112	HPS3	3409	3431	0.923077	-16.5	1	0.0103076	0.662	0	0	-5.02746	18	22	8	3UTR		0	0
bta-miR-6529a	ENSBTAT00000050511	TTC3	6988	7019	1	-23.6	1	0.0526488	0.559	0	0	-7.3076	16	22	7	3UTR		0	0
bta-miR-6529a	ENSBTAT00000051818	FAM168B	3726	3744	1	-22.2	1	0.167966	0.559	0	0	-4.99396	15	18	8	3UTR		0	0
bta-miR-6529a	ENSBTAT00000061449	TTN	106186	106216	1	-23.7	0	0.000583417	0.574	0	0	-7.91236	18	30	11	3UTR		0	0
bta-miR-6529a	ENSBTAT00000060969	EPB41L5	2339	2355	1	-24.6	0	2.88e-05	0.309	0	0	-16.8091	14	16	11	3UTR		0	0
bta-miR-6529a	ENSBTAT00000020441	PHF13	1721	1738	0.923077	-22.2	1	0.000901034	0.441	0	0	-6.23647	14	17	6	3UTR		0	0
bta-miR-6529a	ENSBTAT00000025655	EDEM3	3107	3122	0.846154	-19.4	0	0.0134673	0.588	0	0	-17.1102	13	15	7	3UTR		0	0
bta-miR-6529a	ENSBTAT00000028307	SPRY1	3052	3108	0.923077	-21.1	1	0.00203316	0.632	0	0	-6.76235	16	36	12	3UTR		0	0
bta-miR-6529a	ENSBTAT00000002986	RNF34	1416	1444	1	-25.1	0	0.0677066	0.426	0	0	-7.20265	14	17	11	3UTR		0	0
bta-miR-6529a	ENSBTAT00000002624	FBXO21	1550	1569	0.923077	-20.6	1	1.18e-05	0.471	0	0	-4.17062	15	19	7	3UTR		0	0
bta-miR-6529a	ENSBTAT00000061490	TESC	909	930	0.884615	-17.5	1	0.031228	0.625	0	0	-6.10696	19	21	13	3UTR		0	0
bta-miR-6529a	ENSBTAT00000046961	NUFIP2	5476	5497	1	-19.3	0	0.000259329	0.706	0	0	-6.50069	18	21	10	3UTR		0	0
bta-miR-6529a	ENSBTAT00000011083	ABR	3658	3676	0.923077	-22.1	0	0.035378	0.515	0	0	-8.05661	15	18	10	3UTR		0	0
bta-miR-6529a	ENSBTAT00000025389	PMP22	1730	1751	0.846154	-19.3	1	0.172986	0.691	0	0	-5.81384	18	21	11	3UTR		0	0
bta-miR-6529a	ENSBTAT00000017366	IQGAP1	7061	7091	1	-22.3	1	0.0576239	0.621	0	0	-4.02637	14	17	8	3UTR		0	0
bta-miR-6529a	ENSBTAT00000017366	IQGAP1	7075	7091	1	-22.1	1	0.0576239	0.621	0	0	-4.02637	14	16	8	3UTR		0	0
bta-miR-6529a	ENSBTAT00000003252	IREB2	5133	5162	1	-20.5	1	0.00562156	0.618	0	0	-4.17062	15	17	15	3UTR		0	0
bta-miR-6529a	ENSBTAT00000063150	PAPOLA	3432	3477	1	-19.9	1	0.0352577	0.618	0	0	-4.52877	15	18	10	3UTR		0	0
bta-miR-6529a	ENSBTAT00000021001	PAPOLA	3357	3402	1	-19.9	1	0.0352577	0.618	0	0	-4.52877	15	18	10	3UTR		0	0
bta-miR-6529a	ENSBTAT00000019872	OXSR1	1875	1890	0.846154	-18.7	0	0.000232607	0.5	0	0	-17.1102	13	15	7	3UTR		0	0
bta-miR-6529a	ENSBTAT00000054584	SLC25A26	1437	1455	1	-22.2	1	0.0216536	0.515	0	0	-9.43035	16	18	11	3UTR		0	0
bta-miR-6529a	ENSBTAT00000030715	PXK	2175	2197	0.923077	-18.3	1	0.685183	0.662	0	0	-7.10805	16	22	7	3UTR		0	0
bta-miR-6529a	ENSBTAT00000004549	SACM1L	2035	2053	1	-19.1	1	0.0022736	0.647	0	0	-4.17062	15	18	9	3UTR		0	0
bta-miR-6529a	ENSBTAT00000004358	ELOVL5	2349	2369	0.846154	-18.1	1	9.06e-05	0.632	0	0	-6.06975	13	20	8	3UTR		0	0
bta-miR-6529a	ENSBTAT00000045015	HMGN4	573	595	0.923077	-19.7	0	0.0174626	0.706	0	0	-14.2591	17	22	7	3UTR		0	0
bta-miR-6529a	ENSBTAT00000007635	TMEM14C	636	651	0.923077	-16.7	1	0.00120416	0.662	0	0	-7.00542	12	15	5	3UTR		0	0
bta-miR-6529a	ENSBTAT00000013242	RIOK3	1813	1836	1	-18.7	0	0.0416875	0.574	0	0	-10.8269	18	23	10	3UTR		0	0
bta-miR-6529a	ENSBTAT00000036594	SMAD2	3801	3815	1	-19.6	0	0.000367469	0.515	0	0	-17.9671	13	14	13	3UTR		0	0
bta-miR-6529a	ENSBTAT00000018334	NEDD4L	3353	3381	1	-20.8	0	0.00151301	0.632	0	0	-17.1102	11	13	11	3UTR		0	0
bta-miR-6529a	ENSBTAT00000006308	RRN3	3637	3668	1	-19.5	1	0.0221391	0.721	0	0	-4.65016	15	18	12	3UTR		0	0
bta-miR-6529a	ENSBTAT00000005327	YWHAG	1055	1072	1	-17.9	0	0.0911024	0.544	0	0	-7.20265	14	17	11	3UTR		0	0
bta-miR-6529a	ENSBTAT00000009691	EIF2AK1	2619	2637	0.923077	-22.5	0	0.00142368	0.368	0	0	-12.9912	15	18	14	3UTR		0	0
bta-miR-6529a	ENSBTAT00000021686	TM9SF3	4743	4764	0.846154	-19	0	0.000106121	0.485	0	0	-12.4895	16	21	10	3UTR		0	0
bta-miR-6529a	ENSBTAT00000009985	CHUK	2889	2920	0.846154	-18.5	1	0.10266	0.721	0	0	-3.93757	19	31	10	3UTR		0	0
bta-miR-6529a	ENSBTAT00000020729	RPL15	1109	1128	0.923077	-20	1	0.000292752	0.676	0	0	-6.76235	15	19	11	3UTR		0	0
bta-miR-6529a	ENSBTAT00000030378	SYTL2	3830	3845	0.923077	-17.3	0	0.00211602	0.676	0	0	-19.4239	13	15	7	3UTR		0	0
bta-miR-6529a	ENSBTAT00000001024	TTC9C	1460	1481	0.884615	-19.7	1	0.0762853	0.662	0	0	-7.10805	17	21	7	3UTR		0	0
bta-miR-6529a	ENSBTAT00000000114	RIT1	931	953	1	-16.6	1	0.192216	0.662	0	0	-5.9255	16	22	9	3UTR		0	0
bta-miR-6529a	ENSBTAT00000009889	UBE2Q1	2974	2997	0.923077	-22.4	0	0.0195715	0.456	0	0	-6.44976	16	23	7	3UTR		0	0
bta-miR-6529a	ENSBTAT00000009889	UBE2Q1	2218	2238	1	-19.9	1	0.000331988	0.456	0	0	-5.81384	15	20	11	3UTR		0	0
bta-miR-6529a	ENSBTAT00000017302	GPR61	2326	2354	1	-26.8	1	0.00407797	0.412	0	0	-4.67302	17	21	9	3UTR		0	0
bta-miR-6529a	ENSBTAT00000025416	RNPC3	1637	1654	1	-18.5	1	0.00348198	0.691	0	0	-7.10805	14	17	7	3UTR		0	0
bta-miR-6529a	ENSBTAT00000026919	LRRC8B	3185	3214	1	-21.1	1	0.0838498	0.544	0	0	-3.93757	19	29	8	3UTR		0	0
bta-miR-6529a	ENSBTAT00000033499	SSX2IP	2147	2179	0.846154	-17.2	1	0.00309512	0.647	0	0	-8.97335	12	16	9	3UTR		0	0
bta-miR-6529a	ENSBTAT00000033499	SSX2IP	2164	2179	0.923077	-17.5	1	0.00309512	0.647	0	0	-8.97335	12	15	9	3UTR		0	0
bta-miR-6529a	ENSBTAT00000050033	PRKACB	3798	3818	0.923077	-20.2	0	0.14606	0.529	0	0	-7.50615	15	20	6	3UTR		0	0
bta-miR-6529a	ENSBTAT00000015863	PRKACB	3864	3884	0.923077	-20.2	0	0.14606	0.529	0	0	-7.50615	15	20	6	3UTR		0	0
bta-miR-6529a	ENSBTAT00000031396	IPP	2747	2772	1	-19.4	1	0.0667136	0.676	0	0	-4.90607	14	25	10	3UTR		0	0
bta-miR-6529a	ENSBTAT00000061030	ZMPSTE24	1763	1810	0.884615	-20.2	1	0.000108137	0.619	0	0	-5.02746	14	19	7	3UTR		0	0
bta-miR-6529a	ENSBTAT00000061030	ZMPSTE24	1792	1810	1	-19.9	1	0.000108137	0.619	0	0	-5.02746	14	18	7	3UTR		0	0
bta-miR-6529a	ENSBTAT00000029153	THAP5	1959	1976	0.923077	-19.6	0	0.00391874	0.603	0	0	-11.9455	13	17	8	3UTR		0	0
bta-miR-6529a	ENSBTAT00000043719	XRCC2	1229	1247	1	-20.1	1	0.0211553	0.662	0	0	-4.17062	15	18	11	3UTR		0	0
bta-miR-6529a	ENSBTAT00000038541	LETMD1	1714	1733	0.923077	-19.7	1	0.0103557	0.588	0	0	-3.93757	16	19	8	3UTR		0	0
bta-miR-6529a	ENSBTAT00000019562	SMARCC2	4604	4626	1	-23.3	0	0.017547	0.618	0	0	-10.7522	16	22	11	3UTR		0	0
bta-miR-6529a	ENSBTAT00000028867	APAF1	6751	6771	1	-19.8	1	0.00679466	0.559	0	0	-5.9255	16	20	12	3UTR		0	0
bta-miR-6529a	ENSBTAT00000056494	CECR2	6965	6989	0.923077	-23.7	1	0.000115142	0.338	0	0	-6.9954	14	18	10	3UTR		0	0
bta-miR-6529a	ENSBTAT00000008146	ST13	1598	1617	1	-19.7	0	0.0170047	0.588	0	0	-6.69537	15	19	7	3UTR		0	0
bta-miR-6529a	ENSBTAT00000021952	POLDIP3	1538	1556	1	-21.8	0	0.0741273	0.529	0	0	-7.7949	15	18	9	3UTR		0	0
bta-miR-6529a	ENSBTAT00000002690	BMPR1B	2298	2330	0.923077	-28.9	1	0.00315563	0.574	0	0	-3.93757	18	22	14	3UTR		0	0
bta-miR-6529a	ENSBTAT00000022636	PPARGC1A	4162	4182	0.923077	-21.6	0	0.00672792	0.632	0	0	-9.18534	15	20	5	3UTR		0	0
bta-miR-6529a	ENSBTAT00000004224	GPR151	2590	2610	1	-20.8	1	0.00411868	0.618	0	0	-7.61919	17	20	10	3UTR		0	0
bta-miR-6529a	ENSBTAT00000026575	GRPEL2	1969	1990	0.846154	-17.9	1	0.0732727	0.647	0	0	-4.17062	15	21	6	3UTR		0	0
bta-miR-6529a	ENSBTAT00000026575	GRPEL2	841	869	0.846154	-18.3	1	0.00082313	0.618	0	0	-3.93757	17	23	8	3UTR		0	0
bta-miR-6529a	ENSBTAT00000061073	EBF1	2296	2310	0.846154	-19.2	0	3.45e-05	0.588	0	0	-20.4803	12	14	9	3UTR		0	0
bta-miR-6529a	ENSBTAT00000011029	CAST	2922	2942	0.961538	-21.9	1	0.001968	0.544	0	0	-7.28438	18	20	15	3UTR		0	0
bta-miR-6529a	ENSBTAT00000027864	CAST	2569	2589	0.961538	-21.9	1	0.00197559	0.544	0	0	-7.28438	18	20	15	3UTR		0	0
bta-miR-6529a	ENSBTAT00000034970	LIX1	3874	3890	1	-17.8	0	0.0184077	0.574	0	0	-6.50069	13	16	9	3UTR		0	0
bta-miR-6529a	ENSBTAT00000021387	LINGO2	2757	2772	0.923077	-22.9	1	0.000252469	0.588	0	0	-4.90607	14	15	14	3UTR		0	0
bta-miR-6529a	ENSBTAT00000030958	FAM120A	4501	4538	0.961538	-22.4	1	0.0809687	0.75	0	0	-3.79332	20	37	12	3UTR		0	0
bta-miR-6529a	ENSBTAT00000019304	DIRAS2	1735	1758	0.923077	-21	1	0.0203687	0.691	0	0	-3.93757	18	23	14	3UTR		0	0
bta-miR-6529a	ENSBTAT00000036413	LOC530653	3091	3107	1	-20.9	0	0.000105173	0.662	0	0	-17.1102	14	16	10	3UTR		0	0
bta-miR-6529a	ENSBTAT00000026869	HBS1L	2384	2400	1	-16.8	1	0.242304	0.706	0	0	-7.10297	14	16	10	3UTR		0	0
bta-miR-6529a	ENSBTAT00000012769	PLEKHG1	6285	6305	1	-20.9	0	3.03e-05	0.632	0	0	-13.7781	16	20	8	3UTR		0	0
bta-miR-6529a	ENSBTAT00000007438	SNAP23	1779	1796	0.846154	-17.1	1	0.0049261	0.676	0	0	-4.17062	15	17	12	3UTR		0	0
bta-miR-6529a	ENSBTAT00000006490	KLHDC2	1514	1543	1	-21.4	0	0.00239423	0.603	0	0	-7.20265	14	17	11	3UTR		0	0
bta-miR-6529a	ENSBTAT00000006943	CCNB2	1419	1437	1	-20.4	1	0.000326556	0.632	0	0	-4.79441	15	18	11	3UTR		0	0
bta-miR-6529a	ENSBTAT00000024742	STRN	3324	3343	0.923077	-17.6	1	0.213176	0.632	0	0	-4.17062	15	19	9	3UTR		0	0
bta-miR-6529a	ENSBTAT00000001303	RAB10	1598	1636	1	-20.6	1	0.01573	0.632	0	0	-3.93757	18	38	9	3UTR		0	0
bta-miR-6529a	ENSBTAT00000024303	SMC6	4936	4954	1	-19.2	0	0.000115964	0.647	0	0	-11.357	14	18	11	3UTR		0	0
bta-miR-6529a	ENSBTAT00000013366	CBFA2T2	2905	2920	1	-22.9	0	0.0126783	0.471	0	0	-15.5666	13	15	9	3UTR		0	0
bta-miR-6529a	ENSBTAT00000013366	CBFA2T2	5775	5798	0.923077	-25.5	0	0.000895562	0.544	0	0	-10.729	18	23	9	3UTR		0	0
bta-miR-6529a	ENSBTAT00000026141	NDRG3	2048	2068	0.846154	-21.7	0	5.49e-05	0.456	0	0	-15.4549	15	20	6	3UTR		0	0
bta-miR-6529a	ENSBTAT00000003956	RALGAPB	5705	5736	0.846154	-21.1	1	0.00858589	0.588	0	0	-4.90607	14	31	8	3UTR		0	0
bta-miR-6529a	ENSBTAT00000022411	YWHAB	1972	1993	0.923077	-22.2	0	0.058923	0.647	0	0	-7.7949	18	21	8	3UTR		0	0
bta-miR-6529a	ENSBTAT00000001169	RB1CC1	5310	5327	1	-20.8	0	0.000463661	0.75	0	0	-8.91345	15	17	11	3UTR		0	0
bta-miR-6529a	ENSBTAT00000063409	ZNF706	671	704	0.923077	-19.4	0	0.000348444	0.662	0	0	-6.51454	18	33	9	3UTR		0	0
bta-miR-6529a	ENSBTAT00000001658	ANKRD46	1132	1155	1	-18.9	0	0.00410072	0.588	0	0	-13.6656	16	23	7	3UTR		0	0
bta-miR-6529a	ENSBTAT00000008799	ARCN1	1857	1907	0.923077	-17	1	0.000199077	0.544	0	0	-7.73085	13	16	10	3UTR		0	0
bta-miR-1271	ENSBTAT00000019596	EIF4A2	1741	1762	0.846154	-17.5	1	0.0134923	0.662	0	0	-6.25121	19	21	11	3UTR		0	0
bta-miR-1271	ENSBTAT00000013117	PLCL2	3931	3947	0.846154	-20.6	1	1.09e-06	0.294	0	0	-4.90607	14	16	10	3UTR		0	0
bta-miR-1271	ENSBTAT00000051818	FAM168B	1478	1493	1	-19.6	1	0.0725783	0.588	0	0	-13.0794	14	15	14	3UTR		0	0
bta-miR-1271	ENSBTAT00000061074	RAPGEF4	3386	3413	1	-19.3	1	0.00397516	0.662	0	0	-7.78178	18	27	13	3UTR		0	0
bta-miR-1271	ENSBTAT00000024108	ACVR2A	3572	3585	1	-18	1	0.00091623	0.662	0	0	-8.96547	11	13	10	3UTR		0	0
bta-miR-1271	ENSBTAT00000014279	PPM1E	3318	3329	1	-18.6	1	1.63e-05	0.574	0	0	-13.2236	10	11	10	3UTR		0	0
bta-miR-1271	ENSBTAT00000020307	ITGAE	4455	4477	0.846154	-20.7	0	0.0152625	0.426	0	0	-9.95919	17	22	6	3UTR		0	0
bta-miR-1271	ENSBTAT00000029249	ELAC2	2916	2934	0.923077	-19.1	1	0.0631246	0.456	0	0	-10.1658	16	18	11	3UTR		0	0
bta-miR-1271	ENSBTAT00000034744	ZNF750	2722	2769	0.846154	-18.4	1	0.0226456	0.618	0	0	-4.17062	15	27	8	3UTR		0	0
bta-miR-1271	ENSBTAT00000009815	C20H5orf34	1992	2018	0.846154	-16.4	0	0.123429	0.735	0	0	-8.02794	13	18	7	3UTR		0	0
bta-miR-1271	ENSBTAT00000017366	IQGAP1	6385	6409	1	-20.8	1	0.0239172	0.603	0	0	-6.9954	19	24	14	3UTR		0	0
bta-miR-1271	ENSBTAT00000004831	SEC23A	3092	3110	0.846154	-18.1	1	0.0012618	0.706	0	0	-8.55011	16	18	9	3UTR		0	0
bta-miR-1271	ENSBTAT00000007611	ATXN3	2704	2725	0.923077	-17.7	1	0.0184845	0.691	0	0	-6.46952	16	21	8	3UTR		0	0
bta-miR-1271	ENSBTAT00000030275	EIF5	1992	2011	1	-23.1	1	0.00135429	0.588	0	0	-4.90607	16	19	14	3UTR		0	0
bta-miR-1271	ENSBTAT00000002784	PPP4R2	2687	2710	0.923077	-16.9	1	0.00456275	0.588	0	0	-6.34001	13	16	7	3UTR		0	0
bta-miR-1271	ENSBTAT00000054270	RAF1	2296	2307	0.923077	-17.7	1	0.00539928	0.397	0	0	-13.2236	10	11	10	3UTR		0	0
bta-miR-1271	ENSBTAT00000021686	TM9SF3	2033	2053	0.846154	-17.7	0	0.00217817	0.603	0	0	-13.0514	16	20	9	3UTR		0	0
bta-miR-1271	ENSBTAT00000004009	RWDD4	1745	1761	0.846154	-17.1	0	0.00409207	0.735	0	0	-19.4239	14	16	12	3UTR		0	0
bta-miR-1271	ENSBTAT00000001376	SF1	2263	2278	0.846154	-17.7	0	9.15e-07	0.294	0	0	-7.3066	12	15	6	3UTR		0	0
bta-miR-1271	ENSBTAT00000029943	PPFIA1	4239	4253	1	-17.9	1	0.049617	0.618	0	0	-4.76182	13	14	13	3UTR		0	0
bta-miR-1271	ENSBTAT00000024500	FAM46B	1717	1728	0.923077	-18.6	1	9.52e-05	0.485	0	0	-13.2236	10	11	10	3UTR		0	0
bta-miR-1271	ENSBTAT00000061155	ATF6	3772	3787	0.923077	-16.7	0	0.0047054	0.456	0	0	-8.35072	12	15	7	3UTR		0	0
bta-miR-1271	ENSBTAT00000012410	SLC25A44	1602	1659	0.846154	-19.1	1	4.82e-05	0.441	0	0	-8.58769	12	15	10	3UTR		0	0
bta-miR-1271	ENSBTAT00000012410	SLC25A44	1645	1659	0.923077	-18.7	1	4.82e-05	0.441	0	0	-8.58769	12	14	10	3UTR		0	0
bta-miR-1271	ENSBTAT00000033883	POGZ	5827	5845	0.846154	-17.5	1	4.85e-06	0.559	0	0	-5.76291	13	18	7	3UTR		0	0
bta-miR-1271	ENSBTAT00000008292	DBT	1676	1704	0.846154	-16.4	1	0.00699696	0.603	0	0	-11.3517	13	19	9	3UTR		0	0
bta-miR-1271	ENSBTAT00000028605	DLX6	1829	1848	0.846154	-15.6	0	0.00626652	0.647	0	0	-13.6656	11	13	11	3UTR		0	0
bta-miR-1271	ENSBTAT00000003151	TRIM24	5655	5666	1	-18	1	0.000816567	0.559	0	0	-13.2236	10	11	10	3UTR		0	0
bta-miR-1271	ENSBTAT00000028806	ZC3HAV1	4325	4340	0.846154	-16.7	0	6.65e-06	0.559	0	0	-7.32045	12	15	7	3UTR		0	0
bta-miR-1271	ENSBTAT00000011340	PRICKLE1	2809	2836	0.923077	-19.5	1	5.54e-05	0.5	0	0	-11.3517	13	18	9	3UTR		0	0
bta-miR-1271	ENSBTAT00000038215	BAZ2A	7433	7455	0.923077	-18.8	1	5.05e-06	0.426	0	0	-13.2236	14	22	10	3UTR		0	0
bta-miR-1271	ENSBTAT00000038215	BAZ2A	8078	8102	1	-20	0	0.00211662	0.618	0	0	-12.9471	18	24	9	3UTR		0	0
bta-miR-1271	ENSBTAT00000005730	CS	2570	2584	1	-17.6	0	0.000511975	0.529	0	0	-6.44976	13	14	13	3UTR		0	0
bta-miR-1271	ENSBTAT00000006502	EXOSC9	1435	1455	0.846154	-17.9	1	0.0123162	0.869	0	0	-6.09222	17	20	10	3UTR		0	0
bta-miR-1271	ENSBTAT00000002690	BMPR1B	2096	2108	0.846154	-18.9	1	1.58e-05	0.324	0	0	-6.90779	11	12	11	3UTR		0	0
bta-miR-1271	ENSBTAT00000006467	ANKRD17	10289	10303	1	-20.6	1	0.00799027	0.647	0	0	-6.14858	13	14	13	3UTR		0	0
bta-miR-1271	ENSBTAT00000005338	ASF1B	1475	1501	1	-17.6	1	0.000132616	0.471	0	0	-6.14858	13	15	13	3UTR		0	0
bta-miR-1271	ENSBTAT00000006908	RNF14	2132	2153	0.923077	-18.2	1	0.00206244	0.574	0	0	-4.99396	15	21	8	3UTR		0	0
bta-miR-1271	ENSBTAT00000036795	CTSB	1163	1188	0.846154	-17.9	1	5.43e-05	0.485	0	0	-5.76291	13	18	7	3UTR		0	0
bta-miR-1271	ENSBTAT00000036795	CTSB	1171	1188	0.846154	-17.5	1	5.43e-05	0.485	0	0	-5.76291	13	17	7	3UTR		0	0
bta-miR-1271	ENSBTAT00000036413	LOC530653	4303	4328	0.923077	-18.1	1	0.00225262	0.706	0	0	-3.79332	15	17	15	3UTR		0	0
bta-miR-1271	ENSBTAT00000014382	TMEM181	2830	2858	0.923077	-17.5	0	0.00224137	0.647	0	0	-8.79494	12	14	12	3UTR		0	0
bta-miR-1271	ENSBTAT00000005130	PHF10	1518	1535	0.923077	-16.8	1	0.0101795	0.75	0	0	-5.77128	14	17	8	3UTR		0	0
bta-miR-1271	ENSBTAT00000015332	SPG21	1435	1481	1	-21.4	1	0.00017249	0.544	0	0	-4.17062	16	20	8	3UTR		0	0
bta-miR-1271	ENSBTAT00000025640	UACA	4627	4641	1	-16.7	1	0.000132676	0.397	0	0	-6.14858	13	14	13	3UTR		0	0
bta-miR-1271	ENSBTAT00000019278	FERMT2	3154	3185	1	-18.9	1	0.0004394	0.559	0	0	-13.2236	10	12	10	3UTR		0	0
bta-miR-1271	ENSBTAT00000007855	DAAM1	3779	3803	1	-19.1	1	0.00681669	0.603	0	0	-5.72941	15	19	8	3UTR		0	0
bta-miR-1271	ENSBTAT00000015625	MPP5	3573	3596	0.871795	-19.2	1	0.0818437	0.691	0	0	-6.19951	19	23	7	3UTR		0	0
bta-miR-1271	ENSBTAT00000010697	SNW1	1730	1742	1	-16.5	1	0.000333891	0.559	0	0	-6.90779	11	12	11	3UTR		0	0
bta-miR-1271	ENSBTAT00000018145	GTF2A1	1473	1495	1	-15.8	1	0.0088737	0.721	0	0	-5.61866	17	22	8	3UTR		0	0
bta-miR-1271	ENSBTAT00000003007	ASAP2	4707	4725	1	-19.8	1	2.98e-05	0.559	0	0	-5.77128	15	18	8	3UTR		0	0
bta-miR-1271	ENSBTAT00000015410	PDS5B	4945	4961	0.923077	-17.6	1	6.85e-05	0.5	0	0	-7.73085	13	16	10	3UTR		0	0
bta-miR-1271	ENSBTAT00000002160	RPL21	1277	1305	1	-19.2	1	0.003503	0.5	0	0	-13.2236	10	12	10	3UTR		0	0
bta-miR-1271	ENSBTAT00000028291	TPD52L2	1623	1639	0.846154	-17.4	0	2.18e-06	0.338	0	0	-6.07246	14	16	12	3UTR		0	0
bta-miR-1271	ENSBTAT00000021138	ARMC1	2176	2201	0.923077	-16.4	1	0.0239678	0.632	0	0	-5.76291	13	25	7	3UTR		0	0
bta-miR-1271	ENSBTAT00000037192	ESRP1	2703	2716	0.846154	-16.8	0	0.04654	0.676	0	0	-7.16235	11	13	6	3UTR		0	0
bta-miR-127	ENSBTAT00000031069	NAA50	1744	1771	1	-25.4	1	0.00208817	0.676	0	0	-3.79332	17	19	17	3UTR		0	0
bta-miR-127	ENSBTAT00000016071	TIPARP	3608	3628	0.923077	-23.6	0	8.1e-07	0.544	0	0	-7.80367	17	20	8	3UTR		0	0
bta-miR-127	ENSBTAT00000024550	GCA	2577	2601	0.820513	-19.6	0	0.00283289	0.5	0	0	-7.74319	17	24	5	3UTR		0	0
bta-miR-127	ENSBTAT00000044582	FAM126B	5757	5776	1	-19.2	0	0.00212229	0.647	0	0	-13.0295	16	19	10	3UTR		0	0
bta-miR-127	ENSBTAT00000020441	PHF13	1132	1152	0.923077	-25.4	1	6.18e-06	0.382	0	0	-6.03692	18	20	12	3UTR		0	0
bta-miR-127	ENSBTAT00000007477	FGF2	5453	5478	0.846154	-23.3	0	0.000566293	0.529	0	0	-6.72377	19	25	6	3UTR		0	0
bta-miR-127	ENSBTAT00000017178	PPP4C	1118	1141	1	-24.4	0	9.2e-05	0.324	0	0	-8.28966	17	23	10	3UTR		0	0
bta-miR-127	ENSBTAT00000024536	NAV2	8561	8583	0.923077	-25.3	0	9.26e-05	0.382	0	0	-12.942	18	22	9	3UTR		0	0
bta-miR-127	ENSBTAT00000027409	CACNA2D1	3913	3932	0.923077	-21	0	0.00358066	0.706	0	0	-12.8934	17	19	10	3UTR		0	0
bta-miR-127	ENSBTAT00000050790	WEE2	3007	3024	1	-20.1	0	0.000451653	0.559	0	0	-19.4703	14	17	9	3UTR		0	0
bta-miR-127	ENSBTAT00000012163	RAD51AP1	1379	1397	1	-20.4	0	0.00635875	0.515	0	0	-13.712	16	18	14	3UTR		0	0
bta-miR-127	ENSBTAT00000015174	CA9	2273	2294	1	-22.2	1	0.000850654	0.485	0	0	-5.72941	18	21	8	3UTR		0	0
bta-miR-127	ENSBTAT00000050344	MCC	3612	3650	1	-23.4	1	8.48e-06	0.382	0	0	-3.93757	20	38	8	3UTR		0	0
bta-miR-127	ENSBTAT00000014296	ATG14	3909	3928	0.923077	-19.9	0	0.000850586	0.559	0	0	-13.1644	15	19	11	3UTR		0	0
bta-miR-127	ENSBTAT00000017794	KIAA0226L	2430	2464	0.923077	-23.3	0	0.0101634	0.574	0	0	-9.07604	19	34	9	3UTR		0	0
bta-miR-127	ENSBTAT00000039156	RNF114	2279	2298	0.846154	-22.8	0	0.00127354	0.588	0	0	-14.722	16	19	9	3UTR		0	0
bta-miR-1271	ENSBTAT00000019596	EIF4A2	1741	1762	0.846154	-17.5	1	0.0134923	0.662	0	0	-6.25121	19	21	11	3UTR		0	0
bta-miR-1271	ENSBTAT00000013117	PLCL2	3931	3947	0.846154	-20.6	1	1.09e-06	0.294	0	0	-4.90607	14	16	10	3UTR		0	0
bta-miR-1271	ENSBTAT00000051818	FAM168B	1478	1493	1	-19.6	1	0.0725783	0.588	0	0	-13.0794	14	15	14	3UTR		0	0
bta-miR-1271	ENSBTAT00000061074	RAPGEF4	3386	3413	1	-19.3	1	0.00397516	0.662	0	0	-7.78178	18	27	13	3UTR		0	0
bta-miR-1271	ENSBTAT00000024108	ACVR2A	3572	3585	1	-18	1	0.00091623	0.662	0	0	-8.96547	11	13	10	3UTR		0	0
bta-miR-1271	ENSBTAT00000014279	PPM1E	3318	3329	1	-18.6	1	1.63e-05	0.574	0	0	-13.2236	10	11	10	3UTR		0	0
bta-miR-1271	ENSBTAT00000020307	ITGAE	4455	4477	0.846154	-20.7	0	0.0152625	0.426	0	0	-9.95919	17	22	6	3UTR		0	0
bta-miR-1271	ENSBTAT00000029249	ELAC2	2916	2934	0.923077	-19.1	1	0.0631246	0.456	0	0	-10.1658	16	18	11	3UTR		0	0
bta-miR-1271	ENSBTAT00000034744	ZNF750	2722	2769	0.846154	-18.4	1	0.0226456	0.618	0	0	-4.17062	15	27	8	3UTR		0	0
bta-miR-1271	ENSBTAT00000009815	C20H5orf34	1992	2018	0.846154	-16.4	0	0.123429	0.735	0	0	-8.02794	13	18	7	3UTR		0	0
bta-miR-1271	ENSBTAT00000017366	IQGAP1	6385	6409	1	-20.8	1	0.0239172	0.603	0	0	-6.9954	19	24	14	3UTR		0	0
bta-miR-1271	ENSBTAT00000004831	SEC23A	3092	3110	0.846154	-18.1	1	0.0012618	0.706	0	0	-8.55011	16	18	9	3UTR		0	0
bta-miR-1271	ENSBTAT00000007611	ATXN3	2704	2725	0.923077	-17.7	1	0.0184845	0.691	0	0	-6.46952	16	21	8	3UTR		0	0
bta-miR-1271	ENSBTAT00000030275	EIF5	1992	2011	1	-23.1	1	0.00135429	0.588	0	0	-4.90607	16	19	14	3UTR		0	0
bta-miR-1271	ENSBTAT00000002784	PPP4R2	2687	2710	0.923077	-16.9	1	0.00456275	0.588	0	0	-6.34001	13	16	7	3UTR		0	0
bta-miR-1271	ENSBTAT00000054270	RAF1	2296	2307	0.923077	-17.7	1	0.00539928	0.397	0	0	-13.2236	10	11	10	3UTR		0	0
bta-miR-1271	ENSBTAT00000021686	TM9SF3	2033	2053	0.846154	-17.7	0	0.00217817	0.603	0	0	-13.0514	16	20	9	3UTR		0	0
bta-miR-1271	ENSBTAT00000004009	RWDD4	1745	1761	0.846154	-17.1	0	0.00409207	0.735	0	0	-19.4239	14	16	12	3UTR		0	0
bta-miR-1271	ENSBTAT00000001376	SF1	2263	2278	0.846154	-17.7	0	9.15e-07	0.294	0	0	-7.3066	12	15	6	3UTR		0	0
bta-miR-1271	ENSBTAT00000029943	PPFIA1	4239	4253	1	-17.9	1	0.049617	0.618	0	0	-4.76182	13	14	13	3UTR		0	0
bta-miR-1271	ENSBTAT00000024500	FAM46B	1717	1728	0.923077	-18.6	1	9.52e-05	0.485	0	0	-13.2236	10	11	10	3UTR		0	0
bta-miR-1271	ENSBTAT00000061155	ATF6	3772	3787	0.923077	-16.7	0	0.0047054	0.456	0	0	-8.35072	12	15	7	3UTR		0	0
bta-miR-1271	ENSBTAT00000012410	SLC25A44	1602	1659	0.846154	-19.1	1	4.82e-05	0.441	0	0	-8.58769	12	15	10	3UTR		0	0
bta-miR-1271	ENSBTAT00000012410	SLC25A44	1645	1659	0.923077	-18.7	1	4.82e-05	0.441	0	0	-8.58769	12	14	10	3UTR		0	0
bta-miR-1271	ENSBTAT00000033883	POGZ	5827	5845	0.846154	-17.5	1	4.85e-06	0.559	0	0	-5.76291	13	18	7	3UTR		0	0
bta-miR-1271	ENSBTAT00000008292	DBT	1676	1704	0.846154	-16.4	1	0.00699696	0.603	0	0	-11.3517	13	19	9	3UTR		0	0
bta-miR-1271	ENSBTAT00000028605	DLX6	1829	1848	0.846154	-15.6	0	0.00626652	0.647	0	0	-13.6656	11	13	11	3UTR		0	0
bta-miR-1271	ENSBTAT00000003151	TRIM24	5655	5666	1	-18	1	0.000816567	0.559	0	0	-13.2236	10	11	10	3UTR		0	0
bta-miR-1271	ENSBTAT00000028806	ZC3HAV1	4325	4340	0.846154	-16.7	0	6.65e-06	0.559	0	0	-7.32045	12	15	7	3UTR		0	0
bta-miR-1271	ENSBTAT00000011340	PRICKLE1	2809	2836	0.923077	-19.5	1	5.54e-05	0.5	0	0	-11.3517	13	18	9	3UTR		0	0
bta-miR-1271	ENSBTAT00000038215	BAZ2A	7433	7455	0.923077	-18.8	1	5.05e-06	0.426	0	0	-13.2236	14	22	10	3UTR		0	0
bta-miR-1271	ENSBTAT00000038215	BAZ2A	8078	8102	1	-20	0	0.00211662	0.618	0	0	-12.9471	18	24	9	3UTR		0	0
bta-miR-1271	ENSBTAT00000005730	CS	2570	2584	1	-17.6	0	0.000511975	0.529	0	0	-6.44976	13	14	13	3UTR		0	0
bta-miR-1271	ENSBTAT00000006502	EXOSC9	1435	1455	0.846154	-17.9	1	0.0123162	0.869	0	0	-6.09222	17	20	10	3UTR		0	0
bta-miR-1271	ENSBTAT00000002690	BMPR1B	2096	2108	0.846154	-18.9	1	1.58e-05	0.324	0	0	-6.90779	11	12	11	3UTR		0	0
bta-miR-1271	ENSBTAT00000006467	ANKRD17	10289	10303	1	-20.6	1	0.00799027	0.647	0	0	-6.14858	13	14	13	3UTR		0	0
bta-miR-1271	ENSBTAT00000005338	ASF1B	1475	1501	1	-17.6	1	0.000132616	0.471	0	0	-6.14858	13	15	13	3UTR		0	0
bta-miR-1271	ENSBTAT00000006908	RNF14	2132	2153	0.923077	-18.2	1	0.00206244	0.574	0	0	-4.99396	15	21	8	3UTR		0	0
bta-miR-1271	ENSBTAT00000036795	CTSB	1163	1188	0.846154	-17.9	1	5.43e-05	0.485	0	0	-5.76291	13	18	7	3UTR		0	0
bta-miR-1271	ENSBTAT00000036795	CTSB	1171	1188	0.846154	-17.5	1	5.43e-05	0.485	0	0	-5.76291	13	17	7	3UTR		0	0
bta-miR-1271	ENSBTAT00000036413	LOC530653	4303	4328	0.923077	-18.1	1	0.00225262	0.706	0	0	-3.79332	15	17	15	3UTR		0	0
bta-miR-1271	ENSBTAT00000014382	TMEM181	2830	2858	0.923077	-17.5	0	0.00224137	0.647	0	0	-8.79494	12	14	12	3UTR		0	0
bta-miR-1271	ENSBTAT00000005130	PHF10	1518	1535	0.923077	-16.8	1	0.0101795	0.75	0	0	-5.77128	14	17	8	3UTR		0	0
bta-miR-1271	ENSBTAT00000015332	SPG21	1435	1481	1	-21.4	1	0.00017249	0.544	0	0	-4.17062	16	20	8	3UTR		0	0
bta-miR-1271	ENSBTAT00000025640	UACA	4627	4641	1	-16.7	1	0.000132676	0.397	0	0	-6.14858	13	14	13	3UTR		0	0
bta-miR-1271	ENSBTAT00000019278	FERMT2	3154	3185	1	-18.9	1	0.0004394	0.559	0	0	-13.2236	10	12	10	3UTR		0	0
bta-miR-1271	ENSBTAT00000007855	DAAM1	3779	3803	1	-19.1	1	0.00681669	0.603	0	0	-5.72941	15	19	8	3UTR		0	0
bta-miR-1271	ENSBTAT00000015625	MPP5	3573	3596	0.871795	-19.2	1	0.0818437	0.691	0	0	-6.19951	19	23	7	3UTR		0	0
bta-miR-1271	ENSBTAT00000010697	SNW1	1730	1742	1	-16.5	1	0.000333891	0.559	0	0	-6.90779	11	12	11	3UTR		0	0
bta-miR-1271	ENSBTAT00000018145	GTF2A1	1473	1495	1	-15.8	1	0.0088737	0.721	0	0	-5.61866	17	22	8	3UTR		0	0
bta-miR-1271	ENSBTAT00000003007	ASAP2	4707	4725	1	-19.8	1	2.98e-05	0.559	0	0	-5.77128	15	18	8	3UTR		0	0
bta-miR-1271	ENSBTAT00000015410	PDS5B	4945	4961	0.923077	-17.6	1	6.85e-05	0.5	0	0	-7.73085	13	16	10	3UTR		0	0
bta-miR-1271	ENSBTAT00000002160	RPL21	1277	1305	1	-19.2	1	0.003503	0.5	0	0	-13.2236	10	12	10	3UTR		0	0
bta-miR-1271	ENSBTAT00000028291	TPD52L2	1623	1639	0.846154	-17.4	0	2.18e-06	0.338	0	0	-6.07246	14	16	12	3UTR		0	0
bta-miR-1271	ENSBTAT00000021138	ARMC1	2176	2201	0.923077	-16.4	1	0.0239678	0.632	0	0	-5.76291	13	25	7	3UTR		0	0
bta-miR-1271	ENSBTAT00000037192	ESRP1	2703	2716	0.846154	-16.8	0	0.04654	0.676	0	0	-7.16235	11	13	6	3UTR		0	0
bta-miR-196a	ENSBTAT00000025716	USP25	3994	4020	0.903846	-20.8	1	0.234483	0.75	0	0	-3.79332	20	26	9	3UTR		0	0
bta-miR-196a	ENSBTAT00000002725	INSIG2	2040	2056	0.846154	-17.9	0	0.000378812	0.676	0	0	-16.8557	15	16	15	3UTR		0	0
bta-miR-196a	ENSBTAT00000020055	LANCL1	3564	3587	0.923077	-22	0	0.0307416	0.721	0	0	-14.5333	18	23	15	3UTR		0	0
bta-miR-196a	ENSBTAT00000014390	PGRMC2	1300	1330	0.923077	-22.5	0	0.0908998	0.618	0	0	-6.82535	20	30	10	3UTR		0	0
bta-miR-196a	ENSBTAT00000021617	AKTIP	2119	2155	0.923077	-22	1	6.49e-05	0.721	0	0	-3.93757	19	21	19	3UTR		0	0
bta-miR-196a	ENSBTAT00000020012	RAD51C	1640	1664	0.846154	-18	1	0.00943375	0.706	0	0	-5.76291	19	24	13	3UTR		0	0
bta-miR-196a	ENSBTAT00000009974	ADORA2B	1215	1236	1	-20.1	1	0.0971145	0.559	0	0	-6.19951	18	21	7	3UTR		0	0
bta-miR-196a	ENSBTAT00000007943	P4HB	1590	1609	0.923077	-19.4	0	0.0297938	0.294	0	0	-18.3911	15	19	10	3UTR		0	0
bta-miR-196a	ENSBTAT00000053818	MARVELD2	2805	2829	0.923077	-18.1	1	0.00385498	0.779	0	0	-7.14013	14	17	10	3UTR		0	0
bta-miR-196a	ENSBTAT00000047200	CCDC152	880	896	0.846154	-14.8	1	0.197566	0.779	0	0	-9.06125	15	16	15	3UTR		0	0
bta-miR-196a	ENSBTAT00000008812	RICTOR	7007	7029	1	-17.3	1	0.0139591	0.544	0	0	-5.61866	12	14	12	3UTR		0	0
bta-miR-196a	ENSBTAT00000029119	STRN3	2664	2683	0.846154	-16.3	0	0.0206159	0.603	0	0	-7.57093	17	19	12	3UTR		0	0
bta-miR-196a	ENSBTAT00000010744	EGLN3	1531	1551	0.846154	-20.5	1	0.158803	0.647	0	0	-8.917	18	20	11	3UTR		0	0
bta-miR-196a	ENSBTAT00000045803	SLC25A21	2128	2150	0.923077	-18	1	0.00291221	0.75	0	0	-4.957	20	22	15	3UTR		0	0
bta-miR-196a	ENSBTAT00000025776	SLC25A21	1645	1663	1	-17.1	1	0.348563	0.721	0	0	-3.93757	16	18	13	3UTR		0	0
bta-miR-196a	ENSBTAT00000025776	SLC25A21	1163	1185	0.923077	-18	1	0.00291221	0.75	0	0	-4.957	20	22	15	3UTR		0	0
bta-miR-196a	ENSBTAT00000007611	ATXN3	4169	4188	0.923077	-17.7	1	0.010497	0.794	0	0	-5.22671	18	19	18	3UTR		0	0
bta-miR-196a	ENSBTAT00000014415	DCP1A	4829	4854	1	-19.2	1	0.0532767	0.691	0	0	-3.93757	18	25	12	3UTR		0	0
bta-miR-196a	ENSBTAT00000006308	RRN3	3547	3568	0.961538	-16.5	1	0.00311212	0.618	0	0	-4.79441	18	21	13	3UTR		0	0
bta-miR-196a	ENSBTAT00000001248	SIPA1L2	6157	6178	0.846154	-20.3	1	0.000230565	0.544	0	0	-10.6493	17	21	9	3UTR		0	0
bta-miR-196a	ENSBTAT00000019351	DDX21	2419	2438	0.923077	-19.5	0	0.000681126	0.691	0	0	-9.54656	18	19	18	3UTR		0	0
bta-miR-196a	ENSBTAT00000026132	PHTF1	2695	2720	0.807692	-20.9	0	0.0593132	0.647	0	0	-9.95757	19	25	15	3UTR		0	0
bta-miR-196a	ENSBTAT00000038541	LETMD1	1137	1154	1	-24.3	0	2.72e-05	0.368	0	0	-15.5666	16	17	16	3UTR		0	0
bta-miR-196a	ENSBTAT00000006902	DIP2B	5462	5484	0.923077	-19.1	1	0.0431341	0.632	0	0	-5.22671	19	22	15	3UTR		0	0
bta-miR-196a	ENSBTAT00000038215	BAZ2A	7476	7497	1	-20.4	1	0.00245925	0.426	0	0	-11.1286	18	21	10	3UTR		0	0
bta-miR-196a	ENSBTAT00000010237	FBXL14	2634	2655	0.846154	-18.9	0	0.0172953	0.618	0	0	-9.64415	17	21	10	3UTR		0	0
bta-miR-196a	ENSBTAT00000000791	CCNI	1988	2006	0.846154	-16.4	1	0.0172354	0.662	0	0	-3.79332	16	18	9	3UTR		0	0
bta-miR-196a	ENSBTAT00000010497	WHSC1	7634	7680	1	-21.9	1	0.00275157	0.456	0	0	-5.45975	17	23	14	3UTR		0	0
bta-miR-196a	ENSBTAT00000056477	ZNF177	3157	3185	0.846154	-18.6	1	0.0339861	0.735	0	0	-5.81384	18	28	7	3UTR		0	0
bta-miR-196a	ENSBTAT00000001214	HEY2	1927	1949	1	-19.6	0	0.245941	0.676	0	0	-11.9948	17	22	12	3UTR		0	0
bta-miR-196a	ENSBTAT00000005121	C9H6orf120	1715	1768	0.846154	-16.7	1	0.0124639	0.721	0	0	-3.79332	21	53	9	3UTR		0	0
bta-miR-196a	ENSBTAT00000001949	ZNF280D	3349	3367	0.846154	-17.9	0	0.00216736	0.691	0	0	-13.6656	16	18	11	3UTR		0	0
bta-miR-196a	ENSBTAT00000000738	RFX7	4458	4478	1	-19.1	0	0.00462338	0.647	0	0	-9.18534	19	20	19	3UTR		0	0
bta-miR-196a	ENSBTAT00000047356	MOB1A	1760	1781	0.846154	-15.8	1	0.00101026	0.765	0	0	-7.14013	17	21	14	3UTR		0	0
bta-miR-196a	ENSBTAT00000018269	RHOQ	1183	1227	1	-17.6	1	0.000340096	0.588	0	0	-5.76291	13	15	13	3UTR		0	0
bta-miR-196a	ENSBTAT00000042924	SETX	10612	10634	0.923077	-19.2	0	0.000870977	0.441	0	0	-10.7276	16	22	8	3UTR		0	0
bta-miR-196a	ENSBTAT00000048870	GTF2F2	1402	1424	0.846154	-17.5	0	0.000575783	0.559	0	0	-17.1102	13	15	13	3UTR		0	0
bta-miR-196a	ENSBTAT00000037186	TP53INP1	4940	4961	0.884615	-18.8	0	0.035716	0.706	0	0	-8.67135	19	21	10	3UTR		0	0
bta-miR-196a	ENSBTAT00000002578	SWAP70	2701	2722	1	-18.4	0	0.243077	0.735	0	0	-14.8713	15	21	11	3UTR		0	0
bta-miR-204	ENSBTAT00000001246	PLEKHB2	1253	1268	0.923077	-19.5	0	0.00476231	0.529	0	0	-15.5666	14	15	14	3UTR		0	0
bta-miR-204	ENSBTAT00000003908	WDR75	2517	2532	1	-20.5	1	1.11e-05	0.5	0	0	-6.01339	13	15	7	3UTR		0	0
bta-miR-204	ENSBTAT00000004728	ZFP91	3999	4014	0.923077	-22	1	0.0156704	0.632	0	0	-7.51743	14	15	14	3UTR		0	0
bta-miR-204	ENSBTAT00000005642	RGS16	1723	1739	0.923077	-19.6	1	9.99e-05	0.485	0	0	-4.99396	15	16	15	3UTR		0	0
bta-miR-204	ENSBTAT00000012797	MYH2	5963	5986	0.923077	-21	0	0.00912414	0.559	0	0	-6.9696	19	23	10	3UTR		0	0
bta-miR-204	ENSBTAT00000009974	ADORA2B	1427	1442	0.923077	-17.5	0	0.0133813	0.721	0	0	-9.41839	13	15	8	3UTR		0	0
bta-miR-204	ENSBTAT00000003533	CDC27	3330	3347	1	-20.3	1	8.3e-06	0.529	0	0	-3.79332	15	17	13	3UTR		0	0
bta-miR-204	ENSBTAT00000008000	FAM104A	763	817	0.846154	-17.7	1	0.00122591	0.588	0	0	-4.99396	15	21	7	3UTR		0	0
bta-miR-204	ENSBTAT00000005214	RPL7L1	871	890	0.923077	-16.6	1	0.000499485	0.529	0	0	-9.59801	14	19	7	3UTR		0	0
bta-miR-204	ENSBTAT00000017189	JARID2	5191	5207	1	-21.2	1	0.000302545	0.485	0	0	-5.22701	14	16	8	3UTR		0	0
bta-miR-204	ENSBTAT00000003285	EEF1E1	971	989	0.923077	-18.3	1	0.00861082	0.544	0	0	-7.28438	15	18	9	3UTR		0	0
bta-miR-204	ENSBTAT00000008367	RIPK1	2189	2211	0.923077	-22	1	0.00409269	0.441	0	0	-4.99396	17	22	8	3UTR		0	0
bta-miR-204	ENSBTAT00000052696	CLUAP1	1986	2010	0.846154	-19.9	1	0.0986377	0.544	0	0	-7.28438	18	24	8	3UTR		0	0
bta-miR-204	ENSBTAT00000002697	AUTS2	3931	3957	1	-21.3	1	0.00305057	0.559	0	0	-4.99396	16	18	16	3UTR		0	0
bta-miR-204	ENSBTAT00000006221	SLC18A2	2604	2616	1	-18.1	0	0.01306	0.603	0	0	-9.77961	11	12	11	3UTR		0	0
bta-miR-204	ENSBTAT00000047426	STAR	1875	1894	0.846154	-20	0	0.00226584	0.676	0	0	-13.1264	16	19	7	3UTR		0	0
bta-miR-204	ENSBTAT00000010141	SEC22B	1149	1169	0.923077	-19.3	1	0.000192162	0.662	0	0	-5.22671	16	20	9	3UTR		0	0
bta-miR-204	ENSBTAT00000020951	SASS6	2566	2585	0.923077	-15.7	1	0.00051375	0.779	0	0	-4.90607	14	19	7	3UTR		0	0
bta-miR-204	ENSBTAT00000027409	CACNA2D1	3758	3787	0.923077	-18.7	1	0.261009	0.706	0	0	-10.1092	17	23	10	3UTR		0	0
bta-miR-204	ENSBTAT00000020608	NAMPT	3774	3799	0.923077	-18.8	1	0.000997211	0.618	0	0	-10.1092	16	25	10	3UTR		0	0
bta-miR-204	ENSBTAT00000011713	BPGM	1349	1367	0.923077	-16.4	0	0.0217914	0.841	0	0	-6.51454	14	18	11	3UTR		0	0
bta-miR-204	ENSBTAT00000003151	TRIM24	5061	5081	0.974359	-20.8	1	0.0926956	0.706	0	0	-3.93757	16	20	8	3UTR		0	0
bta-miR-204	ENSBTAT00000019562	SMARCC2	5194	5215	0.846154	-22.5	1	0.000507397	0.441	0	0	-3.79332	18	21	10	3UTR		0	0
bta-miR-204	ENSBTAT00000027868	UPF1	3582	3602	0.923077	-29.3	1	0.210579	0.265	0	0	-7.28438	19	20	19	3UTR		0	0
bta-miR-204	ENSBTAT00000016399	MAT2B	1338	1387	0.923077	-22.4	1	2.29e-05	0.574	0	0	-7.28438	16	19	11	3UTR		0	0
bta-miR-204	ENSBTAT00000021350	GOPC	1686	1713	0.846154	-20.8	0	0.00217809	0.618	0	0	-9.54656	18	27	9	3UTR		0	0
bta-miR-204	ENSBTAT00000000526	CDC40	1827	1857	0.923077	-20.2	0	0.000653358	0.691	0	0	-6.74759	18	30	9	3UTR		0	0
bta-miR-204	ENSBTAT00000036191	RYR3	15147	15176	1	-23.5	1	0.0100595	0.529	0	0	-3.93757	17	24	10	3UTR		0	0
bta-miR-204	ENSBTAT00000010882	RNF149	2054	2071	0.923077	-18.6	0	0.00178459	0.662	0	0	-8.05661	15	17	11	3UTR		0	0
bta-miR-204	ENSBTAT00000022028	MTMR2	4667	4681	1	-18.2	0	0.0118786	0.485	0	0	-9.86134	12	14	8	3UTR		0	0
bta-miR-211	ENSBTAT00000002380	PRRC2C	8703	8724	0.807692	-22.1	1	0.36009	0.485	0	0	-8.34077	18	21	8	3UTR		0	0
bta-miR-211	ENSBTAT00000046161	RHOF	1507	1552	0.846154	-20.4	0	4.55e-05	0.485	0	0	-9.95919	15	20	8	3UTR		0	0
bta-miR-211	ENSBTAT00000002986	RNF34	1249	1264	0.923077	-15	1	0.000873246	0.485	0	0	-5.76291	13	15	10	3UTR		0	0
bta-miR-211	ENSBTAT00000056260	CTNS	1713	1727	1	-20.1	1	8.15e-05	0.368	0	0	-4.76182	13	14	13	3UTR		0	0
bta-miR-211	ENSBTAT00000003214	FTSJ2	1016	1037	0.923077	-16.9	0	0.104826	0.618	0	0	-10.608	13	21	9	3UTR		0	0
bta-miR-211	ENSBTAT00000031588	OTUD3	4114	4137	0.923077	-21.1	1	0.00512529	0.471	0	0	-12.3711	16	23	7	3UTR		0	0
bta-miR-211	ENSBTAT00000063199	TUFT1	2020	2042	1	-20.4	1	0.015709	0.574	0	0	-4.17062	15	22	12	3UTR		0	0
bta-miR-211	ENSBTAT00000057204	TUFT1	2005	2027	1	-20.4	1	0.015709	0.574	0	0	-4.17062	15	22	12	3UTR		0	0
bta-miR-211	ENSBTAT00000023368	TUFT1	2029	2051	1	-20.4	1	0.015709	0.574	0	0	-4.17062	15	22	12	3UTR		0	0
bta-miR-211	ENSBTAT00000046403	TUFT1	2069	2091	1	-20.4	1	0.0154378	0.574	0	0	-4.17062	15	22	12	3UTR		0	0
bta-miR-211	ENSBTAT00000026919	LRRC8B	3716	3738	0.846154	-16.5	1	0.00685714	0.647	0	0	-5.76291	13	15	13	3UTR		0	0
bta-miR-211	ENSBTAT00000031396	IPP	2514	2535	0.871795	-19.5	0	0.0107209	0.559	0	0	-10.7153	15	21	8	3UTR		0	0
bta-miR-211	ENSBTAT00000039389	TBC1D14	2865	2882	0.846154	-20.3	0	1.04e-07	0.235	0	0	-17.0124	15	17	9	3UTR		0	0
bta-miR-211	ENSBTAT00000008427	ZNF354A	2319	2335	1	-22.8	1	0.000284207	0.632	0	0	-4.17062	15	16	15	3UTR		0	0
bta-miR-211	ENSBTAT00000024303	SMC6	4866	4888	1	-19.4	1	0.00123922	0.574	0	0	-5.22701	16	22	8	3UTR		0	0
bta-miR-211	ENSBTAT00000004465	ZBTB43	2627	2666	1	-23.4	1	0.0014342	0.544	0	0	-7.51743	17	22	14	3UTR		0	0
bta-miR-211	ENSBTAT00000004465	ZBTB43	1771	1794	1	-21.1	1	5.09e-05	0.485	0	0	-4.17062	18	23	8	3UTR		0	0
bta-miR-211	ENSBTAT00000016846	ARHGAP12	2734	2752	0.923077	-18.2	1	0.00295875	0.529	0	0	-9.06125	15	18	8	3UTR		0	0
bta-miR-211	ENSBTAT00000008722	CSTF1	3237	3249	0.923077	-17.2	0	0.00062124	0.647	0	0	-20.4803	11	12	11	3UTR		0	0
bta-miR-211	ENSBTAT00000001557	MRPL15	1037	1050	0.846154	-19.2	0	3.27e-05	0.632	0	0	-19.4239	12	13	12	3UTR		0	0
bta-miR-3432a	ENSBTAT00000001246	PLEKHB2	1895	1912	1	-19.3	1	0.00174767	0.662	0	0	-5.22671	15	17	12	3UTR		0	0
bta-miR-3432a	ENSBTAT00000001246	PLEKHB2	2010	2032	1	-21.2	1	0.00133471	0.603	0	0	-4.67302	19	22	13	3UTR		0	0
bta-miR-3432a	ENSBTAT00000060969	EPB41L5	3897	3919	0.846154	-21.2	0	0.000770189	0.559	0	0	-7.45922	18	22	8	3UTR		0	0
bta-miR-3432a	ENSBTAT00000004728	ZFP91	1817	1835	1	-20.6	0	0.000795776	0.559	0	0	-7.65065	15	18	10	3UTR		0	0
bta-miR-3432a	ENSBTAT00000045695	CLSTN1	3997	4021	0.846154	-19.1	1	0.00330995	0.529	0	0	-8.59606	18	24	10	3UTR		0	0
bta-miR-3432a	ENSBTAT00000018604	FAM20B	5077	5096	0.980769	-18.8	0	0.000595429	0.588	0	0	-8.7692	16	19	8	3UTR		0	0
bta-miR-3432a	ENSBTAT00000044684	LOC509810	2745	2767	0.923077	-18.7	0	0.00044029	0.5	0	0	-7.16235	16	22	6	3UTR		0	0
bta-miR-3432a	ENSBTAT00000018046	BIRC5	1452	1467	0.846154	-18.4	1	4.15e-07	0.397	0	0	-4.76182	13	15	7	3UTR		0	0
bta-miR-3432a	ENSBTAT00000029119	STRN3	3833	3858	0.846154	-17.1	1	0.00441592	0.735	0	0	-3.79332	16	18	16	3UTR		0	0
bta-miR-3432a	ENSBTAT00000002784	PPP4R2	3444	3466	0.846154	-18.1	1	0.0189513	0.75	0	0	-8.10863	15	22	10	3UTR		0	0
bta-miR-3432a	ENSBTAT00000012551	SUCLG2	1994	2012	0.923077	-19.3	0	0.0048119	0.676	0	0	-13.6656	16	18	11	3UTR		0	0
bta-miR-3432a	ENSBTAT00000018766	GNPTG	1152	1176	0.923077	-20.2	0	0.0312511	0.721	0	0	-8.91345	20	24	8	3UTR		0	0
bta-miR-3432a	ENSBTAT00000002860	HN1L	1991	2013	0.846154	-20	0	0.00130094	0.397	0	0	-6.62614	17	22	10	3UTR		0	0
bta-miR-3432a	ENSBTAT00000006533	PCGF5	2125	2147	1	-17.8	1	0.0127248	0.662	0	0	-10.3422	13	17	10	3UTR		0	0
bta-miR-3432a	ENSBTAT00000021686	TM9SF3	2158	2185	0.846154	-17.1	0	0.0928613	0.632	0	0	-9.88456	17	27	7	3UTR		0	0
bta-miR-3432a	ENSBTAT00000024427	TMEM109	1674	1695	0.807692	-20.9	0	2.28e-06	0.382	0	0	-7.47102	18	21	8	3UTR		0	0
bta-miR-3432a	ENSBTAT00000000901	CSDE1	3404	3425	1	-19.7	0	0.0118871	0.618	0	0	-11.405	17	21	10	3UTR		0	0
bta-miR-3432a	ENSBTAT00000027409	CACNA2D1	4059	4078	1	-18	1	0.0134358	0.632	0	0	-7.10805	18	19	18	3UTR		0	0
bta-miR-3432a	ENSBTAT00000003191	KLHL8	4926	4949	1	-21.2	1	0.059943	0.603	0	0	-4.90607	19	23	15	3UTR		0	0
bta-miR-3432a	ENSBTAT00000029021	SMAD5	3976	3994	1	-18.6	1	0.000916362	0.603	0	0	-11.3983	17	18	17	3UTR		0	0
bta-miR-3432a	ENSBTAT00000018863	CTNNA1	2801	2822	1	-23.1	0	0.119565	0.544	0	0	-6.46361	17	21	11	3UTR		0	0
bta-miR-3432a	ENSBTAT00000000526	CDC40	2166	2187	0.923077	-19	0	0.00485943	0.618	0	0	-12.8955	16	21	7	3UTR		0	0
bta-miR-3432a	ENSBTAT00000015625	MPP5	4946	4967	0.846154	-18.1	1	1.39e-05	0.5	0	0	-10.9334	15	21	9	3UTR		0	0
bta-miR-3432a	ENSBTAT00000002535	RDH11	2140	2168	0.923077	-21.7	0	0.00529812	0.603	0	0	-6.9696	18	28	12	3UTR		0	0
bta-miR-3432a	ENSBTAT00000024699	YTHDF3	3819	3838	1	-22.7	1	9.19e-05	0.456	0	0	-4.76182	17	19	13	3UTR		0	0
bta-miR-3432a	ENSBTAT00000063409	ZNF706	2295	2325	0.923077	-18.5	0	0.0330419	0.662	0	0	-9.95919	16	30	11	3UTR		0	0
bta-miR-3432a	ENSBTAT00000004746	ZNF215	2052	2066	0.923077	-16.9	0	3.85e-06	0.485	0	0	-6.46361	13	14	13	3UTR		0	0
bta-miR-369-5p	ENSBTAT00000044582	FAM126B	5340	5354	0.923077	-16.8	0	0.00413772	0.691	0	0	-17.1102	13	14	13	3UTR		0	0
bta-miR-369-5p	ENSBTAT00000029804	GAB1	3764	3777	1	-16.7	0	0.0141647	0.632	0	0	-6.74759	12	13	12	3UTR		0	0
bta-miR-369-5p	ENSBTAT00000010744	EGLN3	1321	1337	0.923077	-19.2	1	0.000454961	0.529	0	0	-6.90779	11	13	11	3UTR		0	0
bta-miR-369-5p	ENSBTAT00000005694	CNOT6L	2432	2446	0.846154	-15.1	1	0.00156147	0.662	0	0	-7.05204	12	14	7	3UTR		0	0
bta-miR-369-5p	ENSBTAT00000014382	TMEM181	2944	2954	0.923077	-15.4	1	0.000242958	0.456	0	0	-11.4183	9	10	9	3UTR		0	0
bta-miR-369-5p	ENSBTAT00000000738	RFX7	5948	5965	0.846154	-16.3	0	0.00675589	0.721	0	0	-7.37138	15	17	10	3UTR		0	0
bta-miR-369-5p	ENSBTAT00000011880	FEZ2	1733	1746	0.923077	-14.9	1	0.00694314	0.588	0	0	-8.29455	11	13	9	3UTR		0	0
bta-miR-369-5p	ENSBTAT00000018862	NCOA5	1505	1518	1	-16.9	1	9.33e-05	0.412	0	0	-5.9255	12	13	12	3UTR		0	0
bta-miR-369-5p	ENSBTAT00000006129	RDX	3796	3829	0.846154	-15.8	0	0.0056124	0.529	0	0	-9.93982	10	13	8	3UTR		0	0
bta-miR-375	ENSBTAT00000017358	CBLB	3171	3189	1	-18.5	1	0.00323546	0.641	0	0	-6.25121	16	18	9	3UTR		0	0
bta-miR-375	ENSBTAT00000001246	PLEKHB2	2849	2869	1	-22.8	0	3.07e-06	0.662	0	0	-10.603	17	20	10	3UTR		0	0
bta-miR-375	ENSBTAT00000020937	RNF10	3610	3638	0.807692	-21.4	0	0.0369633	0.632	0	0	-9.54656	19	28	13	3UTR		0	0
bta-miR-375	ENSBTAT00000031632	TTC28	8647	8670	1	-20.9	1	0.00169852	0.515	0	0	-3.93757	19	23	7	3UTR		0	0
bta-miR-375	ENSBTAT00000019549	TP53I13	1448	1469	1	-23.3	1	5.99e-05	0.338	0	0	-4.76182	19	21	13	3UTR		0	0
bta-miR-375	ENSBTAT00000011083	ABR	3919	3938	1	-20.1	0	0.00115252	0.368	0	0	-8.70704	17	19	13	3UTR		0	0
bta-miR-375	ENSBTAT00000018046	BIRC5	788	804	0.846154	-20.2	0	2.2e-05	0.441	0	0	-20.713	14	16	10	3UTR		0	0
bta-miR-375	ENSBTAT00000002784	PPP4R2	2664	2683	0.846154	-17.3	0	0.0027562	0.618	0	0	-19.4239	15	19	7	3UTR		0	0
bta-miR-375	ENSBTAT00000012095	NRSN1	1997	2032	0.871795	-18.5	1	0.216635	0.77	0	0	-12.9906	17	19	17	3UTR		0	0
bta-miR-375	ENSBTAT00000013242	RIOK3	3385	3403	0.846154	-20	0	0.0133352	0.662	0	0	-18.1666	15	18	8	3UTR		0	0
bta-miR-375	ENSBTAT00000066153	FRAT2	1465	1482	0.923077	-23.9	0	4.14e-07	0.412	0	0	-17.1102	15	17	10	3UTR		0	0
bta-miR-375	ENSBTAT00000017503	MSN	2673	2697	0.846154	-25.5	1	5.37e-06	0.559	0	0	-10.1092	20	24	10	3UTR		0	0
bta-miR-375	ENSBTAT00000000357	GNPDA2	892	919	0.923077	-16.7	1	0.0265247	0.706	0	0	-4.17062	15	18	12	3UTR		0	0
bta-miR-375	ENSBTAT00000000357	GNPDA2	902	919	0.846154	-16.7	1	0.0265247	0.706	0	0	-4.17062	15	17	12	3UTR		0	0
bta-miR-375	ENSBTAT00000002872	SPTLC1	1512	1529	1	-25	1	0.000203182	0.426	0	0	-3.93757	16	17	16	3UTR		0	0
bta-miR-375	ENSBTAT00000011880	FEZ2	1441	1474	0.846154	-24.3	1	0.00431763	0.588	0	0	-3.93757	21	33	11	3UTR		0	0
bta-miR-375	ENSBTAT00000042924	SETX	10244	10264	0.846154	-21.7	0	1.05e-07	0.338	0	0	-19.4239	15	20	11	3UTR		0	0
bta-miR-375	ENSBTAT00000005760	MTPAP	1993	2014	1	-18.6	1	0.017365	0.618	0	0	-11.0213	16	21	7	3UTR		0	0
bta-miR-375	ENSBTAT00000013287	FBXO3	1806	1822	0.807692	-15.9	0	0.000308899	0.632	0	0	-16.302	15	16	15	3UTR		0	0
bta-miR-6529a	ENSBTAT00000032386	TBC1D23	2850	2874	1	-19.9	1	0.00391382	0.676	0	0	-6.6181	14	17	9	3UTR		0	0
bta-miR-6529a	ENSBTAT00000024928	GOLIM4	3617	3637	1	-23	0	0.00703113	0.632	0	0	-11.7717	15	20	12	3UTR		0	0
bta-miR-6529a	ENSBTAT00000063751	GOLIM4	3533	3553	1	-23	0	0.00703113	0.632	0	0	-11.7717	15	20	12	3UTR		0	0
bta-miR-6529a	ENSBTAT00000014803	RNF13	1905	1922	0.923077	-17.3	0	0.00329182	0.706	0	0	-16.9606	14	17	9	3UTR		0	0
bta-miR-6529a	ENSBTAT00000003112	HPS3	3409	3431	0.923077	-16.5	1	0.0103076	0.662	0	0	-5.02746	18	22	8	3UTR		0	0
bta-miR-6529a	ENSBTAT00000050511	TTC3	6988	7019	1	-23.6	1	0.0526488	0.559	0	0	-7.3076	16	22	7	3UTR		0	0
bta-miR-6529a	ENSBTAT00000051818	FAM168B	3726	3744	1	-22.2	1	0.167966	0.559	0	0	-4.99396	15	18	8	3UTR		0	0
bta-miR-6529a	ENSBTAT00000061449	TTN	106186	106216	1	-23.7	0	0.000583417	0.574	0	0	-7.91236	18	30	11	3UTR		0	0
bta-miR-6529a	ENSBTAT00000060969	EPB41L5	2339	2355	1	-24.6	0	2.88e-05	0.309	0	0	-16.8091	14	16	11	3UTR		0	0
bta-miR-6529a	ENSBTAT00000020441	PHF13	1721	1738	0.923077	-22.2	1	0.000901034	0.441	0	0	-6.23647	14	17	6	3UTR		0	0
bta-miR-6529a	ENSBTAT00000025655	EDEM3	3107	3122	0.846154	-19.4	0	0.0134673	0.588	0	0	-17.1102	13	15	7	3UTR		0	0
bta-miR-6529a	ENSBTAT00000028307	SPRY1	3052	3108	0.923077	-21.1	1	0.00203316	0.632	0	0	-6.76235	16	36	12	3UTR		0	0
bta-miR-6529a	ENSBTAT00000002986	RNF34	1416	1444	1	-25.1	0	0.0677066	0.426	0	0	-7.20265	14	17	11	3UTR		0	0
bta-miR-6529a	ENSBTAT00000002624	FBXO21	1550	1569	0.923077	-20.6	1	1.18e-05	0.471	0	0	-4.17062	15	19	7	3UTR		0	0
bta-miR-6529a	ENSBTAT00000061490	TESC	909	930	0.884615	-17.5	1	0.031228	0.625	0	0	-6.10696	19	21	13	3UTR		0	0
bta-miR-6529a	ENSBTAT00000046961	NUFIP2	5476	5497	1	-19.3	0	0.000259329	0.706	0	0	-6.50069	18	21	10	3UTR		0	0
bta-miR-6529a	ENSBTAT00000011083	ABR	3658	3676	0.923077	-22.1	0	0.035378	0.515	0	0	-8.05661	15	18	10	3UTR		0	0
bta-miR-6529a	ENSBTAT00000025389	PMP22	1730	1751	0.846154	-19.3	1	0.172986	0.691	0	0	-5.81384	18	21	11	3UTR		0	0
bta-miR-6529a	ENSBTAT00000017366	IQGAP1	7061	7091	1	-22.3	1	0.0576239	0.621	0	0	-4.02637	14	17	8	3UTR		0	0
bta-miR-6529a	ENSBTAT00000017366	IQGAP1	7075	7091	1	-22.1	1	0.0576239	0.621	0	0	-4.02637	14	16	8	3UTR		0	0
bta-miR-6529a	ENSBTAT00000003252	IREB2	5133	5162	1	-20.5	1	0.00562156	0.618	0	0	-4.17062	15	17	15	3UTR		0	0
bta-miR-6529a	ENSBTAT00000063150	PAPOLA	3432	3477	1	-19.9	1	0.0352577	0.618	0	0	-4.52877	15	18	10	3UTR		0	0
bta-miR-6529a	ENSBTAT00000021001	PAPOLA	3357	3402	1	-19.9	1	0.0352577	0.618	0	0	-4.52877	15	18	10	3UTR		0	0
bta-miR-6529a	ENSBTAT00000019872	OXSR1	1875	1890	0.846154	-18.7	0	0.000232607	0.5	0	0	-17.1102	13	15	7	3UTR		0	0
bta-miR-6529a	ENSBTAT00000054584	SLC25A26	1437	1455	1	-22.2	1	0.0216536	0.515	0	0	-9.43035	16	18	11	3UTR		0	0
bta-miR-6529a	ENSBTAT00000030715	PXK	2175	2197	0.923077	-18.3	1	0.685183	0.662	0	0	-7.10805	16	22	7	3UTR		0	0
bta-miR-6529a	ENSBTAT00000004549	SACM1L	2035	2053	1	-19.1	1	0.0022736	0.647	0	0	-4.17062	15	18	9	3UTR		0	0
bta-miR-6529a	ENSBTAT00000004358	ELOVL5	2349	2369	0.846154	-18.1	1	9.06e-05	0.632	0	0	-6.06975	13	20	8	3UTR		0	0
bta-miR-6529a	ENSBTAT00000045015	HMGN4	573	595	0.923077	-19.7	0	0.0174626	0.706	0	0	-14.2591	17	22	7	3UTR		0	0
bta-miR-6529a	ENSBTAT00000007635	TMEM14C	636	651	0.923077	-16.7	1	0.00120416	0.662	0	0	-7.00542	12	15	5	3UTR		0	0
bta-miR-6529a	ENSBTAT00000013242	RIOK3	1813	1836	1	-18.7	0	0.0416875	0.574	0	0	-10.8269	18	23	10	3UTR		0	0
bta-miR-6529a	ENSBTAT00000036594	SMAD2	3801	3815	1	-19.6	0	0.000367469	0.515	0	0	-17.9671	13	14	13	3UTR		0	0
bta-miR-6529a	ENSBTAT00000018334	NEDD4L	3353	3381	1	-20.8	0	0.00151301	0.632	0	0	-17.1102	11	13	11	3UTR		0	0
bta-miR-6529a	ENSBTAT00000006308	RRN3	3637	3668	1	-19.5	1	0.0221391	0.721	0	0	-4.65016	15	18	12	3UTR		0	0
bta-miR-6529a	ENSBTAT00000005327	YWHAG	1055	1072	1	-17.9	0	0.0911024	0.544	0	0	-7.20265	14	17	11	3UTR		0	0
bta-miR-6529a	ENSBTAT00000009691	EIF2AK1	2619	2637	0.923077	-22.5	0	0.00142368	0.368	0	0	-12.9912	15	18	14	3UTR		0	0
bta-miR-6529a	ENSBTAT00000021686	TM9SF3	4743	4764	0.846154	-19	0	0.000106121	0.485	0	0	-12.4895	16	21	10	3UTR		0	0
bta-miR-6529a	ENSBTAT00000009985	CHUK	2889	2920	0.846154	-18.5	1	0.10266	0.721	0	0	-3.93757	19	31	10	3UTR		0	0
bta-miR-6529a	ENSBTAT00000020729	RPL15	1109	1128	0.923077	-20	1	0.000292752	0.676	0	0	-6.76235	15	19	11	3UTR		0	0
bta-miR-6529a	ENSBTAT00000030378	SYTL2	3830	3845	0.923077	-17.3	0	0.00211602	0.676	0	0	-19.4239	13	15	7	3UTR		0	0
bta-miR-6529a	ENSBTAT00000001024	TTC9C	1460	1481	0.884615	-19.7	1	0.0762853	0.662	0	0	-7.10805	17	21	7	3UTR		0	0
bta-miR-6529a	ENSBTAT00000000114	RIT1	931	953	1	-16.6	1	0.192216	0.662	0	0	-5.9255	16	22	9	3UTR		0	0
bta-miR-6529a	ENSBTAT00000009889	UBE2Q1	2974	2997	0.923077	-22.4	0	0.0195715	0.456	0	0	-6.44976	16	23	7	3UTR		0	0
bta-miR-6529a	ENSBTAT00000009889	UBE2Q1	2218	2238	1	-19.9	1	0.000331988	0.456	0	0	-5.81384	15	20	11	3UTR		0	0
bta-miR-6529a	ENSBTAT00000017302	GPR61	2326	2354	1	-26.8	1	0.00407797	0.412	0	0	-4.67302	17	21	9	3UTR		0	0
bta-miR-6529a	ENSBTAT00000025416	RNPC3	1637	1654	1	-18.5	1	0.00348198	0.691	0	0	-7.10805	14	17	7	3UTR		0	0
bta-miR-6529a	ENSBTAT00000026919	LRRC8B	3185	3214	1	-21.1	1	0.0838498	0.544	0	0	-3.93757	19	29	8	3UTR		0	0
bta-miR-6529a	ENSBTAT00000033499	SSX2IP	2147	2179	0.846154	-17.2	1	0.00309512	0.647	0	0	-8.97335	12	16	9	3UTR		0	0
bta-miR-6529a	ENSBTAT00000033499	SSX2IP	2164	2179	0.923077	-17.5	1	0.00309512	0.647	0	0	-8.97335	12	15	9	3UTR		0	0
bta-miR-6529a	ENSBTAT00000050033	PRKACB	3798	3818	0.923077	-20.2	0	0.14606	0.529	0	0	-7.50615	15	20	6	3UTR		0	0
bta-miR-6529a	ENSBTAT00000015863	PRKACB	3864	3884	0.923077	-20.2	0	0.14606	0.529	0	0	-7.50615	15	20	6	3UTR		0	0
bta-miR-6529a	ENSBTAT00000031396	IPP	2747	2772	1	-19.4	1	0.0667136	0.676	0	0	-4.90607	14	25	10	3UTR		0	0
bta-miR-6529a	ENSBTAT00000061030	ZMPSTE24	1763	1810	0.884615	-20.2	1	0.000108137	0.619	0	0	-5.02746	14	19	7	3UTR		0	0
bta-miR-6529a	ENSBTAT00000061030	ZMPSTE24	1792	1810	1	-19.9	1	0.000108137	0.619	0	0	-5.02746	14	18	7	3UTR		0	0
bta-miR-6529a	ENSBTAT00000029153	THAP5	1959	1976	0.923077	-19.6	0	0.00391874	0.603	0	0	-11.9455	13	17	8	3UTR		0	0
bta-miR-6529a	ENSBTAT00000043719	XRCC2	1229	1247	1	-20.1	1	0.0211553	0.662	0	0	-4.17062	15	18	11	3UTR		0	0
bta-miR-6529a	ENSBTAT00000038541	LETMD1	1714	1733	0.923077	-19.7	1	0.0103557	0.588	0	0	-3.93757	16	19	8	3UTR		0	0
bta-miR-6529a	ENSBTAT00000019562	SMARCC2	4604	4626	1	-23.3	0	0.017547	0.618	0	0	-10.7522	16	22	11	3UTR		0	0
bta-miR-6529a	ENSBTAT00000028867	APAF1	6751	6771	1	-19.8	1	0.00679466	0.559	0	0	-5.9255	16	20	12	3UTR		0	0
bta-miR-6529a	ENSBTAT00000056494	CECR2	6965	6989	0.923077	-23.7	1	0.000115142	0.338	0	0	-6.9954	14	18	10	3UTR		0	0
bta-miR-6529a	ENSBTAT00000008146	ST13	1598	1617	1	-19.7	0	0.0170047	0.588	0	0	-6.69537	15	19	7	3UTR		0	0
bta-miR-6529a	ENSBTAT00000021952	POLDIP3	1538	1556	1	-21.8	0	0.0741273	0.529	0	0	-7.7949	15	18	9	3UTR		0	0
bta-miR-6529a	ENSBTAT00000002690	BMPR1B	2298	2330	0.923077	-28.9	1	0.00315563	0.574	0	0	-3.93757	18	22	14	3UTR		0	0
bta-miR-6529a	ENSBTAT00000022636	PPARGC1A	4162	4182	0.923077	-21.6	0	0.00672792	0.632	0	0	-9.18534	15	20	5	3UTR		0	0
bta-miR-6529a	ENSBTAT00000004224	GPR151	2590	2610	1	-20.8	1	0.00411868	0.618	0	0	-7.61919	17	20	10	3UTR		0	0
bta-miR-6529a	ENSBTAT00000026575	GRPEL2	1969	1990	0.846154	-17.9	1	0.0732727	0.647	0	0	-4.17062	15	21	6	3UTR		0	0
bta-miR-6529a	ENSBTAT00000026575	GRPEL2	841	869	0.846154	-18.3	1	0.00082313	0.618	0	0	-3.93757	17	23	8	3UTR		0	0
bta-miR-6529a	ENSBTAT00000061073	EBF1	2296	2310	0.846154	-19.2	0	3.45e-05	0.588	0	0	-20.4803	12	14	9	3UTR		0	0
bta-miR-6529a	ENSBTAT00000011029	CAST	2922	2942	0.961538	-21.9	1	0.001968	0.544	0	0	-7.28438	18	20	15	3UTR		0	0
bta-miR-6529a	ENSBTAT00000027864	CAST	2569	2589	0.961538	-21.9	1	0.00197559	0.544	0	0	-7.28438	18	20	15	3UTR		0	0
bta-miR-6529a	ENSBTAT00000034970	LIX1	3874	3890	1	-17.8	0	0.0184077	0.574	0	0	-6.50069	13	16	9	3UTR		0	0
bta-miR-6529a	ENSBTAT00000021387	LINGO2	2757	2772	0.923077	-22.9	1	0.000252469	0.588	0	0	-4.90607	14	15	14	3UTR		0	0
bta-miR-6529a	ENSBTAT00000030958	FAM120A	4501	4538	0.961538	-22.4	1	0.0809687	0.75	0	0	-3.79332	20	37	12	3UTR		0	0
bta-miR-6529a	ENSBTAT00000019304	DIRAS2	1735	1758	0.923077	-21	1	0.0203687	0.691	0	0	-3.93757	18	23	14	3UTR		0	0
bta-miR-6529a	ENSBTAT00000036413	LOC530653	3091	3107	1	-20.9	0	0.000105173	0.662	0	0	-17.1102	14	16	10	3UTR		0	0
bta-miR-6529a	ENSBTAT00000026869	HBS1L	2384	2400	1	-16.8	1	0.242304	0.706	0	0	-7.10297	14	16	10	3UTR		0	0
bta-miR-6529a	ENSBTAT00000012769	PLEKHG1	6285	6305	1	-20.9	0	3.03e-05	0.632	0	0	-13.7781	16	20	8	3UTR		0	0
bta-miR-6529a	ENSBTAT00000007438	SNAP23	1779	1796	0.846154	-17.1	1	0.0049261	0.676	0	0	-4.17062	15	17	12	3UTR		0	0
bta-miR-6529a	ENSBTAT00000006490	KLHDC2	1514	1543	1	-21.4	0	0.00239423	0.603	0	0	-7.20265	14	17	11	3UTR		0	0
bta-miR-6529a	ENSBTAT00000006943	CCNB2	1419	1437	1	-20.4	1	0.000326556	0.632	0	0	-4.79441	15	18	11	3UTR		0	0
bta-miR-6529a	ENSBTAT00000024742	STRN	3324	3343	0.923077	-17.6	1	0.213176	0.632	0	0	-4.17062	15	19	9	3UTR		0	0
bta-miR-6529a	ENSBTAT00000001303	RAB10	1598	1636	1	-20.6	1	0.01573	0.632	0	0	-3.93757	18	38	9	3UTR		0	0
bta-miR-6529a	ENSBTAT00000024303	SMC6	4936	4954	1	-19.2	0	0.000115964	0.647	0	0	-11.357	14	18	11	3UTR		0	0
bta-miR-6529a	ENSBTAT00000013366	CBFA2T2	2905	2920	1	-22.9	0	0.0126783	0.471	0	0	-15.5666	13	15	9	3UTR		0	0
bta-miR-6529a	ENSBTAT00000013366	CBFA2T2	5775	5798	0.923077	-25.5	0	0.000895562	0.544	0	0	-10.729	18	23	9	3UTR		0	0
bta-miR-6529a	ENSBTAT00000026141	NDRG3	2048	2068	0.846154	-21.7	0	5.49e-05	0.456	0	0	-15.4549	15	20	6	3UTR		0	0
bta-miR-6529a	ENSBTAT00000003956	RALGAPB	5705	5736	0.846154	-21.1	1	0.00858589	0.588	0	0	-4.90607	14	31	8	3UTR		0	0
bta-miR-6529a	ENSBTAT00000022411	YWHAB	1972	1993	0.923077	-22.2	0	0.058923	0.647	0	0	-7.7949	18	21	8	3UTR		0	0
bta-miR-6529a	ENSBTAT00000001169	RB1CC1	5310	5327	1	-20.8	0	0.000463661	0.75	0	0	-8.91345	15	17	11	3UTR		0	0
bta-miR-6529a	ENSBTAT00000063409	ZNF706	671	704	0.923077	-19.4	0	0.000348444	0.662	0	0	-6.51454	18	33	9	3UTR		0	0
bta-miR-6529a	ENSBTAT00000001658	ANKRD46	1132	1155	1	-18.9	0	0.00410072	0.588	0	0	-13.6656	16	23	7	3UTR		0	0
bta-miR-6529a	ENSBTAT00000008799	ARCN1	1857	1907	0.923077	-17	1	0.000199077	0.544	0	0	-7.73085	13	16	10	3UTR		0	0
bta-miR-127	ENSBTAT00000029891	FSTL1	322	341	1	-20.7	1	1.24e-05	0.5	0	0	-9.25733	14	19	7	CDS		0	0
bta-miR-127	ENSBTAT00000026013	OPA1	702	725	1	-22.4	1	6.83e-05	0.5	0	0	-4.79441	17	23	9	CDS		0	0
bta-miR-127	ENSBTAT00000032677	ECT2	2642	2671	0.846154	-20.1	1	0.000542788	0.5	0	0	-11.1286	15	22	6	CDS		0	0
bta-miR-127	ENSBTAT00000050511	TTC3	3085	3108	1	-21.6	1	0.000201725	0.588	0	0	-6.14858	17	23	9	CDS		0	0
bta-miR-127	ENSBTAT00000015797	ACVR1	1413	1428	0.923077	-20.4	0	2.29e-05	0.471	0	0	-17.7125	14	15	14	CDS		0	0
bta-miR-127	ENSBTAT00000038243	USP37	1305	1328	1	-21.3	0	0.0018964	0.706	0	0	-13.8149	18	23	8	CDS		0	0
bta-miR-127	ENSBTAT00000052841	KIAA0922	3977	3999	0.923077	-29.3	0	0.00136625	0.221	0	0	-12.1081	17	22	12	CDS		0	0
bta-miR-127	ENSBTAT00000012926	MSI1	947	970	0.871795	-25.3	0	5.29e-05	0.338	0	0	-15.2476	17	23	10	CDS		0	0
bta-miR-127	ENSBTAT00000032389	BBS2	1093	1120	0.923077	-22.7	1	4.34e-05	0.441	0	0	-3.93757	19	27	7	CDS		0	0
bta-miR-127	ENSBTAT00000023753	DHX40	697	731	0.846154	-21.4	0	0.00104895	0.618	0	0	-9.87071	17	34	10	CDS		0	0
bta-miR-127	ENSBTAT00000061343	NCOR1	6284	6309	0.846154	-23.6	0	0.00217258	0.471	0	0	-10.7153	17	25	10	CDS		0	0
bta-miR-127	ENSBTAT00000025685	ITGA2	482	503	0.923077	-19.7	0	0.00514817	0.471	0	0	-14.8343	14	21	9	CDS		0	0
bta-miR-127	ENSBTAT00000029284	SUB1	295	319	0.923077	-18.3	1	0.0150032	0.632	0	0	-4.90607	14	17	10	CDS		0	0
bta-miR-127	ENSBTAT00000022033	GOLGA4	2159	2174	0.923077	-20.8	0	0.00483491	0.559	0	0	-18.3994	14	15	14	CDS		0	0
bta-miR-127	ENSBTAT00000060943	KIF15	2881	2905	0.846154	-18.9	0	0.00336151	0.574	0	0	-16.4234	15	24	8	CDS		0	0
bta-miR-127	ENSBTAT00000002428	ZNF24	491	513	1	-23.7	1	0.0032249	0.456	0	0	-3.93757	18	22	8	CDS		0	0
bta-miR-127	ENSBTAT00000003572	ANKRD12	3779	3804	0.923077	-24	1	0.000272919	0.515	0	0	-7.34947	19	25	7	CDS		0	0
bta-miR-127	ENSBTAT00000013946	CEP76	172	192	0.923077	-22	0	5.22e-05	0.544	0	0	-6.77039	16	20	11	CDS		0	0
bta-miR-127	ENSBTAT00000037527	SRRM2	4510	4534	0.846154	-25.4	1	1.09e-05	0.426	0	0	-3.93757	20	24	12	CDS		0	0
bta-miR-127	ENSBTAT00000006848	BAZ1B	3469	3490	1	-25.7	0	0.0108079	0.544	0	0	-10.7153	15	21	10	CDS		0	0
bta-miR-127	ENSBTAT00000061515	EIF3A	1593	1627	0.923077	-20	1	0.00249969	0.574	0	0	-4.17062	18	34	8	CDS		0	0
bta-miR-127	ENSBTAT00000007619	DHX32	1602	1631	0.923077	-23.8	0	0.00433088	0.382	0	0	-9.41661	17	29	8	CDS		0	0
bta-miR-127	ENSBTAT00000032726	C26H10orf90	514	537	0.923077	-21.4	0	0.0172726	0.324	0	0	-14.8343	16	23	7	CDS		0	0
bta-miR-127	ENSBTAT00000029169	AP3M1	776	808	0.923077	-19.4	1	0.00105226	0.603	0	0	-4.17062	19	32	7	CDS		0	0
bta-miR-127	ENSBTAT00000017554	DLG5	5210	5233	0.923077	-26.9	1	1.39e-05	0.397	0	0	-6.19951	18	23	11	CDS		0	0
bta-miR-127	ENSBTAT00000007153	RBM4B	965	986	0.846154	-21.3	0	0.000164166	0.382	0	0	-11.5901	16	21	8	CDS		0	0
bta-miR-127	ENSBTAT00000008174	RPA2	244	261	1	-19.6	0	0.000313655	0.485	0	0	-19.4239	14	17	9	CDS		0	0
bta-miR-127	ENSBTAT00000004528	MAGOH	525	542	0.923077	-18.9	0	0.00145726	0.544	0	0	-15.1878	15	17	9	CDS		0	0
bta-miR-127	ENSBTAT00000026554	MKNK1	755	778	0.923077	-22.1	1	0.00275038	0.529	0	0	-8.00486	17	23	7	CDS		0	0
bta-miR-127	ENSBTAT00000026556	MKNK1	674	697	0.923077	-22.1	1	0.00275038	0.529	0	0	-8.00486	17	23	7	CDS		0	0
bta-miR-127	ENSBTAT00000033813	DMTF1	680	719	0.846154	-20.3	1	0.0291786	0.647	0	0	-7.10297	18	39	8	CDS		0	0
bta-miR-127	ENSBTAT00000023510	TPK1	701	724	1	-21.3	1	4.19e-05	0.456	0	0	-8.80656	17	23	11	CDS		0	0
bta-miR-127	ENSBTAT00000044036	TPK1	819	842	1	-21.3	1	4.19e-05	0.456	0	0	-8.80656	17	23	11	CDS		0	0
bta-miR-127	ENSBTAT00000005804	OSBPL8	1701	1722	0.923077	-20.4	0	0.00382428	0.559	0	0	-18.2796	16	21	8	CDS		0	0
bta-miR-127	ENSBTAT00000023908	PTGES3	386	412	0.846154	-18.4	0	0.00453291	0.662	0	0	-9.68502	15	26	6	CDS		0	0
bta-miR-127	ENSBTAT00000061314	PAN2	2057	2085	0.923077	-26.6	0	0.0024145	0.515	0	0	-7.91236	20	28	11	CDS		0	0
bta-miR-127	ENSBTAT00000026353	CDCA3	607	628	0.846154	-24.4	0	5.86e-05	0.397	0	0	-14.8343	16	21	7	CDS		0	0
bta-miR-127	ENSBTAT00000039647	APBB2	867	885	0.923077	-23.9	0	5.25e-06	0.309	0	0	-11.5721	16	18	13	CDS		0	0
bta-miR-127	ENSBTAT00000027346	SEC31A	1599	1620	0.923077	-25.5	1	0.0377452	0.441	0	0	-8.37427	18	21	13	CDS		0	0
bta-miR-127	ENSBTAT00000014945	RAD50	1683	1703	1	-20.7	1	0.00059473	0.5	0	0	-5.19005	17	20	7	CDS		0	0
bta-miR-127	ENSBTAT00000036795	CTSB	180	199	1	-21.3	0	3.46e-06	0.382	0	0	-10.5982	15	19	9	CDS		0	0
bta-miR-127	ENSBTAT00000007519	PLIN2	658	683	1	-20.6	1	0.0180107	0.618	0	0	-6.8193	18	25	8	CDS		0	0
bta-miR-127	ENSBTAT00000017205	PRUNE2	4085	4140	1	-26.4	1	3.79e-06	0.529	0	0	-3.93757	18	30	8	CDS		0	0
bta-miR-127	ENSBTAT00000019706	DPP8	617	654	1	-24.9	1	0.00512877	0.529	0	0	-5.19005	17	21	13	CDS		0	0
bta-miR-127	ENSBTAT00000036191	RYR3	9889	9910	1	-25	0	0.000178199	0.412	0	0	-14.6717	17	21	13	CDS		0	0
bta-miR-127	ENSBTAT00000061440	BIRC6	11241	11263	0.923077	-24	1	1.56e-05	0.529	0	0	-5.18008	18	22	16	CDS		0	0
bta-miR-127	ENSBTAT00000000943	COX7A2L	390	412	0.961538	-22.4	0	2.6e-05	0.559	0	0	-9.113	20	22	11	CDS		0	0
bta-miR-127	ENSBTAT00000009208	SPTBN1	7072	7093	0.923077	-27.8	0	5.53e-06	0.324	0	0	-14.8343	16	21	14	CDS		0	0
bta-miR-127	ENSBTAT00000013221	FAM107B	204	229	0.923077	-22.1	0	0.035824	0.529	0	0	-15.8028	17	25	13	CDS		0	0
bta-miR-127	ENSBTAT00000002833	SERINC3	1368	1396	0.923077	-21.2	1	2.65e-05	0.397	0	0	-4.52877	20	28	7	CDS		0	0
bta-miR-127	ENSBTAT00000000289	YWHAZ	549	565	1	-19.6	1	0.000107883	0.559	0	0	-4.90607	14	16	8	CDS		0	0
bta-miR-127	ENSBTAT00000055320	EIF4G2	639	667	0.846154	-20	0	0.141903	0.618	0	0	-8.40165	17	28	7	CDS		0	0
bta-miR-1271	ENSBTAT00000006175	ILDR1	653	666	1	-17.4	1	6.29e-06	0.397	0	0	-6.00433	12	13	12	CDS		0	0
bta-miR-1271	ENSBTAT00000002319	DYRK1A	1067	1086	1	-20.3	0	0.00140459	0.485	0	0	-7.37138	16	19	12	CDS		0	0
bta-miR-1271	ENSBTAT00000031819	METTL6	1036	1058	0.923077	-16.7	1	9.03e-05	0.529	0	0	-5.76291	13	17	8	CDS		0	0
bta-miR-1271	ENSBTAT00000022470	CYFIP1	922	941	0.846154	-17.7	1	0.0451304	0.691	0	0	-7.8435	15	19	7	CDS		0	0
bta-miR-1271	ENSBTAT00000003908	WDR75	2104	2124	0.846154	-18	0	0.000455805	0.632	0	0	-5.48126	15	20	9	CDS		0	0
bta-miR-1271	ENSBTAT00000061449	TTN	45060	45082	1	-25.8	1	0.00075864	0.5	0	0	-12.9906	16	22	10	CDS		0	0
bta-miR-1271	ENSBTAT00000024127	KIF5C	1112	1135	1	-19.4	1	0.00315466	0.515	0	0	-7.00542	12	14	12	CDS		0	0
bta-miR-1271	ENSBTAT00000024127	KIF5C	1122	1135	1	-19.1	1	0.00315466	0.515	0	0	-7.00542	12	13	12	CDS		0	0
bta-miR-1271	ENSBTAT00000006514	ELK4	559	587	1	-19.1	1	0.00116075	0.412	0	0	-9.83019	11	15	9	CDS		0	0
bta-miR-1271	ENSBTAT00000045695	CLSTN1	738	758	0.846154	-18.4	0	1.68e-06	0.412	0	0	-11.1711	11	14	7	CDS		0	0
bta-miR-1271	ENSBTAT00000001137	SEC16B	2906	2920	1	-22.2	1	1.25e-05	0.397	0	0	-4.76182	13	14	13	CDS		0	0
bta-miR-1271	ENSBTAT00000003668	SMAD1	278	322	1	-15.4	1	0.0342393	0.529	0	0	-14.3873	9	12	8	CDS		0	0
bta-miR-1271	ENSBTAT00000057594	PPP1CC	1052	1066	0.846154	-16.8	1	0.00289185	0.574	0	0	-8.89452	12	14	11	CDS		0	0
bta-miR-1271	ENSBTAT00000029615	CUX2	1556	1573	0.923077	-19.6	1	0.00505364	0.309	0	0	-5.22671	15	17	9	CDS		0	0
bta-miR-1271	ENSBTAT00000002624	FBXO21	961	1019	0.923077	-23.1	1	3.01e-06	0.441	0	0	-3.93757	16	22	9	CDS		0	0
bta-miR-1271	ENSBTAT00000002624	FBXO21	998	1019	1	-23	1	3.01e-06	0.441	0	0	-3.93757	16	21	9	CDS		0	0
bta-miR-1271	ENSBTAT00000011845	SFI1	2438	2459	0.923077	-20.4	1	1.96e-06	0.338	0	0	-6.77237	16	21	12	CDS		0	0
bta-miR-1271	ENSBTAT00000001339	ADAMTS18	377	429	0.923077	-20	1	0.000193063	0.471	0	0	-9.59714	16	21	11	CDS		0	0
bta-miR-1271	ENSBTAT00000002438	ORC6	79	90	1	-15.7	1	3.71e-06	0.309	0	0	-13.2236	10	11	10	CDS		0	0
bta-miR-1271	ENSBTAT00000003881	GPT2	1115	1185	0.923077	-17.5	1	0.00012596	0.397	0	0	-14.4661	9	11	9	CDS		0	0
bta-miR-1271	ENSBTAT00000013467	NUDT21	501	517	1	-16.6	1	0.000177402	0.559	0	0	-4.90607	14	16	8	CDS		0	0
bta-miR-1271	ENSBTAT00000026493	PKD1L3	3504	3524	1	-17.6	1	0.000178747	0.471	0	0	-6.24613	13	15	13	CDS		0	0
bta-miR-1271	ENSBTAT00000035518	TRIM37	2322	2352	1	-19.1	1	0.000128515	0.471	0	0	-9.2861	13	18	10	CDS		0	0
bta-miR-1271	ENSBTAT00000061323	RNFT1	628	640	1	-16.8	1	0.00397325	0.632	0	0	-6.90779	11	12	11	CDS		0	0
bta-miR-1271	ENSBTAT00000012852	RNFT1	515	532	0.923077	-16.9	1	0.00143886	0.647	0	0	-6.90779	11	13	11	CDS		0	0
bta-miR-1271	ENSBTAT00000013586	GGNBP2	2152	2175	1	-19	1	0.00128995	0.574	0	0	-13.2236	10	12	10	CDS		0	0
bta-miR-1271	ENSBTAT00000027106	ZNF830	641	655	0.846154	-15	1	0.000204159	0.441	0	0	-8.58769	12	14	7	CDS		0	0
bta-miR-1271	ENSBTAT00000029238	C19H17orf49	159	187	0.923077	-18.4	1	0.00039418	0.368	0	0	-8.58769	12	14	12	CDS		0	0
bta-miR-1271	ENSBTAT00000043207	CWC25	380	398	1	-27.2	0	0.00187203	0.544	0	0	-11.0902	17	18	17	CDS		0	0
bta-miR-1271	ENSBTAT00000028048	PSMC5	470	480	1	-15.7	1	0.000171924	0.456	0	0	-13.0794	9	10	9	CDS		0	0
bta-miR-1271	ENSBTAT00000025685	ITGA2	1177	1194	0.846154	-17.4	1	1.6e-05	0.515	0	0	-4.90607	14	17	10	CDS		0	0
bta-miR-1271	ENSBTAT00000008812	RICTOR	4794	4821	1	-19.9	1	0.000477694	0.588	0	0	-4.65016	16	18	16	CDS		0	0
bta-miR-1271	ENSBTAT00000020129	NIPBL	6833	6851	0.923077	-18.1	1	0.000474496	0.632	0	0	-5.9255	14	18	7	CDS		0	0
bta-miR-1271	ENSBTAT00000021155	PDE8A	1317	1327	0.923077	-15.5	1	8.69e-05	0.515	0	0	-14.4661	9	10	9	CDS		0	0
bta-miR-1271	ENSBTAT00000038824	TJP1	676	689	0.923077	-19.2	0	1.53e-05	0.382	0	0	-7.3066	12	13	12	CDS		0	0
bta-miR-1271	ENSBTAT00000010744	EGLN3	717	748	0.923077	-19.8	1	3.81e-06	0.485	0	0	-5.76291	13	16	7	CDS		0	0
bta-miR-1271	ENSBTAT00000004831	SEC23A	2437	2461	0.923077	-17.9	1	0.000322143	0.647	0	0	-6.23647	15	17	15	CDS		0	0
bta-miR-1271	ENSBTAT00000017080	DICER1	5704	5723	0.846154	-16.1	1	0.00211038	0.456	0	0	-6.9954	15	19	7	CDS		0	0
bta-miR-1271	ENSBTAT00000022033	GOLGA4	6521	6543	0.923077	-19.2	0	0.000201454	0.574	0	0	-11.6382	16	22	11	CDS		0	0
bta-miR-1271	ENSBTAT00000010478	RPUSD3	645	656	1	-16	1	0.000152371	0.441	0	0	-13.2236	10	11	10	CDS		0	0
bta-miR-1271	ENSBTAT00000014711	KBTBD8	409	424	0.846154	-15.4	1	0.00140754	0.544	0	0	-8.58769	12	15	8	CDS		0	0
bta-miR-1271	ENSBTAT00000026317	FAM208A	4717	4732	0.923077	-16.8	1	0.00123122	0.588	0	0	-5.26888	13	15	8	CDS		0	0
bta-miR-1271	ENSBTAT00000019672	PBRM1	1655	1671	0.923077	-16.6	1	0.00570248	0.647	0	0	-4.76182	13	16	7	CDS		0	0
bta-miR-1271	ENSBTAT00000005600	RHOA	785	809	0.923077	-17.3	0	0.000906116	0.485	0	0	-9.62901	9	11	9	CDS		0	0
bta-miR-1271	ENSBTAT00000002369	H1FOO	617	634	0.846154	-18.5	1	2.64e-06	0.338	0	0	-5.76291	13	17	7	CDS		0	0
bta-miR-1271	ENSBTAT00000006847	RPN1	385	397	0.923077	-17.4	0	6.53e-05	0.456	0	0	-8.59573	11	12	11	CDS		0	0
bta-miR-1271	ENSBTAT00000025246	POLR1C	302	316	0.923077	-17.5	1	2.48e-07	0.441	0	0	-5.61866	12	14	9	CDS		0	0
bta-miR-1271	ENSBTAT00000022015	LRRC16A	2163	2185	0.923077	-17.3	1	0.0230686	0.647	0	0	-6.76235	18	22	7	CDS		0	0
bta-miR-1271	ENSBTAT00000022015	LRRC16A	130	144	0.923077	-18.5	0	0.000580372	0.471	0	0	-16.0746	13	14	13	CDS		0	0
bta-miR-1271	ENSBTAT00000018366	RIOK1	1035	1055	0.923077	-18.7	1	0.000828106	0.471	0	0	-7.4978	17	20	8	CDS		0	0
bta-miR-1271	ENSBTAT00000003259	ATP5A1	1471	1500	1	-17.1	1	0.00267901	0.471	0	0	-7.73085	13	15	13	CDS		0	0
bta-miR-1271	ENSBTAT00000003259	ATP5A1	612	625	1	-16.8	1	0.00244687	0.485	0	0	-6.86117	11	13	8	CDS		0	0
bta-miR-1271	ENSBTAT00000002865	MAPK8IP3	3862	3885	0.846154	-19.9	1	4.77e-08	0.382	0	0	-6.46921	17	23	9	CDS		0	0
bta-miR-1271	ENSBTAT00000012544	RPS2	439	452	1	-19	1	0.00393908	0.441	0	0	-7.05204	12	13	12	CDS		0	0
bta-miR-1271	ENSBTAT00000005092	CREBBP	384	403	0.923077	-18.7	1	1.18e-07	0.397	0	0	-8.21572	11	14	10	CDS		0	0
bta-miR-1271	ENSBTAT00000019741	TXNDC11	1797	1813	0.846154	-17.2	1	3.36e-07	0.412	0	0	-5.76291	13	16	9	CDS		0	0
bta-miR-1271	ENSBTAT00000064228	TNRC6A	5737	5753	1	-17.8	1	0.000333315	0.471	0	0	-4.90607	14	16	7	CDS		0	0
bta-miR-1271	ENSBTAT00000023950	TNRC6A	5948	5964	1	-17.8	1	0.000333315	0.471	0	0	-4.90607	14	16	7	CDS		0	0
bta-miR-1271	ENSBTAT00000021258	KCTD13	406	419	0.923077	-18.2	1	1.45e-05	0.338	0	0	-5.61866	12	13	12	CDS		0	0
bta-miR-1271	ENSBTAT00000011112	TYW1	1537	1557	1	-18.1	1	0.000667287	0.559	0	0	-13.2236	10	12	10	CDS		0	0
bta-miR-1271	ENSBTAT00000061515	EIF3A	2072	2092	0.846154	-21.6	1	0.000319271	0.588	0	0	-5.61866	12	14	12	CDS		0	0
bta-miR-1271	ENSBTAT00000061394	SNX25	960	981	0.923077	-18.7	1	0.10572	0.632	0	0	-14.5774	15	21	9	CDS		0	0
bta-miR-1271	ENSBTAT00000022677	ABCB10	1186	1248	1	-20.6	1	2.63e-05	0.412	0	0	-5.61866	12	14	12	CDS		0	0
bta-miR-1271	ENSBTAT00000019351	DDX21	2249	2264	1	-18.9	1	2.87e-05	0.397	0	0	-8.58769	12	15	10	CDS		0	0
bta-miR-1271	ENSBTAT00000028652	CDH23	60	74	1	-19.8	0	2.93e-08	0.426	0	0	-6.44976	13	14	13	CDS		0	0
bta-miR-1271	ENSBTAT00000003798	KAT6B	3990	4000	1	-17.6	1	0.00852162	0.515	0	0	-14.4661	9	10	9	CDS		0	0
bta-miR-1271	ENSBTAT00000061387	NFRKB	3726	3743	0.923077	-19.3	1	7e-05	0.368	0	0	-6.67474	13	17	11	CDS		0	0
bta-miR-1271	ENSBTAT00000036390	TKTL1	675	691	0.923077	-16.7	1	8.04e-05	0.471	0	0	-5.76291	13	16	6	CDS		0	0
bta-miR-1271	ENSBTAT00000016073	ATP6AP1	734	748	0.923077	-17.2	1	3.48e-10	0.353	0	0	-5.61866	12	14	7	CDS		0	0
bta-miR-1271	ENSBTAT00000038151	TRIP12	641	664	1	-19.7	1	1.51e-05	0.412	0	0	-8.58769	12	15	10	CDS		0	0
bta-miR-1271	ENSBTAT00000054735	HMGN2	358	375	0.923077	-17.3	1	0.000108644	0.544	0	0	-4.90607	14	17	7	CDS		0	0
bta-miR-1271	ENSBTAT00000012501	KDM1A	1861	1880	0.948718	-17.9	0	0.00408651	0.485	0	0	-9.04737	16	19	12	CDS		0	0
bta-miR-1271	ENSBTAT00000042698	DDOST	836	862	0.923077	-18.1	1	0.000709877	0.294	0	0	-5.76291	13	16	9	CDS		0	0
bta-miR-1271	ENSBTAT00000028997	DUSP12	315	334	1	-17.1	0	8.18e-07	0.368	0	0	-7.3066	12	14	12	CDS		0	0
bta-miR-1271	ENSBTAT00000026841	PFDN2	401	447	0.923077	-17.5	0	1.07e-08	0.397	0	0	-7.3066	12	14	12	CDS		0	0
bta-miR-1271	ENSBTAT00000000517	TTC24	793	808	1	-20.4	1	7.96e-05	0.397	0	0	-5.76291	13	15	8	CDS		0	0
bta-miR-1271	ENSBTAT00000010141	SEC22B	463	481	1	-16	1	0.000775066	0.559	0	0	-13.0794	9	11	9	CDS		0	0
bta-miR-1271	ENSBTAT00000026487	DOCK7	4114	4129	0.846154	-17.5	1	0.000215419	0.471	0	0	-5.76291	13	15	11	CDS		0	0
bta-miR-1271	ENSBTAT00000020401	NASP	961	1018	1	-18.1	1	0.00109596	0.544	0	0	-7.73085	13	16	10	CDS		0	0
bta-miR-1271	ENSBTAT00000020401	NASP	997	1018	1	-18.1	1	0.00109596	0.544	0	0	-7.73085	13	16	10	CDS		0	0
bta-miR-1271	ENSBTAT00000018952	CCDC132	2214	2225	0.923077	-17.7	1	0.00288421	0.456	0	0	-13.2236	10	11	10	CDS		0	0
bta-miR-1271	ENSBTAT00000061543	SCN8A	3863	3875	1	-20.5	1	0.00366257	0.515	0	0	-6.78234	11	12	11	CDS		0	0
bta-miR-1271	ENSBTAT00000037574	USP15	2347	2384	1	-19	1	0.000260028	0.632	0	0	-5.61866	12	14	12	CDS		0	0
bta-miR-1271	ENSBTAT00000054491	LPCAT3	1467	1496	0.846154	-19	1	0.0192454	0.618	0	0	-8.00486	14	29	9	CDS		0	0
bta-miR-1271	ENSBTAT00000012163	RAD51AP1	754	785	0.846154	-16.7	1	0.000174747	0.485	0	0	-9.83019	11	15	9	CDS		0	0
bta-miR-1271	ENSBTAT00000028072	TNRC6B	2110	2121	1	-18.9	1	0.00870414	0.456	0	0	-13.2236	10	11	10	CDS		0	0
bta-miR-1271	ENSBTAT00000021952	POLDIP3	271	285	1	-16.6	0	1.7e-05	0.456	0	0	-7.3066	12	14	6	CDS		0	0
bta-miR-1271	ENSBTAT00000011898	CENPE	384	411	0.923077	-17.2	0	0.00732441	0.632	0	0	-11.0902	16	27	9	CDS		0	0
bta-miR-1271	ENSBTAT00000027426	AASDH	1293	1309	0.846154	-16.6	1	0.00592837	0.588	0	0	-6.09222	15	16	15	CDS		0	0
bta-miR-1271	ENSBTAT00000055276	PTPN13	6961	6977	0.846154	-18.5	1	8.31e-05	0.471	0	0	-6.77237	15	16	15	CDS		0	0
bta-miR-1271	ENSBTAT00000020727	C7H5orf45	570	618	1	-18.7	1	2.81e-06	0.426	0	0	-7.73085	13	18	10	CDS		0	0
bta-miR-1271	ENSBTAT00000020113	RAD23A	1138	1154	1	-19	0	5.03e-07	0.338	0	0	-6.44976	13	16	7	CDS		0	0
bta-miR-1271	ENSBTAT00000035792	SPPL2B	634	648	1	-18	0	1.53e-05	0.382	0	0	-7.3066	12	14	6	CDS		0	0
bta-miR-1271	ENSBTAT00000018863	CTNNA1	2167	2183	0.846154	-16.5	1	2.1e-06	0.471	0	0	-5.76291	13	16	5	CDS		0	0
bta-miR-1271	ENSBTAT00000036662	PDE6A	1808	1824	0.923077	-16.3	1	0.000342429	0.456	0	0	-5.03583	14	16	10	CDS		0	0
bta-miR-1271	ENSBTAT00000056189	RNF145	385	399	0.846154	-19.2	1	4.7e-07	0.426	0	0	-7.73085	13	14	13	CDS		0	0
bta-miR-1271	ENSBTAT00000007663	PTAR1	179	194	0.923077	-17.3	1	0.00132545	0.559	0	0	-5.76291	13	15	8	CDS		0	0
bta-miR-1271	ENSBTAT00000002872	SPTLC1	1243	1257	0.923077	-21	1	0.000456051	0.544	0	0	-5.76291	13	14	13	CDS		0	0
bta-miR-1271	ENSBTAT00000021350	GOPC	859	873	0.923077	-16.8	1	7.13e-06	0.485	0	0	-8.07655	12	14	7	CDS		0	0
bta-miR-1271	ENSBTAT00000060948	REV3L	8341	8352	1	-18.6	1	0.00136135	0.574	0	0	-13.2236	10	11	10	CDS		0	0
bta-miR-1271	ENSBTAT00000000526	CDC40	1444	1458	0.846154	-17.9	1	3.1e-05	0.603	0	0	-5.61866	12	14	7	CDS		0	0
bta-miR-1271	ENSBTAT00000014920	FOXO3	2000	2016	0.923077	-23.6	1	8.95e-07	0.397	0	0	-5.76291	13	15	13	CDS		0	0
bta-miR-1271	ENSBTAT00000002010	HACE1	814	846	1	-21.5	1	0.00348183	0.559	0	0	-6.9954	14	17	10	CDS		0	0
bta-miR-1271	ENSBTAT00000064161	ZNF292	6720	6733	1	-16.8	0	0.000631709	0.544	0	0	-7.3066	12	13	12	CDS		0	0
bta-miR-1271	ENSBTAT00000000305	NHSL1	3944	3958	0.923077	-19.7	1	6.71e-05	0.265	0	0	-8.58769	12	14	10	CDS		0	0
bta-miR-1271	ENSBTAT00000011464	FEM1C	820	839	0.923077	-16.2	1	0.0200381	0.603	0	0	-9.06125	13	19	8	CDS		0	0
bta-miR-1271	ENSBTAT00000019706	DPP8	68	88	0.923077	-18.9	1	0.00144821	0.515	0	0	-5.76291	13	15	13	CDS		0	0
bta-miR-1271	ENSBTAT00000048212	MAP2K1	498	511	1	-20.2	1	1.65e-05	0.471	0	0	-5.61866	12	13	12	CDS		0	0
bta-miR-1271	ENSBTAT00000002162	UNC13C	2253	2267	0.923077	-18.6	1	3.29e-06	0.485	0	0	-7.05204	12	14	7	CDS		0	0
bta-miR-1271	ENSBTAT00000018400	LEO1	958	968	0.923077	-15.5	1	4.96e-06	0.544	0	0	-13.0794	9	10	9	CDS		0	0
bta-miR-1271	ENSBTAT00000003008	DLGAP5	2073	2091	1	-16.3	1	0.000440006	0.574	0	0	-13.0794	9	11	9	CDS		0	0
bta-miR-1271	ENSBTAT00000029285	SYNE2	6070	6089	0.923077	-20.3	0	0.000317382	0.5	0	0	-11.6391	16	19	12	CDS		0	0
bta-miR-1271	ENSBTAT00000010882	RNF149	1222	1250	1	-18.9	1	3.22e-06	0.412	0	0	-6.67474	15	22	8	CDS		0	0
bta-miR-1271	ENSBTAT00000061440	BIRC6	9401	9428	0.923077	-22.9	0	0.00184486	0.544	0	0	-6.65879	19	27	7	CDS		0	0
bta-miR-1271	ENSBTAT00000006195	THUMPD2	980	1018	0.846154	-17.6	0	0.00124282	0.471	0	0	-12.3713	17	38	8	CDS		0	0
bta-miR-1271	ENSBTAT00000006195	THUMPD2	970	991	1	-19	1	0.000266674	0.529	0	0	-3.79332	18	21	10	CDS		0	0
bta-miR-1271	ENSBTAT00000007921	USP34	4059	4080	0.923077	-18.8	1	4.55e-05	0.5	0	0	-6.81899	16	21	8	CDS		0	0
bta-miR-1271	ENSBTAT00000012239	FAM161A	2744	2756	1	-20	1	0.000434301	0.603	0	0	-10.3988	11	12	11	CDS		0	0
bta-miR-1271	ENSBTAT00000022227	RAB1A	768	784	0.923077	-18.6	1	5.25e-05	0.471	0	0	-5.76291	13	16	9	CDS		0	0
bta-miR-1271	ENSBTAT00000044735	RAB1A	639	655	0.923077	-18.6	1	5.25e-05	0.471	0	0	-5.76291	13	16	9	CDS		0	0
bta-miR-1271	ENSBTAT00000027837	LAPTM4A	507	531	1	-18.1	1	0.0182263	0.582	0	0	-8.55011	14	16	14	CDS		0	0
bta-miR-1271	ENSBTAT00000020398	WDR34	847	864	0.846154	-17.7	1	1.73e-05	0.309	0	0	-8.05148	15	17	10	CDS		0	0
bta-miR-1271	ENSBTAT00000002770	SUGT1	481	497	1	-16.3	1	0.0328232	0.544	0	0	-13.2236	10	12	10	CDS		0	0
bta-miR-1271	ENSBTAT00000013076	PAN3	2558	2580	0.923077	-18.7	1	0.000242655	0.603	0	0	-4.76182	17	22	7	CDS		0	0
bta-miR-1271	ENSBTAT00000020741	LNX2	1706	1720	0.923077	-17.6	0	0.00388857	0.471	0	0	-9.62023	11	14	6	CDS		0	0
bta-miR-1271	ENSBTAT00000019161	LATS2	373	391	0.923077	-18.7	0	9.72e-06	0.309	0	0	-11.1711	11	14	7	CDS		0	0
bta-miR-1271	ENSBTAT00000004569	SLAIN1	940	958	0.846154	-16.3	1	0.00527959	0.529	0	0	-6.03692	14	18	7	CDS		0	0
bta-miR-1271	ENSBTAT00000020631	SLC39A12	1559	1573	0.923077	-19.7	1	2.09e-05	0.574	0	0	-8.58769	12	14	10	CDS		0	0
bta-miR-1271	ENSBTAT00000037320	TMEM68	1357	1373	0.846154	-17.4	0	0.020676	0.618	0	0	-19.4239	14	16	9	CDS		0	0
bta-miR-1271	ENSBTAT00000001253	RAB2A	115	138	0.923077	-17.8	1	0.0144442	0.574	0	0	-3.93757	16	20	9	CDS		0	0
bta-miR-1271	ENSBTAT00000008809	EIF3E	1157	1171	0.846154	-17.6	1	0.000113063	0.662	0	0	-8.07655	12	14	7	CDS		0	0
bta-miR-1271	ENSBTAT00000000289	YWHAZ	255	273	0.923077	-15.8	1	0.000117706	0.544	0	0	-13.2236	10	12	10	CDS		0	0
bta-miR-1271	ENSBTAT00000039760	PPME1	628	642	1	-17.8	1	0.00213871	0.485	0	0	-9.83019	11	14	9	CDS		0	0
bta-miR-1271	ENSBTAT00000019146	QSER1	3522	3537	0.923077	-16.3	0	0.00105078	0.471	0	0	-7.3066	12	15	6	CDS		0	0
bta-miR-196a	ENSBTAT00000009087	ABCF3	1275	1298	1	-18.9	0	0.0011877	0.471	0	0	-10.7153	16	23	13	CDS		0	0
bta-miR-196a	ENSBTAT00000014803	RNF13	1143	1160	0.923077	-16.9	0	0.0034636	0.603	0	0	-16.6229	14	17	9	CDS		0	0
bta-miR-196a	ENSBTAT00000013117	PLCL2	2022	2042	0.923077	-20.7	0	0.0255799	0.471	0	0	-10.7291	17	20	14	CDS		0	0
bta-miR-196a	ENSBTAT00000047777	NCKAP1	1069	1089	0.961538	-17.2	1	0.00404152	0.603	0	0	-5.76291	17	20	13	CDS		0	0
bta-miR-196a	ENSBTAT00000061434	AGPS	1951	1981	0.846154	-19.2	0	0.00684374	0.706	0	0	-5.69428	20	30	11	CDS		0	0
bta-miR-196a	ENSBTAT00000020184	UBXN4	337	364	0.923077	-19.1	1	0.0622363	0.618	0	0	-5.76291	17	22	7	CDS		0	0
bta-miR-196a	ENSBTAT00000044582	FAM126B	899	916	0.846154	-18.1	0	0.00234108	0.529	0	0	-17.1102	15	17	13	CDS		0	0
bta-miR-196a	ENSBTAT00000010653	DCLK2	441	473	0.846154	-24.1	0	0.0131139	0.353	0	0	-7.27064	18	22	11	CDS		0	0
bta-miR-196a	ENSBTAT00000048374	NAA15	2027	2063	0.923077	-16.3	0	0.00149154	0.618	0	0	-9.54656	14	17	12	CDS		0	0
bta-miR-196a	ENSBTAT00000011147	MPHOSPH9	1539	1566	0.846154	-19.8	0	0.044751	0.544	0	0	-6.85796	19	27	9	CDS		0	0
bta-miR-196a	ENSBTAT00000002168	SNTB2	1630	1646	1	-18.2	1	6.34e-05	0.603	0	0	-4.17062	15	16	15	CDS		0	0
bta-miR-196a	ENSBTAT00000004114	HNRNPUL1	2103	2123	0.923077	-19	0	0.0105921	0.265	0	0	-17.6421	14	20	10	CDS		0	0
bta-miR-196a	ENSBTAT00000001093	TAOK1	2711	2730	0.923077	-16.7	0	0.000374774	0.632	0	0	-9.54656	17	19	12	CDS		0	0
bta-miR-196a	ENSBTAT00000026793	UBE2O	1179	1199	0.884615	-21.2	0	5.85e-05	0.426	0	0	-6.55112	17	20	11	CDS		0	0
bta-miR-196a	ENSBTAT00000018325	MAP3K1	2819	2841	1	-21	0	0.018976	0.559	0	0	-6.85796	19	22	10	CDS		0	0
bta-miR-196a	ENSBTAT00000027057	BLM	2614	2631	1	-18.8	0	0.000152304	0.574	0	0	-16.4234	15	17	8	CDS		0	0
bta-miR-196a	ENSBTAT00000038824	TJP1	3593	3611	0.846154	-19	0	0.0810185	0.426	0	0	-9.384	16	18	14	CDS		0	0
bta-miR-196a	ENSBTAT00000022860	ELL3	1074	1096	0.846154	-18.1	0	1.77e-05	0.515	0	0	-9.07604	14	16	14	CDS		0	0
bta-miR-196a	ENSBTAT00000008225	HSP90AA1	679	697	0.846154	-16.9	0	0.0571805	0.544	0	0	-15.5666	15	18	10	CDS		0	0
bta-miR-196a	ENSBTAT00000019672	PBRM1	1454	1471	0.923077	-19.2	0	0.0919997	0.706	0	0	-13.6656	15	17	11	CDS		0	0
bta-miR-196a	ENSBTAT00000005214	RPL7L1	580	600	1	-19.3	1	0.0230945	0.544	0	0	-4.76182	17	20	13	CDS		0	0
bta-miR-196a	ENSBTAT00000004358	ELOVL5	995	1017	0.923077	-16.1	0	0.0445339	0.456	0	0	-15.5666	16	22	13	CDS		0	0
bta-miR-196a	ENSBTAT00000009775	NOLC1	2062	2083	0.923077	-18.2	0	0.0659249	0.441	0	0	-8.40165	16	21	10	CDS		0	0
bta-miR-196a	ENSBTAT00000046231	SMC3	3067	3088	0.846154	-16.6	1	0.00405159	0.691	0	0	-4.957	19	21	14	CDS		0	0
bta-miR-196a	ENSBTAT00000026896	DCLRE1A	2545	2572	0.846154	-18.7	1	0.000992833	0.5	0	0	-3.93757	20	27	14	CDS		0	0
bta-miR-196a	ENSBTAT00000013304	SLC7A2	2039	2065	0.846154	-18.5	1	0.00221047	0.574	0	0	-8.3038	18	26	8	CDS		0	0
bta-miR-196a	ENSBTAT00000017473	DDHD2	701	720	0.923077	-17.3	1	0.0892242	0.662	0	0	-10.4498	17	19	9	CDS		0	0
bta-miR-196a	ENSBTAT00000018249	TBCE	1465	1507	0.923077	-23.5	1	0.0310571	0.574	0	0	-4.957	20	42	8	CDS		0	0
bta-miR-196a	ENSBTAT00000061210	VCL	1504	1522	0.923077	-21.1	0	0.00555615	0.471	0	0	-11.6738	16	18	11	CDS		0	0
bta-miR-196a	ENSBTAT00000017554	DLG5	879	906	0.923077	-19.7	0	0.000554142	0.426	0	0	-8.4155	18	27	10	CDS		0	0
bta-miR-196a	ENSBTAT00000017198	USP35	410	428	0.923077	-21.1	0	0.00083242	0.309	0	0	-15.5666	16	18	10	CDS		0	0
bta-miR-196a	ENSBTAT00000023380	CHEK1	177	193	0.923077	-15.9	1	0.00392299	0.603	0	0	-4.957	14	16	10	CDS		0	0
bta-miR-196a	ENSBTAT00000001360	ARID1A	1441	1461	0.923077	-20.5	0	0.0859131	0.368	0	0	-11.4473	17	20	11	CDS		0	0
bta-miR-196a	ENSBTAT00000037768	EIF4G3	1200	1217	0.923077	-16.6	0	0.130782	0.647	0	0	-10.4034	16	17	16	CDS		0	0
bta-miR-196a	ENSBTAT00000061629	EIF4G3	1160	1177	0.923077	-16.6	0	0.130782	0.647	0	0	-10.4034	16	17	16	CDS		0	0
bta-miR-196a	ENSBTAT00000010141	SEC22B	360	403	1	-17.1	1	0.000742151	0.544	0	0	-5.61866	12	14	12	CDS		0	0
bta-miR-196a	ENSBTAT00000027507	PSMA5	280	297	1	-19	0	0.0194332	0.574	0	0	-17.1102	15	17	11	CDS		0	0
bta-miR-196a	ENSBTAT00000020951	SASS6	781	802	0.923077	-16.2	0	0.304061	0.588	0	0	-10.7291	17	21	13	CDS		0	0
bta-miR-196a	ENSBTAT00000004101	JAK1	823	842	0.846154	-19.3	0	0.00639569	0.588	0	0	-10.5818	16	19	6	CDS		0	0
bta-miR-196a	ENSBTAT00000012635	UQCRH	499	520	0.923077	-19.6	0	0.12709	0.515	0	0	-9.95919	17	21	10	CDS		0	0
bta-miR-196a	ENSBTAT00000023094	YBX1	613	628	1	-17.6	1	0.048125	0.485	0	0	-14.01	14	15	14	CDS		0	0
bta-miR-196a	ENSBTAT00000001205	UBE2H	680	698	0.923077	-17.8	0	0.00302801	0.662	0	0	-17.1588	14	18	7	CDS		0	0
bta-miR-196a	ENSBTAT00000028806	ZC3HAV1	781	805	0.846154	-19.9	1	0.000577909	0.515	0	0	-6.25121	21	24	13	CDS		0	0
bta-miR-196a	ENSBTAT00000000919	POC1B	1142	1163	0.807692	-18.3	0	0.00209121	0.588	0	0	-10.2048	18	21	13	CDS		0	0
bta-miR-196a	ENSBTAT00000000158	FRYL	321	345	1	-22.2	1	0.00354683	0.603	0	0	-3.79332	19	24	11	CDS		0	0
bta-miR-196a	ENSBTAT00000046355	OCIAD1	689	712	0.846154	-16.7	0	0.0501328	0.647	0	0	-13.5258	17	23	13	CDS		0	0
bta-miR-196a	ENSBTAT00000012468	CEP135	3118	3136	0.923077	-16.4	0	0.0945096	0.676	0	0	-16.1234	15	18	13	CDS		0	0
bta-miR-196a	ENSBTAT00000055276	PTPN13	1774	1796	0.846154	-21.7	0	0.0238519	0.603	0	0	-5.69428	19	22	17	CDS		0	0
bta-miR-196a	ENSBTAT00000003242	BRD4	2691	2710	0.846154	-19.7	1	2.38e-05	0.294	0	0	-12.4177	17	19	9	CDS		0	0
bta-miR-196a	ENSBTAT00000014945	RAD50	1499	1513	0.846154	-16.4	1	0.000162528	0.544	0	0	-8.3038	13	14	13	CDS		0	0
bta-miR-196a	ENSBTAT00000019445	DBN1	985	1005	0.846154	-18.2	0	0.00661909	0.485	0	0	-17.1798	14	20	9	CDS		0	0
bta-miR-196a	ENSBTAT00000017205	PRUNE2	2643	2666	0.846154	-20.6	0	0.0505818	0.471	0	0	-9.04109	19	23	9	CDS		0	0
bta-miR-196a	ENSBTAT00000019585	TMOD1	618	641	0.846154	-17.5	0	0.00421795	0.5	0	0	-10.7522	18	23	13	CDS		0	0
bta-miR-196a	ENSBTAT00000036476	UBAP1	865	889	0.846154	-16.4	1	0.00775073	0.529	0	0	-7.48864	18	24	9	CDS		0	0
bta-miR-196a	ENSBTAT00000001290	IARS	3703	3716	1	-17	1	0.00376476	0.471	0	0	-5.9255	12	13	12	CDS		0	0
bta-miR-196a	ENSBTAT00000025085	PTPN3	853	875	1	-20.3	1	0.120091	0.574	0	0	-4.957	17	22	8	CDS		0	0
bta-miR-196a	ENSBTAT00000005072	ECHDC1	429	455	0.846154	-15.9	0	0.0484721	0.603	0	0	-8.64781	19	26	9	CDS		0	0
bta-miR-196a	ENSBTAT00000018634	TRIM36	635	651	0.923077	-19	0	0.00048803	0.603	0	0	-15.5666	15	16	15	CDS		0	0
bta-miR-196a	ENSBTAT00000036191	RYR3	6446	6467	0.923077	-21.8	0	0.00327433	0.485	0	0	-10.4245	17	21	7	CDS		0	0
bta-miR-196a	ENSBTAT00000029256	C10H14orf166	498	522	1	-20.5	1	0.00488921	0.588	0	0	-4.67302	21	24	9	CDS		0	0
bta-miR-196a	ENSBTAT00000029257	NID2	2238	2260	0.846154	-20	0	0.000322559	0.441	0	0	-12.0044	16	22	13	CDS		0	0
bta-miR-196a	ENSBTAT00000001949	ZNF280D	2276	2297	1	-17.6	1	0.0108297	0.647	0	0	-3.93757	17	21	12	CDS		0	0
bta-miR-196a	ENSBTAT00000033814	USP8	1777	1822	1	-21.8	1	0.0234103	0.588	0	0	-4.957	14	16	14	CDS		0	0
bta-miR-196a	ENSBTAT00000061440	BIRC6	14677	14701	0.846154	-18	0	0.0332603	0.544	0	0	-15.2476	17	24	10	CDS		0	0
bta-miR-196a	ENSBTAT00000046862	TTC27	1938	1957	1	-19.7	0	0.00636282	0.544	0	0	-13.6656	17	19	10	CDS		0	0
bta-miR-196a	ENSBTAT00000015471	SOS1	680	698	0.846154	-17.8	0	0.0461303	0.662	0	0	-7.24999	16	18	11	CDS		0	0
bta-miR-196a	ENSBTAT00000043180	TTC16	2425	2447	1	-22.5	1	0.00553398	0.485	0	0	-10.217	17	22	8	CDS		0	0
bta-miR-196a	ENSBTAT00000006376	KPNA3	1429	1443	1	-17.4	0	0.0120812	0.735	0	0	-17.1102	13	14	13	CDS		0	0
bta-miR-196a	ENSBTAT00000026496	BORA	1205	1226	0.923077	-19.2	1	0.00146868	0.632	0	0	-6.78234	16	21	11	CDS		0	0
bta-miR-196a	ENSBTAT00000021868	YME1L1	1829	1847	0.923077	-16	0	0.417652	0.574	0	0	-12.6861	16	18	12	CDS		0	0
bta-miR-196a	ENSBTAT00000013472	SUV39H2	576	589	1	-16.7	1	0.00194142	0.574	0	0	-5.61866	12	13	12	CDS		0	0
bta-miR-196a	ENSBTAT00000013366	CBFA2T2	454	478	0.923077	-18.8	0	0.0264591	0.471	0	0	-11.9593	17	24	8	CDS		0	0
bta-miR-196a	ENSBTAT00000018852	SLC12A5	1308	1332	0.923077	-19.9	0	0.000102976	0.471	0	0	-13.8149	17	24	9	CDS		0	0
bta-miR-196a	ENSBTAT00000010295	TG	7897	7919	0.923077	-21.7	1	1.93e-05	0.485	0	0	-6.24613	19	22	10	CDS		0	0
bta-miR-196a	ENSBTAT00000008154	EXT1	2327	2345	1	-21.9	0	2.26e-05	0.441	0	0	-12.6861	17	18	17	CDS		0	0
bta-miR-196a	ENSBTAT00000012857	USP2	1098	1118	0.923077	-19.8	0	0.0088275	0.471	0	0	-11.7717	16	20	13	CDS		0	0
bta-miR-196a	ENSBTAT00000055320	EIF4G2	2695	2716	0.846154	-18.5	0	0.0157108	0.588	0	0	-11.3749	16	21	6	CDS		0	0
bta-miR-196a	ENSBTAT00000011092	NUP98	1105	1127	0.923077	-19.6	1	0.00156739	0.471	0	0	-6.98666	19	22	7	CDS		0	0
bta-miR-204	ENSBTAT00000026013	OPA1	983	995	1	-16.9	0	0.0591716	0.706	0	0	-7.48304	11	12	11	CDS		0	0
bta-miR-204	ENSBTAT00000019596	EIF4A2	1109	1128	0.923077	-17.1	1	0.000131923	0.588	0	0	-7.05204	12	14	12	CDS		0	0
bta-miR-204	ENSBTAT00000009720	SEC62	1209	1253	1	-20.9	1	0.195303	0.529	0	0	-5.96246	16	21	8	CDS		0	0
bta-miR-204	ENSBTAT00000009720	SEC62	1233	1253	1	-20.6	1	0.195303	0.529	0	0	-5.96246	16	20	8	CDS		0	0
bta-miR-204	ENSBTAT00000008696	HMGN1	267	282	1	-18.8	1	0.306546	0.529	0	0	-10.1092	14	15	14	CDS		0	0
bta-miR-204	ENSBTAT00000050511	TTC3	3790	3812	0.923077	-19.9	1	0.000303084	0.515	0	0	-3.79332	15	22	8	CDS		0	0
bta-miR-204	ENSBTAT00000061449	TTN	41321	41361	1	-23.6	1	7.99e-07	0.529	0	0	-4.17062	17	21	15	CDS		0	0
bta-miR-204	ENSBTAT00000002725	INSIG2	202	222	0.923077	-20.9	0	0.00287021	0.515	0	0	-12.8934	15	20	7	CDS		0	0
bta-miR-204	ENSBTAT00000030639	API5	520	535	1	-17.6	1	0.0755316	0.588	0	0	-6.32527	12	15	7	CDS		0	0
bta-miR-204	ENSBTAT00000025055	MIA3	1109	1136	1	-23.9	0	0.125856	0.529	0	0	-6.82535	20	27	12	CDS		0	0
bta-miR-204	ENSBTAT00000000080	TFB2M	242	260	1	-18	1	0.000353481	0.441	0	0	-4.17062	15	18	8	CDS		0	0
bta-miR-204	ENSBTAT00000045695	CLSTN1	2815	2832	1	-22.4	1	0.00928791	0.324	0	0	-7.28438	15	17	11	CDS		0	0
bta-miR-204	ENSBTAT00000034000	RALGPS2	1905	1920	0.846154	-18.6	0	0.00209655	0.574	0	0	-20.4803	13	15	8	CDS		0	0
bta-miR-204	ENSBTAT00000025655	EDEM3	2205	2222	1	-18.3	1	0.000340368	0.485	0	0	-4.90607	14	17	7	CDS		0	0
bta-miR-204	ENSBTAT00000061144	HMCN1	1968	1992	0.884615	-26.8	0	0.000740018	0.618	0	0	-6.51454	19	24	14	CDS		0	0
bta-miR-204	ENSBTAT00000000136	SPATA5	367	380	1	-18.7	0	0.00475642	0.618	0	0	-9.54656	12	13	12	CDS		0	0
bta-miR-204	ENSBTAT00000000786	ANKLE2	2162	2207	0.846154	-19.9	1	4.19e-06	0.368	0	0	-3.93757	16	27	11	CDS		0	0
bta-miR-204	ENSBTAT00000027216	EP400	1421	1445	0.846154	-19.8	1	0.344308	0.5	0	0	-8.34077	17	24	4	CDS		0	0
bta-miR-204	ENSBTAT00000002459	MED13L	3863	3879	1	-20.9	1	0.00101485	0.426	0	0	-4.02637	14	16	11	CDS		0	0
bta-miR-204	ENSBTAT00000002653	PTPN11	669	688	1	-24.5	1	0.00959055	0.529	0	0	-3.93757	17	19	14	CDS		0	0
bta-miR-204	ENSBTAT00000003239	VPS35	1657	1696	1	-23	1	0.00241892	0.662	0	0	-4.17062	15	18	10	CDS		0	0
bta-miR-204	ENSBTAT00000025153	RLTPR	2915	2933	1	-20.7	1	0.188665	0.544	0	0	-3.93757	16	18	12	CDS		0	0
bta-miR-204	ENSBTAT00000005727	NFATC3	1077	1092	1	-18.7	1	0.00262996	0.588	0	0	-7.21971	13	15	7	CDS		0	0
bta-miR-204	ENSBTAT00000026493	PKD1L3	1825	1841	0.923077	-18.9	0	3.92e-05	0.485	0	0	-17.1102	14	16	10	CDS		0	0
bta-miR-204	ENSBTAT00000000963	GPATCH1	1629	1647	1	-18.8	1	0.0327918	0.353	0	0	-4.17062	15	18	9	CDS		0	0
bta-miR-204	ENSBTAT00000003327	PDCD2L	415	429	0.923077	-17	0	0.0110227	0.441	0	0	-8.76339	12	14	6	CDS		0	0
bta-miR-204	ENSBTAT00000006201	NLRP9	692	709	1	-18.7	0	0.00056662	0.559	0	0	-5.71431	14	17	8	CDS		0	0
bta-miR-204	ENSBTAT00000024875	LIG3	2583	2602	1	-25.1	1	2.33e-05	0.279	0	0	-7.51743	17	19	14	CDS		0	0
bta-miR-204	ENSBTAT00000027106	ZNF830	1064	1102	1	-23.1	1	0.00599765	0.515	0	0	-3.93757	16	19	14	CDS		0	0
bta-miR-204	ENSBTAT00000025152	PSMD11	497	539	0.923077	-18.6	1	0.000714601	0.618	0	0	-4.17062	15	27	11	CDS		0	0
bta-miR-204	ENSBTAT00000046961	NUFIP2	1697	1725	0.923077	-20.7	1	0.000883435	0.544	0	0	-3.93757	20	28	7	CDS		0	0
bta-miR-204	ENSBTAT00000061343	NCOR1	2100	2125	1	-25.1	1	0.167619	0.574	0	0	-3.93757	19	25	11	CDS		0	0
bta-miR-204	ENSBTAT00000016326	SPAG9	3465	3503	0.923077	-21.1	1	0.00256305	0.515	0	0	-4.17062	19	38	12	CDS		0	0
bta-miR-204	ENSBTAT00000065898	EME1	1085	1102	1	-21	1	4.96e-05	0.368	0	0	-3.79332	15	17	12	CDS		0	0
bta-miR-204	ENSBTAT00000028957	EME1	969	986	1	-21	1	4.96e-05	0.368	0	0	-3.79332	15	17	12	CDS		0	0
bta-miR-204	ENSBTAT00000010716	MAP3K3	1109	1137	0.846154	-18.7	1	0.000524708	0.441	0	0	-3.79332	15	28	11	CDS		0	0
bta-miR-204	ENSBTAT00000028047	FTSJ3	1630	1652	1	-20.2	1	0.170717	0.559	0	0	-4.90607	17	22	10	CDS		0	0
bta-miR-204	ENSBTAT00000016085	GPBP1	1522	1538	1	-15.8	1	0.123021	0.574	0	0	-8.57351	14	16	10	CDS		0	0
bta-miR-204	ENSBTAT00000009815	C20H5orf34	664	679	0.923077	-16.5	1	0.0028002	0.485	0	0	-8.75993	13	15	9	CDS		0	0
bta-miR-204	ENSBTAT00000018036	SKP2	384	404	0.846154	-18.1	1	0.0073631	0.471	0	0	-13.2236	13	20	10	CDS		0	0
bta-miR-204	ENSBTAT00000009296	RAI14	2571	2595	0.826923	-18.1	1	0.045545	0.574	0	0	-5.96246	17	24	13	CDS		0	0
bta-miR-204	ENSBTAT00000008225	HSP90AA1	857	875	1	-19.7	1	0.794156	0.588	0	0	-7.28438	15	18	7	CDS		0	0
bta-miR-204	ENSBTAT00000022288	MLH1	1980	1995	1	-19.6	1	0.000153498	0.515	0	0	-5.96246	13	15	8	CDS		0	0
bta-miR-204	ENSBTAT00000022033	GOLGA4	3275	3297	1	-19.4	1	0.00448615	0.515	0	0	-9.36019	17	22	7	CDS		0	0
bta-miR-204	ENSBTAT00000030750	LRIG1	3680	3694	0.923077	-20.6	1	3.96e-05	0.353	0	0	-4.76182	13	14	13	CDS		0	0
bta-miR-204	ENSBTAT00000025246	POLR1C	439	455	1	-17	1	0.00265475	0.5	0	0	-7.14013	14	16	12	CDS		0	0
bta-miR-204	ENSBTAT00000017097	DEK	295	312	1	-18.1	1	0.0583734	0.574	0	0	-7.51743	14	17	7	CDS		0	0
bta-miR-204	ENSBTAT00000017189	JARID2	1318	1333	1	-21.4	1	0.000131802	0.515	0	0	-4.90607	14	15	14	CDS		0	0
bta-miR-204	ENSBTAT00000020219	NPC1	3106	3123	0.923077	-19.4	1	0.000234453	0.382	0	0	-4.79441	15	17	13	CDS		0	0
bta-miR-204	ENSBTAT00000020214	C24H18orf8	288	341	0.923077	-18.6	1	0.00459765	0.603	0	0	-7.51743	14	18	8	CDS		0	0
bta-miR-204	ENSBTAT00000014850	PDLIM1	381	393	0.923077	-17.2	0	1.46e-07	0.559	0	0	-7.48304	11	12	11	CDS		0	0
bta-miR-204	ENSBTAT00000003978	FAM160B1	1485	1501	1	-19.9	1	0.000124686	0.588	0	0	-10.3422	13	16	10	CDS		0	0
bta-miR-204	ENSBTAT00000011658	HNRNPF	1359	1377	1	-18.8	0	7.13e-06	0.456	0	0	-16.8091	15	18	10	CDS		0	0
bta-miR-204	ENSBTAT00000025371	ANK3	1096	1138	0.846154	-22.3	0	0.00932009	0.529	0	0	-9.08433	17	42	11	CDS		0	0
bta-miR-204	ENSBTAT00000053074	CCAR1	716	738	1	-19.9	1	1.61e-05	0.544	0	0	-6.46921	17	22	9	CDS		0	0
bta-miR-204	ENSBTAT00000025173	FAM21A	3529	3572	0.846154	-22.3	1	0.000136679	0.397	0	0	-7.05204	15	22	12	CDS		0	0
bta-miR-204	ENSBTAT00000025173	FAM21A	3551	3572	0.923077	-22.3	1	0.000136679	0.397	0	0	-7.05204	15	21	12	CDS		0	0
bta-miR-204	ENSBTAT00000003602	SF3B2	1327	1348	0.923077	-17.7	0	0.0650044	0.456	0	0	-9.02511	16	21	9	CDS		0	0
bta-miR-204	ENSBTAT00000011040	THOC2	1692	1710	0.923077	-17	1	0.0018097	0.588	0	0	-7.51743	14	18	6	CDS		0	0
bta-miR-204	ENSBTAT00000011040	THOC2	2733	2755	0.846154	-16.6	0	0.00102548	0.691	0	0	-10.9261	15	22	8	CDS		0	0
bta-miR-204	ENSBTAT00000038151	TRIP12	3915	3947	0.846154	-20.7	0	0.481025	0.544	0	0	-9.54656	18	32	10	CDS		0	0
bta-miR-204	ENSBTAT00000024053	S100PBP	457	474	0.923077	-19.1	1	0.0656716	0.529	0	0	-8.34077	14	17	8	CDS		0	0
bta-miR-204	ENSBTAT00000037768	EIF4G3	3832	3850	0.923077	-18.7	1	0.0118112	0.441	0	0	-10.1092	14	18	10	CDS		0	0
bta-miR-204	ENSBTAT00000061629	EIF4G3	3792	3810	0.923077	-18.7	1	0.0118112	0.441	0	0	-10.1092	14	18	10	CDS		0	0
bta-miR-204	ENSBTAT00000040264	SHC1	760	782	1	-24.8	1	0.000707452	0.471	0	0	-4.99396	18	22	8	CDS		0	0
bta-miR-204	ENSBTAT00000026432	SHC1	1199	1221	1	-24.8	1	0.000707452	0.471	0	0	-4.99396	18	22	8	CDS		0	0
bta-miR-204	ENSBTAT00000004101	JAK1	2003	2019	1	-26.6	1	0.0130007	0.529	0	0	-3.79332	15	16	15	CDS		0	0
bta-miR-204	ENSBTAT00000026487	DOCK7	6163	6181	0.923077	-18	1	0.0158403	0.588	0	0	-11.3517	13	18	9	CDS		0	0
bta-miR-204	ENSBTAT00000027254	USP1	2507	2524	0.846154	-17.4	1	0.0151634	0.632	0	0	-10.1092	14	17	10	CDS		0	0
bta-miR-204	ENSBTAT00000003779	ECHDC2	800	820	0.923077	-20.6	1	0.00066502	0.426	0	0	-3.79332	15	20	8	CDS		0	0
bta-miR-204	ENSBTAT00000028220	NRD1	427	445	1	-20.5	1	3.79e-05	0.397	0	0	-7.28438	15	18	11	CDS		0	0
bta-miR-204	ENSBTAT00000018720	GIGYF2	1056	1076	0.884615	-22.2	0	0.0661636	0.426	0	0	-7.23797	17	20	11	CDS		0	0
bta-miR-204	ENSBTAT00000028605	DLX6	587	601	0.846154	-18.9	1	5.82e-05	0.574	0	0	-5.76291	13	14	13	CDS		0	0
bta-miR-204	ENSBTAT00000033813	DMTF1	936	967	0.923077	-20.5	1	0.00087493	0.588	0	0	-4.67302	19	31	9	CDS		0	0
bta-miR-204	ENSBTAT00000001374	HIBADH	784	802	0.923077	-17.9	0	0.000108984	0.515	0	0	-8.05661	16	18	12	CDS		0	0
bta-miR-204	ENSBTAT00000021725	ING3	836	850	1	-16	1	0.030451	0.559	0	0	-5.81821	12	14	7	CDS		0	0
bta-miR-204	ENSBTAT00000016375	TSPAN5	753	776	0.923077	-19.2	0	0.0538202	0.588	0	0	-11.0902	17	23	9	CDS		0	0
bta-miR-204	ENSBTAT00000000601	ATP10D	2692	2729	1	-21.1	1	0.0526818	0.529	0	0	-4.90607	17	23	11	CDS		0	0
bta-miR-204	ENSBTAT00000035821	KIF3A	2166	2189	0.923077	-22	1	0.0374426	0.529	0	0	-11.5847	16	23	9	CDS		0	0
bta-miR-204	ENSBTAT00000035306	SKP1	209	225	1	-19.3	1	0.00193841	0.588	0	0	-4.02637	14	16	12	CDS		0	0
bta-miR-204	ENSBTAT00000016162	PTTG1	554	570	0.846154	-15.7	1	9.61e-06	0.412	0	0	-5.96246	13	16	8	CDS		0	0
bta-miR-204	ENSBTAT00000037077	CAST	2331	2361	0.846154	-19.9	1	0.00619041	0.529	0	0	-3.93757	19	30	8	CDS		0	0
bta-miR-204	ENSBTAT00000011029	CAST	2420	2450	0.846154	-19.9	1	0.0052499	0.529	0	0	-3.93757	19	30	8	CDS		0	0
bta-miR-204	ENSBTAT00000027864	CAST	2066	2096	0.846154	-19.9	1	0.0052499	0.529	0	0	-3.93757	19	30	8	CDS		0	0
bta-miR-204	ENSBTAT00000065978	CAST	1248	1278	0.846154	-19.9	1	0.00619041	0.529	0	0	-3.93757	19	30	8	CDS		0	0
bta-miR-204	ENSBTAT00000020096	HMGB2	371	389	0.923077	-18.1	1	0.0132604	0.574	0	0	-5.22671	15	18	9	CDS		0	0
bta-miR-204	ENSBTAT00000017298	PLAA	2119	2142	0.846154	-17.8	1	5.83e-05	0.5	0	0	-6.14858	15	23	9	CDS		0	0
bta-miR-204	ENSBTAT00000004032	DENND4C	4654	4702	1	-22.6	1	0.00612676	0.515	0	0	-4.17062	15	18	11	CDS		0	0
bta-miR-204	ENSBTAT00000004032	DENND4C	4685	4702	1	-22.4	1	0.00612676	0.515	0	0	-4.17062	15	17	11	CDS		0	0
bta-miR-204	ENSBTAT00000014571	KANK1	1357	1379	0.846154	-18.6	0	0.00416086	0.456	0	0	-12.8934	16	22	9	CDS		0	0
bta-miR-204	ENSBTAT00000016431	CHMP5	167	197	1	-18.7	1	0.00762525	0.559	0	0	-5.81821	12	15	7	CDS		0	0
bta-miR-204	ENSBTAT00000036413	LOC530653	1344	1390	1	-27.7	1	0.00112973	0.471	0	0	-3.93757	16	18	16	CDS		0	0
bta-miR-204	ENSBTAT00000022030	SEC63	1520	1539	1	-22.4	0	0.00833303	0.603	0	0	-9.77961	17	19	11	CDS		0	0
bta-miR-204	ENSBTAT00000008774	SYNCRIP	1296	1336	0.846154	-19.1	1	0.0283668	0.618	0	0	-4.17062	19	40	7	CDS		0	0
bta-miR-204	ENSBTAT00000022582	PPIL4	607	625	0.923077	-16.9	1	0.00206708	0.632	0	0	-4.90607	14	18	9	CDS		0	0
bta-miR-204	ENSBTAT00000000092	COL4A3BP	991	1011	1	-20.7	1	0.0424274	0.603	0	0	-3.79332	15	20	8	CDS		0	0
bta-miR-204	ENSBTAT00000008967	CMYA5	6912	6938	0.846154	-23.5	0	0.00799195	0.647	0	0	-9.69585	19	26	6	CDS		0	0
bta-miR-204	ENSBTAT00000036967	MEGF11	2602	2621	1	-19.2	1	0.00015964	0.456	0	0	-8.09365	14	19	8	CDS		0	0
bta-miR-204	ENSBTAT00000025640	UACA	551	590	0.807692	-18.3	1	0.000162982	0.544	0	0	-12.8738	16	39	9	CDS		0	0
bta-miR-204	ENSBTAT00000008822	ARIH1	988	1004	0.923077	-19	0	0.00860849	0.603	0	0	-22.7707	13	16	10	CDS		0	0
bta-miR-204	ENSBTAT00000007438	SNAP23	241	261	0.961538	-23.1	1	0.090483	0.574	0	0	-4.17062	17	20	9	CDS		0	0
bta-miR-204	ENSBTAT00000025155	ARID4A	2241	2265	0.961538	-20.5	1	0.531465	0.559	0	0	-4.84971	14	18	7	CDS		0	0
bta-miR-204	ENSBTAT00000050064	PPM1B	1056	1078	1	-18.4	1	0.00253074	0.485	0	0	-5.81821	12	15	7	CDS		0	0
bta-miR-204	ENSBTAT00000001868	FBXO11	230	248	0.846154	-17.6	0	0.00211834	0.426	0	0	-15.5666	14	18	10	CDS		0	0
bta-miR-204	ENSBTAT00000010384	SLC20A1	647	661	1	-20	1	3.3e-05	0.485	0	0	-4.76182	13	14	13	CDS		0	0
bta-miR-204	ENSBTAT00000055279	KCMF1	1084	1120	1	-23	1	0.00240069	0.471	0	0	-3.93757	16	19	9	CDS		0	0
bta-miR-204	ENSBTAT00000015577	ETAA1	1962	1981	0.923077	-19	0	0.0494465	0.676	0	0	-13.7267	15	19	7	CDS		0	0
bta-miR-204	ENSBTAT00000014019	PNO1	578	604	0.923077	-20	1	0.00252942	0.529	0	0	-7.05204	17	26	9	CDS		0	0
bta-miR-204	ENSBTAT00000016514	PPP1CB	747	766	0.884615	-18.1	1	0.000841205	0.5	0	0	-3.93757	16	19	7	CDS		0	0
bta-miR-204	ENSBTAT00000005575	ODC1	1096	1112	0.846154	-16	1	0.000857407	0.618	0	0	-4.90607	14	16	10	CDS		0	0
bta-miR-204	ENSBTAT00000066246	KLF11	587	604	0.923077	-20.9	1	3.33e-05	0.324	0	0	-7.28438	15	17	11	CDS		0	0
bta-miR-204	ENSBTAT00000023920	ABL1	2878	2896	0.897436	-22.1	1	4.9e-06	0.338	0	0	-7.28438	15	18	11	CDS		0	0
bta-miR-204	ENSBTAT00000035368	TPP2	3198	3219	1	-21.1	1	0.000189102	0.676	0	0	-4.02637	16	21	11	CDS		0	0
bta-miR-204	ENSBTAT00000035368	TPP2	1025	1058	0.923077	-20.4	0	7.29e-05	0.588	0	0	-6.51454	18	33	10	CDS		0	0
bta-miR-204	ENSBTAT00000009631	JAG1	2627	2651	1	-23.4	1	0.000405456	0.412	0	0	-5.76291	17	24	13	CDS		0	0
bta-miR-204	ENSBTAT00000018852	SLC12A5	1269	1293	0.846154	-23.2	0	5.84e-07	0.353	0	0	-8.10047	18	24	12	CDS		0	0
bta-miR-204	ENSBTAT00000057219	CSE1L	896	912	0.923077	-16.5	1	0.000491643	0.603	0	0	-4.90607	14	16	10	CDS		0	0
bta-miR-204	ENSBTAT00000048214	ASAP1	663	681	0.846154	-17.5	1	0.000139252	0.544	0	0	-7.28438	15	18	8	CDS		0	0
bta-miR-204	ENSBTAT00000027071	NCOA2	4071	4116	0.923077	-22.7	1	0.0134396	0.5	0	0	-8.25288	16	21	13	CDS		0	0
bta-miR-204	ENSBTAT00000009711	NUDCD1	1160	1183	1	-20	1	0.181559	0.529	0	0	-6.76235	19	23	10	CDS		0	0
bta-miR-204	ENSBTAT00000019457	SORL1	6554	6574	0.923077	-22.4	1	2.06e-05	0.397	0	0	-6.25121	15	19	8	CDS		0	0
bta-miR-204	ENSBTAT00000012059	SPON1	429	451	1	-22	1	0.00137928	0.529	0	0	-3.93757	16	19	12	CDS		0	0
bta-miR-211	ENSBTAT00000000999	SGOL1	1029	1052	0.846154	-18.1	1	0.0171631	0.588	0	0	-8.52688	18	23	8	CDS		0	0
bta-miR-211	ENSBTAT00000006038	ABHD10	749	769	0.923077	-18.5	0	0.0410672	0.456	0	0	-12.9912	15	20	10	CDS		0	0
bta-miR-211	ENSBTAT00000018809	PKNOX1	872	891	1	-21.7	1	0.000772734	0.441	0	0	-6.78234	16	19	11	CDS		0	0
bta-miR-211	ENSBTAT00000008495	CAPN7	296	315	0.923077	-18.2	1	0.200933	0.618	0	0	-5.8508	17	19	9	CDS		0	0
bta-miR-211	ENSBTAT00000013117	PLCL2	1728	1747	1	-20.1	1	0.000209589	0.368	0	0	-4.99396	16	19	8	CDS		0	0
bta-miR-211	ENSBTAT00000047777	NCKAP1	2650	2663	0.846154	-16.9	0	0.000449906	0.632	0	0	-15.5666	12	13	12	CDS		0	0
bta-miR-211	ENSBTAT00000061449	TTN	65333	65375	0.923077	-23.2	0	0.00139262	0.515	0	0	-6.51454	18	42	13	CDS		0	0
bta-miR-211	ENSBTAT00000001453	PLEKHA3	481	498	0.846154	-21.4	0	0.00587219	0.662	0	0	-12.6861	15	17	8	CDS		0	0
bta-miR-211	ENSBTAT00000024108	ACVR2A	1438	1468	0.846154	-18.5	0	0.00734778	0.574	0	0	-6.51454	18	30	7	CDS		0	0
bta-miR-211	ENSBTAT00000011734	SF3B1	736	767	0.807692	-19.4	1	0.0033195	0.485	0	0	-3.93757	16	31	10	CDS		0	0
bta-miR-211	ENSBTAT00000005832	CKAP5	3598	3644	0.923077	-21.7	1	0.0141092	0.632	0	0	-3.93757	20	46	11	CDS		0	0
bta-miR-211	ENSBTAT00000016985	TP53BP2	3313	3333	0.807692	-18.1	1	0.0834251	0.588	0	0	-5.61866	16	20	8	CDS		0	0
bta-miR-211	ENSBTAT00000022240	NOL9	1727	1744	0.923077	-20.6	0	0.000816354	0.338	0	0	-5.71431	14	17	8	CDS		0	0
bta-miR-211	ENSBTAT00000003212	DNAJC16	1232	1252	1	-21	0	0.0390795	0.515	0	0	-9.54656	17	20	10	CDS		0	0
bta-miR-211	ENSBTAT00000044368	FAM20B	520	543	0.846154	-16.9	1	0.0026342	0.632	0	0	-6.85115	13	16	9	CDS		0	0
bta-miR-211	ENSBTAT00000061144	HMCN1	6987	7010	0.923077	-22	1	0.000273425	0.515	0	0	-7.05204	15	23	12	CDS		0	0
bta-miR-211	ENSBTAT00000061144	HMCN1	1657	1676	0.846154	-22.1	0	0.0135832	0.529	0	0	-11.8602	16	19	9	CDS		0	0
bta-miR-211	ENSBTAT00000038491	PPP2R5A	1817	1840	0.884615	-19.4	1	0.450667	0.618	0	0	-7.28438	18	23	11	CDS		0	0
bta-miR-211	ENSBTAT00000052841	KIAA0922	3847	3878	0.923077	-21.6	0	0.00192387	0.426	0	0	-10.6197	18	31	10	CDS		0	0
bta-miR-211	ENSBTAT00000013696	TMEM184C	680	694	0.846154	-16.4	1	0.00669706	0.662	0	0	-5.76291	13	14	13	CDS		0	0
bta-miR-211	ENSBTAT00000021617	AKTIP	423	450	1	-20.1	1	0.000510277	0.5	0	0	-7.14013	19	27	7	CDS		0	0
bta-miR-211	ENSBTAT00000021272	CDH1	2197	2216	0.923077	-18.5	0	1.6e-05	0.441	0	0	-9.54656	16	19	9	CDS		0	0
bta-miR-211	ENSBTAT00000019537	TADA2A	597	612	0.846154	-18.6	0	0.000479434	0.5	0	0	-17.0124	14	15	14	CDS		0	0
bta-miR-211	ENSBTAT00000001093	TAOK1	1213	1234	1	-18	1	0.000640459	0.544	0	0	-5.76291	15	21	13	CDS		0	0
bta-miR-211	ENSBTAT00000020129	NIPBL	3246	3263	0.923077	-20.7	0	0.15993	0.632	0	0	-7.91236	15	17	12	CDS		0	0
bta-miR-211	ENSBTAT00000028559	CSK	645	672	0.923077	-19.3	1	0.000142736	0.441	0	0	-4.90607	16	22	10	CDS		0	0
bta-miR-211	ENSBTAT00000019239	LCMT2	1654	1667	0.923077	-17.5	1	1.72e-08	0.382	0	0	-7.05204	12	13	12	CDS		0	0
bta-miR-211	ENSBTAT00000028388	TP53BP1	1777	1806	0.846154	-20.8	1	0.0295831	0.559	0	0	-8.3038	17	29	8	CDS		0	0
bta-miR-211	ENSBTAT00000005927	MKRN2	1058	1073	0.923077	-17.9	1	0.000415314	0.574	0	0	-10.2546	14	15	14	CDS		0	0
bta-miR-211	ENSBTAT00000028721	RANBP9	966	1005	1	-17.4	0	0.0515103	0.603	0	0	-15.5666	15	39	9	CDS		0	0
bta-miR-211	ENSBTAT00000007419	OSBPL1A	741	767	1	-20.2	0	0.00684218	0.588	0	0	-9.54656	16	26	8	CDS		0	0
bta-miR-211	ENSBTAT00000020219	NPC1	1020	1038	0.923077	-19.1	1	2.87e-05	0.471	0	0	-5.76291	13	15	13	CDS		0	0
bta-miR-211	ENSBTAT00000015997	LPIN2	308	325	1	-22.1	1	0.00750051	0.485	0	0	-4.17062	15	17	9	CDS		0	0
bta-miR-211	ENSBTAT00000003572	ANKRD12	1308	1331	0.923077	-19.3	1	0.189713	0.706	0	0	-3.93757	19	23	10	CDS		0	0
bta-miR-211	ENSBTAT00000005092	CREBBP	3110	3132	1	-19.1	1	0.0421078	0.5	0	0	-4.90607	17	22	11	CDS		0	0
bta-miR-211	ENSBTAT00000008398	PALB2	2909	2931	0.846154	-17.5	1	0.000282393	0.5	0	0	-6.08354	16	22	8	CDS		0	0
bta-miR-211	ENSBTAT00000002697	AUTS2	2272	2296	0.907692	-21.2	1	0.0582385	0.485	0	0	-4.79441	19	24	13	CDS		0	0
bta-miR-211	ENSBTAT00000013675	VPS37A	1314	1337	0.923077	-16.2	1	0.00108591	0.676	0	0	-8.7403	17	23	9	CDS		0	0
bta-miR-211	ENSBTAT00000053074	CCAR1	1117	1131	1	-18.9	1	0.000120134	0.529	0	0	-5.76291	13	14	13	CDS		0	0
bta-miR-211	ENSBTAT00000001254	DNAJC9	780	800	0.923077	-18.7	0	0.00544063	0.559	0	0	-8.05661	17	20	7	CDS		0	0
bta-miR-211	ENSBTAT00000011368	SAMD8	311	328	0.846154	-17.7	0	0.0028739	0.603	0	0	-11.4283	15	17	12	CDS		0	0
bta-miR-211	ENSBTAT00000030378	SYTL2	2234	2253	0.923077	-18.2	0	0.00431342	0.529	0	0	-6.82535	16	19	10	CDS		0	0
bta-miR-211	ENSBTAT00000010294	RCOR2	1062	1080	1	-20.7	0	0.000455535	0.5	0	0	-10.985	16	18	11	CDS		0	0
bta-miR-211	ENSBTAT00000011040	THOC2	4107	4130	0.846154	-19.6	0	0.46398	0.632	0	0	-6.51454	17	23	8	CDS		0	0
bta-miR-211	ENSBTAT00000037768	EIF4G3	3988	4011	0.923077	-18.9	1	0.000461888	0.544	0	0	-7.28438	18	23	7	CDS		0	0
bta-miR-211	ENSBTAT00000061629	EIF4G3	3948	3971	0.923077	-18.9	1	0.000461888	0.544	0	0	-7.28438	18	23	7	CDS		0	0
bta-miR-211	ENSBTAT00000021878	CACHD1	2142	2177	0.846154	-20.4	1	0.000336589	0.559	0	0	-5.9255	12	14	12	CDS		0	0
bta-miR-211	ENSBTAT00000021878	CACHD1	2164	2177	0.846154	-20.2	1	0.000336589	0.559	0	0	-5.9255	12	13	12	CDS		0	0
bta-miR-211	ENSBTAT00000028220	NRD1	582	604	1	-21.2	1	0.670473	0.603	0	0	-4.90607	18	22	10	CDS		0	0
bta-miR-211	ENSBTAT00000027409	CACNA2D1	399	412	0.846154	-18.8	0	0.00620305	0.632	0	0	-19.4239	12	13	12	CDS		0	0
bta-miR-211	ENSBTAT00000022006	PARP12	1822	1836	0.846154	-18	1	1.78e-06	0.397	0	0	-5.76291	13	14	13	CDS		0	0
bta-miR-211	ENSBTAT00000022782	PDIA4	173	192	0.846154	-19.5	1	0.0329858	0.412	0	0	-7.28438	16	19	7	CDS		0	0
bta-miR-211	ENSBTAT00000014719	ARID2	3975	3994	0.923077	-18.7	0	0.254824	0.559	0	0	-9.33931	16	19	12	CDS		0	0
bta-miR-211	ENSBTAT00000045218	NUP107	186	204	0.923077	-20.4	0	0.000135784	0.441	0	0	-14.9598	15	18	12	CDS		0	0
bta-miR-211	ENSBTAT00000028867	APAF1	900	948	1	-20.2	1	0.00531279	0.5	0	0	-3.93757	16	22	11	CDS		0	0
bta-miR-211	ENSBTAT00000008146	ST13	1301	1322	1	-22.2	1	2.3e-05	0.456	0	0	-4.17062	17	21	12	CDS		0	0
bta-miR-211	ENSBTAT00000011313	GRSF1	868	919	0.884615	-18.3	1	0.0937854	0.632	0	0	-6.9954	16	22	10	CDS		0	0
bta-miR-211	ENSBTAT00000055276	PTPN13	6820	6846	1	-19.2	1	0.0438561	0.618	0	0	-3.93757	17	26	11	CDS		0	0
bta-miR-211	ENSBTAT00000020113	RAD23A	120	142	1	-19.6	1	0.0125802	0.515	0	0	-6.46921	19	22	10	CDS		0	0
bta-miR-211	ENSBTAT00000014945	RAD50	3497	3519	0.846154	-19.5	0	0.0703023	0.691	0	0	-9.86134	17	22	5	CDS		0	0
bta-miR-211	ENSBTAT00000012583	RASA1	1944	1961	1	-21.8	0	0.00269388	0.662	0	0	-9.77961	15	17	11	CDS		0	0
bta-miR-211	ENSBTAT00000001944	PPIP5K2	1657	1673	0.923077	-18.1	1	0.0215217	0.574	0	0	-4.90607	14	16	10	CDS		0	0
bta-miR-211	ENSBTAT00000016640	SCRG1	239	287	1	-18.7	1	0.000380877	0.515	0	0	-4.84971	14	16	14	CDS		0	0
bta-miR-211	ENSBTAT00000013268	C8H9orf72	471	488	0.846154	-15.5	0	0.0147782	0.559	0	0	-7.20265	14	17	6	CDS		0	0
bta-miR-211	ENSBTAT00000036653	CEP78	670	700	1	-18.8	1	0.0186859	0.544	0	0	-6.90779	14	19	11	CDS		0	0
bta-miR-211	ENSBTAT00000036653	CEP78	682	700	1	-18.2	1	0.0186859	0.544	0	0	-6.90779	11	13	11	CDS		0	0
bta-miR-211	ENSBTAT00000010202	ZBTB5	371	385	0.846154	-19	1	5.39e-05	0.471	0	0	-5.76291	13	14	13	CDS		0	0
bta-miR-211	ENSBTAT00000001348	NAA35	1034	1048	0.923077	-18.7	0	0.00829921	0.574	0	0	-17.1102	13	14	13	CDS		0	0
bta-miR-211	ENSBTAT00000011562	SMC2	1013	1046	0.923077	-19.4	0	0.0107837	0.691	0	0	-9.33931	17	33	10	CDS		0	0
bta-miR-211	ENSBTAT00000025858	CEP57L1	1337	1352	0.923077	-15.7	0	0.238089	0.691	0	0	-15.7181	14	15	14	CDS		0	0
bta-miR-211	ENSBTAT00000013163	KIF23	1390	1405	0.923077	-19	1	0.000342962	0.544	0	0	-5.96246	13	15	8	CDS		0	0
bta-miR-211	ENSBTAT00000027214	SUPT16H	1302	1324	0.923077	-18.5	1	0.390102	0.574	0	0	-4.99396	16	22	8	CDS		0	0
bta-miR-211	ENSBTAT00000006491	NEMF	436	450	1	-18.5	1	0.0010755	0.632	0	0	-5.76291	13	14	13	CDS		0	0
bta-miR-211	ENSBTAT00000002162	UNC13C	3012	3029	0.846154	-23.4	0	0.054307	0.618	0	0	-7.57093	16	17	16	CDS		0	0
bta-miR-211	ENSBTAT00000002162	UNC13C	2729	2750	0.923077	-21.2	0	0.00271467	0.559	0	0	-6.51454	17	21	6	CDS		0	0
bta-miR-211	ENSBTAT00000025155	ARID4A	699	720	0.923077	-20.6	0	0.0253259	0.559	0	0	-6.51454	17	21	6	CDS		0	0
bta-miR-211	ENSBTAT00000025915	ANGEL1	750	764	0.846154	-21.6	0	4.28e-07	0.426	0	0	-19.4239	13	14	13	CDS		0	0
bta-miR-211	ENSBTAT00000057473	CASC4	371	398	1	-18.9	0	0.0456322	0.515	0	0	-10.4034	15	17	15	CDS		0	0
bta-miR-211	ENSBTAT00000061440	BIRC6	11589	11610	0.846154	-19.5	0	0.0143737	0.588	0	0	-7.88174	17	21	9	CDS		0	0
bta-miR-211	ENSBTAT00000003007	ASAP2	2160	2190	0.923077	-20.7	1	0.00156597	0.353	0	0	-9.9649	16	22	9	CDS		0	0
bta-miR-211	ENSBTAT00000042924	SETX	2924	2950	1	-19.1	0	0.0164053	0.662	0	0	-8.28966	18	26	10	CDS		0	0
bta-miR-211	ENSBTAT00000009384	ESF1	1995	2010	0.923077	-18.6	0	0.0480586	0.676	0	0	-9.54656	14	15	14	CDS		0	0
bta-miR-211	ENSBTAT00000025957	USP6NL	1128	1153	0.923077	-18.6	0	0.0113716	0.485	0	0	-9.54656	17	25	8	CDS		0	0
bta-miR-211	ENSBTAT00000010424	NCOA6	5726	5773	0.846154	-19.8	0	0.000157667	0.559	0	0	-8.82818	17	47	9	CDS		0	0
bta-miR-211	ENSBTAT00000003956	RALGAPB	2629	2647	0.923077	-18.6	1	0.00446506	0.412	0	0	-4.17062	15	18	9	CDS		0	0
bta-miR-211	ENSBTAT00000027071	NCOA2	3152	3194	0.980769	-22	1	0.246618	0.559	0	0	-3.93757	19	37	13	CDS		0	0
bta-miR-211	ENSBTAT00000002998	USP28	1023	1047	1	-21.7	0	0.000644815	0.5	0	0	-12.9912	15	19	14	CDS		0	0
bta-miR-211	ENSBTAT00000030167	DSCAML1	4361	4407	1	-21	0	1.05e-05	0.412	0	0	-6.07158	14	17	9	CDS		0	0
bta-miR-211	ENSBTAT00000061531	CCDC73	3186	3204	0.846154	-16	0	0.130601	0.721	0	0	-13.6656	15	18	9	CDS		0	0
bta-miR-3432a	ENSBTAT00000026013	OPA1	277	302	0.846154	-20	0	9.03e-06	0.574	0	0	-5.83853	19	25	11	CDS		0	0
bta-miR-3432a	ENSBTAT00000002319	DYRK1A	1875	1895	0.846154	-18.6	0	0.0122892	0.441	0	0	-17.1457	14	20	8	CDS		0	0
bta-miR-3432a	ENSBTAT00000046172	TANK	153	167	0.923077	-17.1	1	8.34e-05	0.559	0	0	-5.76291	13	14	13	CDS		0	0
bta-miR-3432a	ENSBTAT00000027387	PRDM2	3761	3785	1	-22.8	1	0.0434109	0.412	0	0	-10.1092	17	24	7	CDS		0	0
bta-miR-3432a	ENSBTAT00000040283	ADIPOR1	449	472	0.923077	-19.7	1	9.26e-06	0.368	0	0	-7.05204	17	23	8	CDS		0	0
bta-miR-3432a	ENSBTAT00000052841	KIAA0922	4470	4486	0.846154	-18.9	0	0.00301314	0.338	0	0	-16.1211	14	16	9	CDS		0	0
bta-miR-3432a	ENSBTAT00000029804	GAB1	670	690	1	-20.7	1	0.000840221	0.5	0	0	-5.9393	17	20	11	CDS		0	0
bta-miR-3432a	ENSBTAT00000000370	ZNF330	780	806	1	-18.3	1	0.00410238	0.559	0	0	-3.93757	16	19	13	CDS		0	0
bta-miR-3432a	ENSBTAT00000027216	EP400	8422	8446	1	-24.3	1	6.63e-05	0.294	0	0	-7.61919	18	24	10	CDS		0	0
bta-miR-3432a	ENSBTAT00000022319	CLIP1	2455	2477	0.923077	-21.1	0	2.83e-05	0.544	0	0	-10.2048	18	22	10	CDS		0	0
bta-miR-3432a	ENSBTAT00000009392	RFC5	484	504	0.923077	-21.7	0	0.000152096	0.471	0	0	-9.86134	17	20	9	CDS		0	0
bta-miR-3432a	ENSBTAT00000031632	TTC28	6965	6993	0.846154	-22.3	0	0.000434356	0.412	0	0	-6.9696	21	28	7	CDS		0	0
bta-miR-3432a	ENSBTAT00000011858	PRR14L	423	443	1	-22.1	1	5.2e-05	0.382	0	0	-5.08246	17	20	11	CDS		0	0
bta-miR-3432a	ENSBTAT00000032389	BBS2	2029	2071	1	-23.2	1	0.000233877	0.529	0	0	-3.79332	18	21	13	CDS		0	0
bta-miR-3432a	ENSBTAT00000010015	TMED6	708	720	1	-16.6	1	0.00248501	0.529	0	0	-10.3988	11	12	11	CDS		0	0
bta-miR-3432a	ENSBTAT00000061184	GPATCH8	710	725	1	-20.4	1	0.00531556	0.515	0	0	-8.25288	13	15	11	CDS		0	0
bta-miR-3432a	ENSBTAT00000003533	CDC27	269	291	0.846154	-20.8	0	0.00157045	0.574	0	0	-13.343	16	22	9	CDS		0	0
bta-miR-3432a	ENSBTAT00000053818	MARVELD2	154	172	0.923077	-20.1	0	0.000272038	0.456	0	0	-11.1505	17	18	17	CDS		0	0
bta-miR-3432a	ENSBTAT00000009609	CLK3	622	642	1	-20.3	1	0.0275338	0.382	0	0	-4.90607	17	20	12	CDS		0	0
bta-miR-3432a	ENSBTAT00000003572	ANKRD12	4582	4604	0.948718	-19.8	0	0.0382738	0.485	0	0	-11.8833	17	22	12	CDS		0	0
bta-miR-3432a	ENSBTAT00000008398	PALB2	1894	1909	1	-18.8	1	0.0164432	0.603	0	0	-6.10696	14	15	14	CDS		0	0
bta-miR-3432a	ENSBTAT00000028865	TNRC18	7875	7898	0.846154	-24	0	0.00146947	0.279	0	0	-9.80241	19	23	9	CDS		0	0
bta-miR-3432a	ENSBTAT00000028865	TNRC18	9285	9314	0.846154	-25.5	0	1.83e-06	0.309	0	0	-5.48126	21	29	9	CDS		0	0
bta-miR-3432a	ENSBTAT00000061515	EIF3A	769	791	0.846154	-18.2	0	0.489528	0.574	0	0	-18.136	16	22	9	CDS		0	0
bta-miR-3432a	ENSBTAT00000025371	ANK3	1732	1754	0.961538	-19.7	1	0.067334	0.603	0	0	-5.76291	17	22	9	CDS		0	0
bta-miR-3432a	ENSBTAT00000030378	SYTL2	912	933	0.923077	-21.7	0	0.00307454	0.559	0	0	-7.75705	18	21	12	CDS		0	0
bta-miR-3432a	ENSBTAT00000029943	PPFIA1	1910	1934	0.942308	-22.9	0	0.000207405	0.485	0	0	-8.11448	19	24	8	CDS		0	0
bta-miR-3432a	ENSBTAT00000019064	EIF2S3	306	329	1	-21.3	1	0.00188114	0.529	0	0	-11.254	16	23	9	CDS		0	0
bta-miR-3432a	ENSBTAT00000015473	FARSB	1173	1196	0.865385	-21.1	0	0.708967	0.574	0	0	-11.1271	16	23	12	CDS		0	0
bta-miR-3432a	ENSBTAT00000038151	TRIP12	356	376	0.923077	-23.5	0	0.148289	0.471	0	0	-8.85129	18	20	12	CDS		0	0
bta-miR-3432a	ENSBTAT00000037768	EIF4G3	3131	3156	0.846154	-21.6	0	3.25e-05	0.485	0	0	-6.64494	20	25	11	CDS		0	0
bta-miR-3432a	ENSBTAT00000061629	EIF4G3	3091	3116	0.846154	-21.6	0	3.25e-05	0.485	0	0	-6.64494	20	25	11	CDS		0	0
bta-miR-3432a	ENSBTAT00000010691	RNF115	503	524	0.923077	-19.4	1	0.0492181	0.544	0	0	-11.3983	19	21	14	CDS		0	0
bta-miR-3432a	ENSBTAT00000065823	WDR47	27	49	0.948718	-18.7	0	0.000518543	0.559	0	0	-10.27	17	22	11	CDS		0	0
bta-miR-3432a	ENSBTAT00000029300	INADL	180	197	1	-20.4	1	1.71e-06	0.588	0	0	-6.76235	15	17	10	CDS		0	0
bta-miR-3432a	ENSBTAT00000028220	NRD1	3149	3172	1	-18.7	1	0.00967128	0.5	0	0	-7.21971	18	23	8	CDS		0	0
bta-miR-3432a	ENSBTAT00000004912	SLC25A13	1753	1775	1	-19.8	1	7.71e-05	0.485	0	0	-6.90779	16	22	11	CDS		0	0
bta-miR-3432a	ENSBTAT00000013788	MKLN1	2199	2225	0.846154	-19	0	0.000111207	0.471	0	0	-6.51454	19	26	8	CDS		0	0
bta-miR-3432a	ENSBTAT00000003151	TRIM24	449	497	1	-22.5	1	0.000624588	0.618	0	0	-6.48426	17	22	7	CDS		0	0
bta-miR-3432a	ENSBTAT00000023577	NR2C1	1032	1057	1	-24.2	1	0.0375149	0.662	0	0	-3.79332	15	17	15	CDS		0	0
bta-miR-3432a	ENSBTAT00000025859	GNPTAB	3442	3464	1	-21.9	0	0.0774195	0.559	0	0	-6.51454	18	22	8	CDS		0	0
bta-miR-3432a	ENSBTAT00000019612	CHD4	2651	2673	1	-21.3	1	3.42e-05	0.485	0	0	-8.39718	17	22	7	CDS		0	0
bta-miR-3432a	ENSBTAT00000004813	SUN2	413	431	0.923077	-26.3	0	0.000580419	0.382	0	0	-12.6861	17	18	17	CDS		0	0
bta-miR-3432a	ENSBTAT00000023517	TET2	6121	6147	0.846154	-23.2	0	0.0974686	0.426	0	0	-6.51454	19	26	9	CDS		0	0
bta-miR-3432a	ENSBTAT00000000158	FRYL	4047	4083	0.974359	-22	1	6.39e-06	0.456	0	0	-3.93757	16	19	13	CDS		0	0
bta-miR-3432a	ENSBTAT00000014447	MSX1	862	881	1	-21.7	0	3.05e-06	0.397	0	0	-7.68219	16	19	9	CDS		0	0
bta-miR-3432a	ENSBTAT00000036662	PDE6A	1547	1566	0.923077	-20.8	1	5.13e-06	0.5	0	0	-5.18008	18	19	18	CDS		0	0
bta-miR-3432a	ENSBTAT00000020731	ERMP1	275	296	0.846154	-19	0	3.23e-07	0.25	0	0	-14.4061	16	21	13	CDS		0	0
bta-miR-3432a	ENSBTAT00000001290	IARS	1142	1169	0.884615	-19	1	0.0153607	0.574	0	0	-3.93757	20	27	10	CDS		0	0
bta-miR-3432a	ENSBTAT00000022030	SEC63	2180	2222	1	-21.3	1	0.00818028	0.603	0	0	-6.25121	18	24	8	CDS		0	0
bta-miR-3432a	ENSBTAT00000016650	IFNGR1	1170	1189	0.846154	-18.1	1	0.00019963	0.529	0	0	-7.20497	16	19	12	CDS		0	0
bta-miR-3432a	ENSBTAT00000000305	NHSL1	2254	2277	0.846154	-25	0	0.000613233	0.279	0	0	-8.47127	19	23	13	CDS		0	0
bta-miR-3432a	ENSBTAT00000013663	EZR	1690	1712	0.846154	-21.3	0	0.00145757	0.338	0	0	-12.7904	17	22	13	CDS		0	0
bta-miR-3432a	ENSBTAT00000036967	MEGF11	1326	1345	0.846154	-20.3	1	0.013405	0.412	0	0	-10.7429	18	19	18	CDS		0	0
bta-miR-3432a	ENSBTAT00000036967	MEGF11	862	883	0.846154	-21	1	1.12e-06	0.324	0	0	-5.08246	18	21	9	CDS		0	0
bta-miR-3432a	ENSBTAT00000056149	RPGRIP1	2267	2289	0.923077	-23.6	1	0.00293193	0.647	0	0	-7.28438	18	22	6	CDS		0	0
bta-miR-3432a	ENSBTAT00000054087	RPGRIP1	2934	2956	0.923077	-23.6	1	0.00293193	0.647	0	0	-7.28438	18	22	6	CDS		0	0
bta-miR-3432a	ENSBTAT00000036191	RYR3	1556	1601	1	-23.6	1	0.000202802	0.441	0	0	-6.31659	17	23	12	CDS		0	0
bta-miR-3432a	ENSBTAT00000036191	RYR3	1579	1601	0.923077	-23.5	1	0.000202802	0.441	0	0	-6.31659	17	22	12	CDS		0	0
bta-miR-3432a	ENSBTAT00000020446	CTDSPL2	1007	1029	1	-18.7	0	0.0138778	0.529	0	0	-5.33701	16	22	8	CDS		0	0
bta-miR-3432a	ENSBTAT00000008872	TMEM131	1868	1890	0.923077	-20.4	0	0.029996	0.529	0	0	-6.51454	18	22	8	CDS		0	0
bta-miR-3432a	ENSBTAT00000001474	PRKD3	1408	1426	0.846154	-16.6	0	0.125371	0.559	0	0	-14.5481	16	18	14	CDS		0	0
bta-miR-3432a	ENSBTAT00000018269	RHOQ	592	615	0.923077	-19.9	0	0.12515	0.618	0	0	-11.5013	17	23	5	CDS		0	0
bta-miR-3432a	ENSBTAT00000027001	PSME4	561	579	1	-21.4	0	4.35e-05	0.515	0	0	-9.65801	16	18	14	CDS		0	0
bta-miR-3432a	ENSBTAT00000007921	USP34	1552	1574	0.923077	-20.5	0	0.00056888	0.588	0	0	-7.65065	19	22	12	CDS		0	0
bta-miR-3432a	ENSBTAT00000032812	ZNF79	1574	1593	0.961538	-19.2	0	0.01789	0.544	0	0	-12.0073	14	19	8	CDS		0	0
bta-miR-3432a	ENSBTAT00000006162	CDK9	451	476	0.923077	-22.9	1	0.00237914	0.471	0	0	-9.43035	19	25	11	CDS		0	0
bta-miR-3432a	ENSBTAT00000042924	SETX	5081	5107	0.923077	-22.4	1	0.0251405	0.574	0	0	-4.79441	20	26	7	CDS		0	0
bta-miR-3432a	ENSBTAT00000048870	GTF2F2	236	250	0.923077	-16.9	1	0.00659154	0.603	0	0	-5.76291	13	14	13	CDS		0	0
bta-miR-3432a	ENSBTAT00000014539	PROSER1	1752	1771	0.923077	-20.1	0	0.000705957	0.368	0	0	-17.4103	14	19	9	CDS		0	0
bta-miR-3432a	ENSBTAT00000032888	NUPL1	559	577	0.923077	-18.6	0	0.0200533	0.471	0	0	-14.6753	14	18	10	CDS		0	0
bta-miR-3432a	ENSBTAT00000000167	FARP1	646	670	0.923077	-22.4	1	0.0756822	0.456	0	0	-4.90607	18	24	8	CDS		0	0
bta-miR-3432a	ENSBTAT00000021868	YME1L1	947	981	1	-18.2	1	7.12e-05	0.603	0	0	-6.9954	14	17	10	CDS		0	0
bta-miR-3432a	ENSBTAT00000002038	EPC1	1315	1350	0.846154	-21.5	0	0.0149447	0.441	0	0	-6.50069	19	35	12	CDS		0	0
bta-miR-3432a	ENSBTAT00000019864	GTPBP4	1735	1754	0.846154	-20	0	2.98e-06	0.353	0	0	-10.517	15	19	8	CDS		0	0
bta-miR-3432a	ENSBTAT00000019552	CSPP1	865	890	0.846154	-18.7	1	0.00309773	0.618	0	0	-4.65016	18	25	11	CDS		0	0
bta-miR-3432a	ENSBTAT00000008154	EXT1	745	769	0.923077	-20.3	1	0.00130527	0.544	0	0	-7.28438	18	24	7	CDS		0	0
bta-miR-3432a	ENSBTAT00000037192	ESRP1	232	254	0.923077	-21.9	0	4.04e-05	0.382	0	0	-14.727	16	22	13	CDS		0	0
bta-miR-3432a	ENSBTAT00000019457	SORL1	5926	5948	0.923077	-22.9	1	0.00357214	0.529	0	0	-5.8508	19	22	12	CDS		0	0
bta-miR-3432a	ENSBTAT00000006392	RIC3	940	952	1	-19.2	1	0.000667066	0.441	0	0	-6.90779	11	12	11	CDS		0	0
bta-miR-369-5p	ENSBTAT00000061264	ROBO1	1435	1451	1	-17	1	0.00877645	0.485	0	0	-4.90607	14	16	7	CDS		0	0
bta-miR-369-5p	ENSBTAT00000061449	TTN	105634	105651	1	-19.3	0	0.0173814	0.5	0	0	-7.24999	15	17	11	CDS		0	0
bta-miR-369-5p	ENSBTAT00000045695	CLSTN1	1830	1840	0.846154	-15.3	0	0.00312053	0.456	0	0	-9.62901	9	10	9	CDS		0	0
bta-miR-369-5p	ENSBTAT00000061144	HMCN1	9529	9560	1	-17.5	1	0.00191085	0.515	0	0	-4.76182	13	15	13	CDS		0	0
bta-miR-369-5p	ENSBTAT00000029806	MMAA	828	840	0.923077	-15.2	1	0.000146602	0.471	0	0	-6.90779	11	12	11	CDS		0	0
bta-miR-369-5p	ENSBTAT00000000786	ANKLE2	174	208	0.846154	-15.6	1	2.21e-06	0.294	0	0	-11.4183	9	11	9	CDS		0	0
bta-miR-369-5p	ENSBTAT00000026766	USP32	3841	3859	0.923077	-16.1	1	0.00775475	0.706	0	0	-5.41313	15	18	14	CDS		0	0
bta-miR-369-5p	ENSBTAT00000025685	ITGA2	3323	3345	0.923077	-17.1	1	0.0143811	0.559	0	0	-6.81899	16	22	8	CDS		0	0
bta-miR-369-5p	ENSBTAT00000022288	MLH1	1173	1191	1	-17.8	0	0.00104824	0.485	0	0	-9.95919	15	18	13	CDS		0	0
bta-miR-369-5p	ENSBTAT00000037527	SRRM2	7605	7619	0.923077	-17.1	0	2.6e-06	0.397	0	0	-7.50368	12	14	7	CDS		0	0
bta-miR-369-5p	ENSBTAT00000027175	KIAA0430	2851	2862	0.923077	-15	1	0.00062072	0.544	0	0	-8.07147	10	11	10	CDS		0	0
bta-miR-369-5p	ENSBTAT00000009687	AIMP2	284	298	0.846154	-15.7	1	0.000166995	0.559	0	0	-7.05204	12	14	9	CDS		0	0
bta-miR-369-5p	ENSBTAT00000026896	DCLRE1A	2224	2235	0.923077	-15.6	1	0.000109294	0.574	0	0	-13.2236	10	11	10	CDS		0	0
bta-miR-369-5p	ENSBTAT00000047426	STAR	622	632	0.846154	-15.7	0	0.0107548	0.471	0	0	-9.62901	9	10	9	CDS		0	0
bta-miR-369-5p	ENSBTAT00000017093	KIF4A	3387	3399	0.846154	-16.7	1	1.92e-07	0.456	0	0	-6.90779	11	12	11	CDS		0	0
bta-miR-369-5p	ENSBTAT00000008447	ATP5F1	644	662	0.846154	-15.3	0	0.00747439	0.544	0	0	-8.4155	16	18	14	CDS		0	0
bta-miR-369-5p	ENSBTAT00000008292	DBT	1339	1358	0.846154	-18.4	1	2.53e-05	0.515	0	0	-6.09222	16	19	9	CDS		0	0
bta-miR-369-5p	ENSBTAT00000044831	MEST	635	647	0.923077	-16.3	1	0.000925873	0.485	0	0	-10.3988	11	12	11	CDS		0	0
bta-miR-369-5p	ENSBTAT00000001327	TCF7	1196	1208	1	-15.7	1	0.0730068	0.456	0	0	-8.1503	10	12	8	CDS		0	0
bta-miR-369-5p	ENSBTAT00000001944	PPIP5K2	2842	2855	0.846154	-16.5	0	0.000699557	0.676	0	0	-6.74759	12	13	12	CDS		0	0
bta-miR-369-5p	ENSBTAT00000049079	INTS9	1312	1322	0.846154	-15.3	0	0.00859542	0.456	0	0	-9.62901	9	10	9	CDS		0	0
bta-miR-369-5p	ENSBTAT00000015174	CA9	1573	1585	0.923077	-16.3	1	0.00563041	0.338	0	0	-10.3988	11	12	11	CDS		0	0
bta-miR-369-5p	ENSBTAT00000016431	CHMP5	342	353	0.923077	-15.1	1	0.00329452	0.544	0	0	-13.2236	10	11	10	CDS		0	0
bta-miR-369-5p	ENSBTAT00000028162	HNRNPK	1235	1250	0.846154	-16.8	1	3.1e-05	0.485	0	0	-4.90607	14	15	14	CDS		0	0
bta-miR-369-5p	ENSBTAT00000005130	PHF10	901	913	1	-15.3	1	0.000342041	0.485	0	0	-8.1503	10	12	8	CDS		0	0
bta-miR-369-5p	ENSBTAT00000027001	PSME4	435	450	0.846154	-17.4	0	0.0021065	0.603	0	0	-7.0584	13	15	11	CDS		0	0
bta-miR-369-5p	ENSBTAT00000001303	RAB10	861	879	0.846154	-16	0	0.0190602	0.647	0	0	-8.05661	16	18	12	CDS		0	0
bta-miR-369-5p	ENSBTAT00000022129	WBP4	425	452	0.846154	-15	0	0.00448757	0.456	0	0	-9.62901	9	11	9	CDS		0	0
bta-miR-369-5p	ENSBTAT00000026496	BORA	1558	1601	1	-18.3	1	0.00096089	0.5	0	0	-7.05204	12	14	12	CDS		0	0
bta-miR-369-5p	ENSBTAT00000029268	RBM17	1058	1071	0.846154	-15.4	1	0.00253604	0.5	0	0	-7.05204	12	13	12	CDS		0	0
bta-miR-369-5p	ENSBTAT00000001744	VPS16	2158	2170	1	-17.8	0	9.55e-05	0.471	0	0	-7.48304	11	12	11	CDS		0	0
bta-miR-369-5p	ENSBTAT00000019146	QSER1	2000	2012	0.923077	-14.9	1	0.0018418	0.618	0	0	-6.90779	11	12	11	CDS		0	0
bta-miR-375	ENSBTAT00000000254	TMEM39A	451	468	0.846154	-16.1	1	0.000166725	0.412	0	0	-8.34077	14	17	8	CDS		0	0
bta-miR-375	ENSBTAT00000011684	NCBP2	83	111	0.923077	-22	0	0.000359098	0.338	0	0	-19.4239	14	17	10	CDS		0	0
bta-miR-375	ENSBTAT00000032677	ECT2	841	858	1	-18.5	1	0.0110348	0.588	0	0	-5.22671	15	17	12	CDS		0	0
bta-miR-375	ENSBTAT00000001241	SSFA2	268	294	0.923077	-22.4	1	0.00874414	0.441	0	0	-3.93757	19	26	12	CDS		0	0
bta-miR-375	ENSBTAT00000061449	TTN	69029	69050	1	-25.9	0	1.91e-05	0.471	0	0	-7.27064	19	21	14	CDS		0	0
bta-miR-375	ENSBTAT00000061449	TTN	62513	62533	1	-24.1	0	5.19e-05	0.5	0	0	-12.9166	16	20	12	CDS		0	0
bta-miR-375	ENSBTAT00000061449	TTN	3438	3458	0.846154	-25.1	0	1.58e-05	0.5	0	0	-10.603	17	20	8	CDS		0	0
bta-miR-375	ENSBTAT00000011484	SSB	618	654	0.923077	-18.5	1	0.0531369	0.662	0	0	-7.28438	17	22	8	CDS		0	0
bta-miR-375	ENSBTAT00000038374	ZRANB3	2669	2703	0.846154	-18.1	0	0.164466	0.603	0	0	-6.51454	20	34	7	CDS		0	0
bta-miR-375	ENSBTAT00000028150	NUP160	3108	3130	0.923077	-19.6	0	0.000789249	0.559	0	0	-13.6138	17	22	11	CDS		0	0
bta-miR-375	ENSBTAT00000018538	AHCTF1	3032	3052	1	-19	1	0.0142687	0.559	0	0	-3.93757	16	20	12	CDS		0	0
bta-miR-375	ENSBTAT00000000257	NADK	380	402	0.846154	-19.8	0	0.00225308	0.471	0	0	-12.3719	17	22	6	CDS		0	0
bta-miR-375	ENSBTAT00000027387	PRDM2	901	919	0.846154	-21.8	0	0.00288975	0.382	0	0	-14.5224	16	18	8	CDS		0	0
bta-miR-375	ENSBTAT00000048747	ABCE1	1796	1813	0.846154	-16.3	1	0.0847911	0.618	0	0	-3.79332	15	17	9	CDS		0	0
bta-miR-375	ENSBTAT00000013586	GGNBP2	524	547	0.884615	-20.4	0	0.00150816	0.471	0	0	-11.0902	18	23	8	CDS		0	0
bta-miR-375	ENSBTAT00000024875	LIG3	395	417	0.961538	-21.8	1	1.11e-05	0.456	0	0	-6.48426	18	22	7	CDS		0	0
bta-miR-375	ENSBTAT00000006593	WSB1	1211	1234	1	-17.9	1	4.88e-06	0.544	0	0	-5.08276	13	16	7	CDS		0	0
bta-miR-375	ENSBTAT00000020714	KIAA0753	2045	2066	0.923077	-18.5	1	0.0772106	0.632	0	0	-3.93757	16	21	8	CDS		0	0
bta-miR-375	ENSBTAT00000027490	UTP18	763	784	0.923077	-22.6	0	0.0307506	0.5	0	0	-12.9912	16	21	8	CDS		0	0
bta-miR-375	ENSBTAT00000020129	NIPBL	5859	5875	1	-19.7	1	0.0122405	0.574	0	0	-8.2379	13	16	9	CDS		0	0
bta-miR-375	ENSBTAT00000060955	MTMR12	727	750	1	-22.6	1	0.00200413	0.456	0	0	-3.93757	19	23	7	CDS		0	0
bta-miR-375	ENSBTAT00000024808	PRC1	1567	1581	0.923077	-19.2	0	0.000840991	0.426	0	0	-19.4239	12	14	8	CDS		0	0
bta-miR-375	ENSBTAT00000021155	PDE8A	1964	1980	1	-21.2	0	0.000713964	0.529	0	0	-16.8557	14	16	8	CDS		0	0
bta-miR-375	ENSBTAT00000019239	LCMT2	605	628	0.846154	-21.3	0	0.0171375	0.279	0	0	-15.5666	16	23	12	CDS		0	0
bta-miR-375	ENSBTAT00000019254	TUBGCP4	363	384	0.923077	-18.4	1	0.00675794	0.471	0	0	-12.3711	17	21	10	CDS		0	0
bta-miR-375	ENSBTAT00000061607	CCDC66	860	877	0.923077	-18.6	1	0.000286417	0.632	0	0	-7.14013	15	17	10	CDS		0	0
bta-miR-375	ENSBTAT00000026332	IDE	2517	2537	0.923077	-20.3	0	1.16e-05	0.456	0	0	-16.9606	15	20	10	CDS		0	0
bta-miR-375	ENSBTAT00000023314	FAM13C	607	639	0.815385	-21.5	1	1.19e-08	0.353	0	0	-5.22701	16	20	8	CDS		0	0
bta-miR-375	ENSBTAT00000008847	ARID5B	1201	1220	0.846154	-19.8	0	2.35e-06	0.368	0	0	-15.5666	17	19	12	CDS		0	0
bta-miR-375	ENSBTAT00000046662	RPS24	278	299	0.846154	-21.7	0	0.00585199	0.529	0	0	-11.6925	17	21	8	CDS		0	0
bta-miR-375	ENSBTAT00000017524	UTP14A	709	726	1	-19.4	0	0.00128499	0.426	0	0	-9.77961	15	17	11	CDS		0	0
bta-miR-375	ENSBTAT00000005233	MCF2	1703	1717	0.846154	-18.3	0	0.0015527	0.588	0	0	-21.7228	12	14	8	CDS		0	0
bta-miR-375	ENSBTAT00000061308	ATRX	4687	4720	1	-21.4	1	0.000706289	0.529	0	0	-4.17062	19	26	9	CDS		0	0
bta-miR-375	ENSBTAT00000024345	MOSPD2	183	213	0.923077	-20.5	1	0.0136462	0.603	0	0	-4.99396	22	30	8	CDS		0	0
bta-miR-375	ENSBTAT00000038151	TRIP12	2602	2618	0.923077	-20.3	0	0.000754243	0.603	0	0	-19.4239	14	16	7	CDS		0	0
bta-miR-375	ENSBTAT00000024825	HP1BP3	1167	1185	0.923077	-17.8	0	0.00739637	0.5	0	0	-16.6229	15	18	11	CDS		0	0
bta-miR-375	ENSBTAT00000028997	DUSP12	1071	1094	1	-19.5	1	0.00106393	0.544	0	0	-5.22671	19	23	12	CDS		0	0
bta-miR-375	ENSBTAT00000000107	SETDB1	3437	3461	0.923077	-19.2	0	0.00126979	0.515	0	0	-9.65801	17	24	10	CDS		0	0
bta-miR-375	ENSBTAT00000004101	JAK1	2726	2743	1	-19.2	1	1.49e-05	0.574	0	0	-4.99396	15	17	8	CDS		0	0
bta-miR-375	ENSBTAT00000026487	DOCK7	5458	5478	0.923077	-18.5	1	0.00807931	0.662	0	0	-4.67302	17	20	14	CDS		0	0
bta-miR-375	ENSBTAT00000043252	LRRC42	1094	1125	1	-21.6	1	0.000270048	0.397	0	0	-11.3517	16	18	16	CDS		0	0
bta-miR-375	ENSBTAT00000061045	SRPK2	904	936	0.846154	-20.6	1	0.0514554	0.559	0	0	-3.93757	22	32	11	CDS		0	0
bta-miR-375	ENSBTAT00000002637	ATXN7L1	191	230	0.923077	-22.8	1	0.0102378	0.441	0	0	-5.22701	17	21	8	CDS		0	0
bta-miR-375	ENSBTAT00000033748	ATXN7L1	180	230	0.923077	-22.8	1	0.0102378	0.441	0	0	-5.22701	17	21	8	CDS		0	0
bta-miR-375	ENSBTAT00000033663	TAX1BP1	1845	1871	0.846154	-16.3	1	0.181868	0.676	0	0	-4.84971	18	26	11	CDS		0	0
bta-miR-375	ENSBTAT00000011761	ESPL1	1868	1891	1	-21	1	0.000487152	0.412	0	0	-7.28438	19	23	11	CDS		0	0
bta-miR-375	ENSBTAT00000006116	SPATS2	1094	1122	0.923077	-19.1	1	0.0118461	0.559	0	0	-4.17062	18	23	9	CDS		0	0
bta-miR-375	ENSBTAT00000002366	SCAF11	967	989	1	-19.1	0	0.0182512	0.529	0	0	-19.4239	14	22	9	CDS		0	0
bta-miR-375	ENSBTAT00000002366	SCAF11	1708	1737	0.846154	-16.8	0	0.418617	0.691	0	0	-11.4034	19	29	6	CDS		0	0
bta-miR-375	ENSBTAT00000002883	LRIG3	1220	1241	0.846154	-21	0	0.00805096	0.544	0	0	-8.82818	18	21	14	CDS		0	0
bta-miR-375	ENSBTAT00000027778	SYCP3	470	486	0.846154	-16.5	1	0.0287724	0.603	0	0	-4.99396	15	16	15	CDS		0	0
bta-miR-375	ENSBTAT00000009179	TM7SF3	1686	1704	0.923077	-19.6	0	0.00566229	0.441	0	0	-11.1505	16	18	12	CDS		0	0
bta-miR-375	ENSBTAT00000028759	NCAPG	2903	2942	0.897436	-21.5	1	0.00447182	0.559	0	0	-3.93757	18	24	12	CDS		0	0
bta-miR-375	ENSBTAT00000022636	PPARGC1A	2295	2314	0.846154	-21.6	0	0.000595198	0.544	0	0	-13.6656	17	19	11	CDS		0	0
bta-miR-375	ENSBTAT00000061481	SLC30A9	527	546	0.846154	-20	0	0.000103196	0.588	0	0	-15.5666	15	19	6	CDS		0	0
bta-miR-375	ENSBTAT00000007503	STX18	159	176	1	-20.2	0	1.29e-05	0.456	0	0	-5.48126	15	17	9	CDS		0	0
bta-miR-375	ENSBTAT00000027868	UPF1	2949	2969	0.846154	-21.7	0	0.00110561	0.353	0	0	-9.57236	17	20	10	CDS		0	0
bta-miR-375	ENSBTAT00000036662	PDE6A	1394	1417	1	-19.6	1	0.00500101	0.647	0	0	-5.03583	19	23	16	CDS		0	0
bta-miR-375	ENSBTAT00000002525	SEMA4D	2308	2323	0.923077	-23.1	0	2.11e-05	0.368	0	0	-18.1666	13	15	12	CDS		0	0
bta-miR-375	ENSBTAT00000020180	PNLDC1	642	656	0.846154	-21.2	0	0.000291468	0.588	0	0	-19.4239	12	14	11	CDS		0	0
bta-miR-375	ENSBTAT00000007438	SNAP23	241	257	1	-19.5	1	0.00753895	0.574	0	0	-4.17062	15	16	15	CDS		0	0
bta-miR-375	ENSBTAT00000014064	APH1B	67	93	0.846154	-20.7	0	0.0235882	0.515	0	0	-19.935	14	18	11	CDS		0	0
bta-miR-375	ENSBTAT00000057384	MGC152281	251	271	0.923077	-19	1	4.14e-05	0.368	0	0	-6.23647	18	20	14	CDS		0	0
bta-miR-375	ENSBTAT00000015577	ETAA1	725	752	0.846154	-18.3	1	0.0877386	0.647	0	0	-3.93757	17	27	9	CDS		0	0
bta-miR-375	ENSBTAT00000032950	ADCY3	1721	1752	0.923077	-23	0	0.00104269	0.368	0	0	-6.51454	20	31	9	CDS		0	0
bta-miR-375	ENSBTAT00000029334	ITSN2	277	308	0.846154	-23.4	0	0.000731862	0.544	0	0	-9.54656	18	31	10	CDS		0	0
bta-miR-375	ENSBTAT00000043180	TTC16	1241	1263	0.846154	-21.5	1	2.47e-05	0.309	0	0	-4.99396	20	22	13	CDS		0	0
bta-miR-375	ENSBTAT00000027352	MTIF3	851	873	1	-20.8	1	0.00768079	0.515	0	0	-12.408	16	22	8	CDS		0	0
bta-miR-375	ENSBTAT00000004832	XPO4	3293	3310	1	-20.2	0	7.51e-06	0.338	0	0	-15.1412	15	17	12	CDS		0	0
bta-miR-375	ENSBTAT00000039490	ABI1	858	875	1	-22	1	0.000568963	0.412	0	0	-6.01339	15	17	9	CDS		0	0
bta-miR-375	ENSBTAT00000001744	VPS16	874	902	0.846154	-19.3	1	0.000484353	0.353	0	0	-6.76235	20	28	7	CDS		0	0
bta-miR-375	ENSBTAT00000019552	CSPP1	3017	3041	0.961538	-22.7	0	0.000549883	0.603	0	0	-14.9081	15	19	11	CDS		0	0
bta-miR-375	ENSBTAT00000020864	HEY1	161	176	1	-25.5	0	0.000770179	0.412	0	0	-13.6656	14	15	14	CDS		0	0
bta-miR-375	ENSBTAT00000009607	RAD21	1921	1953	1	-20.2	1	0.00669426	0.559	0	0	-4.17062	17	23	10	CDS		0	0
bta-miR-375	ENSBTAT00000009712	ENY2	151	171	1	-17.1	1	0.222723	0.485	0	0	-8.57351	16	20	11	CDS		0	0
bta-miR-375	ENSBTAT00000060962	RIMS2	3037	3062	1	-20.5	1	0.0316173	0.618	0	0	-3.79332	15	17	15	CDS		0	0
bta-miR-375	ENSBTAT00000035398	CTR9	2688	2711	0.923077	-23.3	1	0.00733345	0.559	0	0	-7.28438	19	23	8	CDS		0	0
bta-miR-375	ENSBTAT00000011369	CSTF3	1182	1200	0.974359	-19.1	1	0.00924296	0.691	0	0	-4.84971	15	18	8	CDS		0	0
bta-miR-6529a	ENSBTAT00000049667	DONSON	803	821	0.923077	-17.6	1	0.334002	0.647	0	0	-8.02019	17	18	17	CDS		0	0
bta-miR-6529a	ENSBTAT00000032452	SOD1	379	397	1	-18.4	1	0.011807	0.544	0	0	-5.76291	13	18	8	CDS		0	0
bta-miR-6529a	ENSBTAT00000017358	CBLB	2384	2419	1	-20.1	1	0.0453301	0.529	0	0	-4.79441	15	24	11	CDS		0	0
bta-miR-6529a	ENSBTAT00000017358	CBLB	2396	2419	1	-20.3	1	0.0453301	0.529	0	0	-4.79441	15	23	11	CDS		0	0
bta-miR-6529a	ENSBTAT00000032306	KALRN	6574	6592	1	-21.3	0	0.000311972	0.5	0	0	-11.4475	15	18	13	CDS		0	0
bta-miR-6529a	ENSBTAT00000017592	PEX5L	1043	1058	0.923077	-19.9	0	0.00502401	0.456	0	0	-6.93679	13	15	9	CDS		0	0
bta-miR-6529a	ENSBTAT00000021594	NMD3	785	820	0.846154	-22	1	0.000165283	0.632	0	0	-4.90607	14	24	9	CDS		0	0
bta-miR-6529a	ENSBTAT00000021594	NMD3	797	820	0.923077	-22.3	1	0.000165283	0.632	0	0	-4.90607	14	23	9	CDS		0	0
bta-miR-6529a	ENSBTAT00000049932	STAG1	2203	2229	1	-17.4	1	0.0138656	0.618	0	0	-9.25733	11	15	7	CDS		0	0
bta-miR-6529a	ENSBTAT00000040072	PPIG	838	858	0.923077	-17.1	0	0.000357683	0.662	0	0	-15.5666	15	20	10	CDS		0	0
bta-miR-6529a	ENSBTAT00000034200	WDR26	118	164	0.923077	-20.7	1	0.0160061	0.588	0	0	-7.3076	14	20	7	CDS		0	0
bta-miR-6529a	ENSBTAT00000024320	RERE	1547	1565	0.846154	-20.1	0	8.66e-06	0.456	0	0	-19.8372	14	18	7	CDS		0	0
bta-miR-6529a	ENSBTAT00000011521	ALDH2	411	426	0.923077	-17.1	0	0.000482663	0.353	0	0	-6.74759	12	15	7	CDS		0	0
bta-miR-6529a	ENSBTAT00000047558	SHCBP1	279	321	0.879121	-19.5	0	0.00139328	0.618	0	0	-15.5666	15	22	8	CDS		0	0
bta-miR-6529a	ENSBTAT00000019107	NETO2	733	768	1	-22.4	1	0.000429478	0.574	0	0	-4.67302	16	20	11	CDS		0	0
bta-miR-6529a	ENSBTAT00000026493	PKD1L3	1301	1343	1	-22.2	0	0.00883317	0.456	0	0	-6.07158	14	17	9	CDS		0	0
bta-miR-6529a	ENSBTAT00000017446	PLAUR	375	393	0.923077	-18.4	0	0.0132161	0.426	0	0	-8.51328	15	18	8	CDS		0	0
bta-miR-6529a	ENSBTAT00000032269	QPCTL	996	1019	1	-22.5	1	0.0347234	0.471	0	0	-5.19005	18	23	7	CDS		0	0
bta-miR-6529a	ENSBTAT00000006201	NLRP9	2216	2233	1	-21.7	0	0.00108723	0.471	0	0	-5.71431	14	17	8	CDS		0	0
bta-miR-6529a	ENSBTAT00000026766	USP32	3291	3307	0.923077	-19.4	0	0.000504189	0.5	0	0	-7.20265	14	16	11	CDS		0	0
bta-miR-6529a	ENSBTAT00000020307	ITGAE	3658	3677	1	-22.4	0	0.00921294	0.5	0	0	-5.48126	15	19	11	CDS		0	0
bta-miR-6529a	ENSBTAT00000012797	MYH2	4028	4049	1	-18.2	0	0.000692223	0.559	0	0	-11.1711	11	14	7	CDS		0	0
bta-miR-6529a	ENSBTAT00000025031	SNF8	312	325	1	-21.6	0	6.46e-05	0.456	0	0	-17.8457	12	13	12	CDS		0	0
bta-miR-6529a	ENSBTAT00000061184	GPATCH8	3428	3457	0.846154	-19.4	0	0.00190783	0.485	0	0	-8.31989	16	29	7	CDS		0	0
bta-miR-6529a	ENSBTAT00000004550	DCAF7	900	916	0.923077	-24.2	0	3.72e-07	0.412	0	0	-17.1102	14	16	11	CDS		0	0
bta-miR-6529a	ENSBTAT00000010716	MAP3K3	2089	2108	0.846154	-19.8	1	0.00810508	0.353	0	0	-8.02019	14	19	8	CDS		0	0
bta-miR-6529a	ENSBTAT00000000734	OCLN	840	856	1	-24.7	1	7.87e-05	0.471	0	0	-4.90607	14	16	8	CDS		0	0
bta-miR-6529a	ENSBTAT00000018325	MAP3K1	2889	2909	0.807692	-21.3	1	0.0919467	0.485	0	0	-3.93757	16	20	7	CDS		0	0
bta-miR-6529a	ENSBTAT00000020129	NIPBL	7720	7739	0.961538	-24.2	1	0.112065	0.544	0	0	-3.93757	16	19	11	CDS		0	0
bta-miR-6529a	ENSBTAT00000003131	TSPAN3	686	699	1	-18.8	1	0.0935019	0.441	0	0	-5.61866	12	13	12	CDS		0	0
bta-miR-6529a	ENSBTAT00000064513	WDR76	1732	1747	1	-21.2	1	0.00227136	0.603	0	0	-4.90607	14	15	14	CDS		0	0
bta-miR-6529a	ENSBTAT00000022879	WDR76	1502	1517	1	-21.2	1	0.00227136	0.603	0	0	-4.90607	14	15	14	CDS		0	0
bta-miR-6529a	ENSBTAT00000022033	GOLGA4	3346	3370	0.923077	-18.9	1	0.000303219	0.574	0	0	-4.79441	19	24	8	CDS		0	0
bta-miR-6529a	ENSBTAT00000021838	CTNNB1	1406	1430	0.846154	-20.2	0	0.000116549	0.5	0	0	-8.40165	17	24	7	CDS		0	0
bta-miR-6529a	ENSBTAT00000060943	KIF15	2723	2741	0.923077	-20	0	0.0521399	0.676	0	0	-12.7428	14	18	8	CDS		0	0
bta-miR-6529a	ENSBTAT00000030668	VPRBP	4540	4583	0.923077	-21	1	8.92e-05	0.574	0	0	-6.08354	19	43	8	CDS		0	0
bta-miR-6529a	ENSBTAT00000044086	CAND2	3056	3095	1	-23.9	1	0.000872434	0.441	0	0	-5.19005	15	19	13	CDS		0	0
bta-miR-6529a	ENSBTAT00000044086	CAND2	3077	3095	1	-23.9	1	0.000872434	0.441	0	0	-5.19005	15	18	13	CDS		0	0
bta-miR-6529a	ENSBTAT00000004358	ELOVL5	346	371	1	-19.3	0	0.00720304	0.529	0	0	-19.4239	13	16	7	CDS		0	0
bta-miR-6529a	ENSBTAT00000009800	CFB	1997	2019	0.846154	-20.5	0	0.043366	0.515	0	0	-13.1601	17	22	7	CDS		0	0
bta-miR-6529a	ENSBTAT00000018366	RIOK1	1206	1231	0.923077	-21.6	1	0.0110967	0.529	0	0	-3.93757	18	25	9	CDS		0	0
bta-miR-6529a	ENSBTAT00000003572	ANKRD12	4487	4506	0.923077	-22	0	0.0975027	0.559	0	0	-15.7181	15	19	7	CDS		0	0
bta-miR-6529a	ENSBTAT00000046385	MALT1	1922	1942	0.846154	-20.5	0	1.83e-06	0.397	0	0	-13.6656	16	20	9	CDS		0	0
bta-miR-6529a	ENSBTAT00000008979	LMAN1	736	768	0.923077	-18	1	0.00708524	0.574	0	0	-9.02428	17	32	10	CDS		0	0
bta-miR-6529a	ENSBTAT00000012576	NUBP1	105	120	1	-26.6	0	0.00027138	0.309	0	0	-17.1102	14	15	14	CDS		0	0
bta-miR-6529a	ENSBTAT00000005011	RABGEF1	758	773	0.846154	-16.5	0	0.00830451	0.544	0	0	-19.935	13	15	10	CDS		0	0
bta-miR-6529a	ENSBTAT00000003728	MCM7	709	728	0.923077	-20	0	0.0936123	0.456	0	0	-9.77961	16	19	11	CDS		0	0
bta-miR-6529a	ENSBTAT00000011772	DNMBP	4263	4287	1	-22	0	0.0224848	0.456	0	0	-6.85796	18	24	7	CDS		0	0
bta-miR-6529a	ENSBTAT00000046061	TECTB	1093	1106	1	-20.8	1	0.00104445	0.456	0	0	-5.61866	12	13	12	CDS		0	0
bta-miR-6529a	ENSBTAT00000024017	ACADSB	540	570	0.923077	-21.4	0	1.88e-05	0.588	0	0	-14.9547	15	19	7	CDS		0	0
bta-miR-6529a	ENSBTAT00000007619	DHX32	2485	2513	0.846154	-19.2	0	0.000614081	0.515	0	0	-8.25904	13	19	6	CDS		0	0
bta-miR-6529a	ENSBTAT00000053074	CCAR1	1701	1721	0.846154	-17.1	1	2.83e-08	0.471	0	0	-8.75027	11	14	8	CDS		0	0
bta-miR-6529a	ENSBTAT00000028652	CDH23	5364	5387	0.923077	-23.3	1	1.17e-06	0.324	0	0	-4.67302	15	18	14	CDS		0	0
bta-miR-6529a	ENSBTAT00000025465	FAM149B1	1105	1129	1	-18.9	1	0.00550867	0.485	0	0	-5.76291	13	18	10	CDS		0	0
bta-miR-6529a	ENSBTAT00000050127	FAM149B1	1105	1129	1	-18.9	1	0.00550867	0.485	0	0	-5.76291	13	18	10	CDS		0	0
bta-miR-6529a	ENSBTAT00000009923	GLUD1	610	631	0.807692	-19.8	0	0.00207578	0.588	0	0	-12.9649	16	21	8	CDS		0	0
bta-miR-6529a	ENSBTAT00000001376	SF1	1531	1547	0.846154	-19.9	0	0.0420042	0.309	0	0	-8.79494	15	16	15	CDS		0	0
bta-miR-6529a	ENSBTAT00000010319	CETN2	124	139	1	-20	0	7.85e-05	0.574	0	0	-6.46361	13	15	11	CDS		0	0
bta-miR-6529a	ENSBTAT00000017093	KIF4A	2138	2158	0.815385	-21.5	1	0.000127841	0.441	0	0	-4.99396	15	20	7	CDS		0	0
bta-miR-6529a	ENSBTAT00000013398	MID1	1139	1160	1	-18.8	1	0.035375	0.588	0	0	-5.22701	18	21	8	CDS		0	0
bta-miR-6529a	ENSBTAT00000022939	ACSL3	1176	1192	0.923077	-20.6	1	0.00212837	0.574	0	0	-8.7403	13	16	9	CDS		0	0
bta-miR-6529a	ENSBTAT00000000109	CERS2	154	179	0.961538	-21.1	0	0.0377627	0.441	0	0	-6.66278	12	15	8	CDS		0	0
bta-miR-6529a	ENSBTAT00000000109	CERS2	165	179	0.961538	-21.4	0	0.0377627	0.441	0	0	-6.66278	12	14	8	CDS		0	0
bta-miR-6529a	ENSBTAT00000026862	CEPT1	1278	1293	1	-19.7	1	0.0220086	0.618	0	0	-7.73085	13	15	10	CDS		0	0
bta-miR-6529a	ENSBTAT00000023982	ABCA4	724	750	0.961538	-22.7	1	0.088219	0.353	0	0	-3.93757	16	19	9	CDS		0	0
bta-miR-6529a	ENSBTAT00000003779	ECHDC2	261	278	0.923077	-19.6	1	1.88e-06	0.412	0	0	-8.3038	14	17	7	CDS		0	0
bta-miR-6529a	ENSBTAT00000049538	C4H7orf57	403	418	0.846154	-19.3	0	0.0857202	0.368	0	0	-8.55294	13	15	11	CDS		0	0
bta-miR-6529a	ENSBTAT00000009791	AKAP9	3535	3581	1	-21.2	1	0.00064533	0.559	0	0	-3.93757	17	22	11	CDS		0	0
bta-miR-6529a	ENSBTAT00000013950	IFRD1	1503	1525	0.923077	-19.2	0	0.00264157	0.618	0	0	-17.9033	15	22	7	CDS		0	0
bta-miR-6529a	ENSBTAT00000046371	ANLN	1035	1053	0.923077	-18.7	0	0.00994218	0.632	0	0	-15.5666	14	18	7	CDS		0	0
bta-miR-6529a	ENSBTAT00000020101	HERPUD2	1756	1775	0.923077	-20.1	1	0.000261347	0.588	0	0	-6.76235	15	19	10	CDS		0	0
bta-miR-6529a	ENSBTAT00000061543	SCN8A	2029	2044	1	-20.3	1	0.00130964	0.559	0	0	-7.73085	13	15	7	CDS		0	0
bta-miR-6529a	ENSBTAT00000018473	TXNRD1	1356	1375	1	-19.7	1	0.00242011	0.559	0	0	-4.67302	16	19	9	CDS		0	0
bta-miR-6529a	ENSBTAT00000027504	TIMP3	539	556	0.923077	-18.2	1	0.00141049	0.529	0	0	-4.76182	13	17	8	CDS		0	0
bta-miR-6529a	ENSBTAT00000065996	DPPA3	468	485	1	-17.4	1	0.000707257	0.529	0	0	-7.73085	13	17	6	CDS		0	0
bta-miR-6529a	ENSBTAT00000023517	TET2	4237	4252	0.846154	-21.1	0	2.34e-05	0.368	0	0	-18.3913	13	15	11	CDS		0	0
bta-miR-6529a	ENSBTAT00000000158	FRYL	3639	3665	0.846154	-19.8	1	0.158134	0.618	0	0	-6.76235	17	26	6	CDS		0	0
bta-miR-6529a	ENSBTAT00000027531	LNX1	1254	1267	0.846154	-19.8	0	0.000106085	0.353	0	0	-20.4803	11	13	9	CDS		0	0
bta-miR-6529a	ENSBTAT00000051993	LNX1	1279	1292	0.846154	-19.8	0	0.000106085	0.353	0	0	-20.4803	11	13	9	CDS		0	0
bta-miR-6529a	ENSBTAT00000014015	SRP72	716	736	0.846154	-20.1	0	0.000643095	0.5	0	0	-10.603	16	20	7	CDS		0	0
bta-miR-6529a	ENSBTAT00000054432	ZNF266	311	324	0.846154	-19.9	1	1.17e-05	0.544	0	0	-7.05204	12	13	12	CDS		0	0
bta-miR-6529a	ENSBTAT00000043775	CEP120	1999	2017	1	-19.6	1	4.84e-05	0.618	0	0	-4.17062	15	18	11	CDS		0	0
bta-miR-6529a	ENSBTAT00000017545	CEP120	1915	1933	1	-19.6	1	0.00242919	0.603	0	0	-4.17062	15	18	11	CDS		0	0
bta-miR-6529a	ENSBTAT00000004477	CIRBP	633	652	0.846154	-24.1	0	1.63e-06	0.426	0	0	-10.603	16	19	9	CDS		0	0
bta-miR-6529a	ENSBTAT00000029021	SMAD5	494	522	0.923077	-19.3	1	0.000460317	0.544	0	0	-5.22701	14	18	8	CDS		0	0
bta-miR-6529a	ENSBTAT00000014352	HMBOX1	385	405	0.923077	-20.9	0	0.0122646	0.544	0	0	-10.7891	16	20	10	CDS		0	0
bta-miR-6529a	ENSBTAT00000028055	PBK	862	880	1	-19.9	1	0.0116961	0.603	0	0	-4.17062	15	18	12	CDS		0	0
bta-miR-6529a	ENSBTAT00000013268	C8H9orf72	906	924	0.923077	-17.7	0	0.00268059	0.471	0	0	-14.4603	14	18	12	CDS		0	0
bta-miR-6529a	ENSBTAT00000028900	MELK	595	612	1	-18.3	0	0.00127557	0.632	0	0	-13.7267	14	17	13	CDS		0	0
bta-miR-6529a	ENSBTAT00000007718	SENP6	1256	1277	0.923077	-19.3	1	0.00359697	0.618	0	0	-11.5847	12	18	9	CDS		0	0
bta-miR-6529a	ENSBTAT00000014920	FOXO3	472	500	0.846154	-21.9	0	0.000142878	0.368	0	0	-7.20265	16	22	7	CDS		0	0
bta-miR-6529a	ENSBTAT00000023342	QRSL1	1667	1684	0.846154	-19.5	0	0.0312597	0.706	0	0	-6.21671	16	17	16	CDS		0	0
bta-miR-6529a	ENSBTAT00000022780	STX7	619	631	0.923077	-17.7	0	0.000857586	0.544	0	0	-20.4803	11	12	11	CDS		0	0
bta-miR-6529a	ENSBTAT00000019675	ZBTB2	1438	1454	0.923077	-22.5	0	0.000184696	0.485	0	0	-16.4234	14	16	7	CDS		0	0
bta-miR-6529a	ENSBTAT00000037678	IGF2R	6649	6665	1	-21.7	0	0.000109223	0.471	0	0	-15.5666	14	16	10	CDS		0	0
bta-miR-6529a	ENSBTAT00000011464	FEM1C	669	685	1	-19	1	0.000607493	0.544	0	0	-6.19951	13	16	7	CDS		0	0
bta-miR-6529a	ENSBTAT00000008885	PAPD4	1877	1894	1	-20.5	1	0.00055823	0.676	0	0	-6.98666	16	17	16	CDS		0	0
bta-miR-6529a	ENSBTAT00000008967	CMYA5	11334	11355	1	-22.4	1	0.000445874	0.456	0	0	-5.72941	16	21	8	CDS		0	0
bta-miR-6529a	ENSBTAT00000002162	UNC13C	1788	1804	1	-21.4	1	0.0173041	0.559	0	0	-9.03925	14	16	9	CDS		0	0
bta-miR-6529a	ENSBTAT00000026361	PPP2R5E	763	778	0.846154	-17.4	1	0.00772659	0.618	0	0	-5.19005	13	15	9	CDS		0	0
bta-miR-6529a	ENSBTAT00000029285	SYNE2	813	839	0.923077	-22.3	0	0.00318144	0.529	0	0	-5.49511	18	26	8	CDS		0	0
bta-miR-6529a	ENSBTAT00000011481	DCAF4	1277	1307	0.846154	-22.2	0	0.0030723	0.441	0	0	-6.9696	20	30	7	CDS		0	0
bta-miR-6529a	ENSBTAT00000033104	CCDC88A	702	721	0.923077	-18.3	0	0.0311039	0.676	0	0	-15.7181	15	19	7	CDS		0	0
bta-miR-6529a	ENSBTAT00000007921	USP34	9885	9907	0.948718	-19.6	0	0.00255872	0.647	0	0	-9.54656	17	22	7	CDS		0	0
bta-miR-6529a	ENSBTAT00000014007	WDR92	61	77	0.923077	-19.8	1	0.120515	0.485	0	0	-5.96246	13	16	5	CDS		0	0
bta-miR-6529a	ENSBTAT00000043180	TTC16	384	403	0.846154	-22.1	0	0.000615407	0.397	0	0	-10.7153	16	19	8	CDS		0	0
bta-miR-6529a	ENSBTAT00000020398	WDR34	1126	1141	0.846154	-21.6	0	0.00165287	0.265	0	0	-19.935	13	15	10	CDS		0	0
bta-miR-6529a	ENSBTAT00000019629	AKAP11	3665	3684	0.923077	-18.5	0	5.81e-05	0.559	0	0	-13.4872	16	19	8	CDS		0	0
bta-miR-6529a	ENSBTAT00000021981	SLC25A30	698	714	1	-19.2	1	0.00357192	0.471	0	0	-8.25288	13	16	6	CDS		0	0
bta-miR-6529a	ENSBTAT00000010745	TRIM13	804	835	0.923077	-19.7	0	0.000171309	0.412	0	0	-7.20265	14	18	9	CDS		0	0
bta-miR-6529a	ENSBTAT00000015410	PDS5B	2382	2401	1	-20.8	0	0.0132004	0.574	0	0	-10.8144	15	19	7	CDS		0	0
bta-miR-6529a	ENSBTAT00000021868	YME1L1	170	219	0.961538	-19.7	1	0.00285063	0.5	0	0	-4.79441	15	20	7	CDS		0	0
bta-miR-6529a	ENSBTAT00000021822	MCM10	2398	2415	1	-20.5	0	0.000312692	0.559	0	0	-14.401	15	17	9	CDS		0	0
bta-miR-6529a	ENSBTAT00000024313	WAC	1334	1348	1	-20.1	1	0.348622	0.529	0	0	-5.76291	13	14	13	CDS		0	0
bta-miR-6529a	ENSBTAT00000024348	SEC23B	1084	1101	1	-21.1	0	0.0041771	0.5	0	0	-12.3713	15	17	9	CDS		0	0
bta-miR-6529a	ENSBTAT00000001734	TRMT6	1714	1734	0.923077	-15.9	0	0.0922496	0.691	0	0	-6.69537	15	20	10	CDS		0	0
bta-miR-6529a	ENSBTAT00000002833	SERINC3	1056	1078	1	-20.6	0	0.155859	0.588	0	0	-6.44976	17	22	7	CDS		0	0
bta-miR-6529a	ENSBTAT00000009607	RAD21	739	758	0.923077	-19.4	0	1.73e-06	0.529	0	0	-7.27064	16	19	8	CDS		0	0
bta-miR-6529a	ENSBTAT00000009711	NUDCD1	1445	1462	0.923077	-18.4	0	0.00647286	0.456	0	0	-13.1433	14	17	8	CDS		0	0
bta-miR-6529a	ENSBTAT00000008809	EIF3E	537	555	1	-24.2	0	4.25e-05	0.529	0	0	-10.693	15	18	11	CDS		0	0
bta-miR-6529a	ENSBTAT00000026087	PLEKHF2	599	618	0.923077	-19.2	1	0.0110853	0.632	0	0	-6.76235	16	19	7	CDS		0	0
bta-miR-6529a	ENSBTAT00000037186	TP53INP1	200	220	0.846154	-20.6	1	0.000893947	0.426	0	0	-7.61919	16	20	7	CDS		0	0
bta-miR-6529a	ENSBTAT00000037192	ESRP1	6	24	1	-17.6	0	0.000471018	0.396	0	0	-8.02599	14	18	7	CDS		0	0
bta-miR-6529a	ENSBTAT00000012342	E2F5	1049	1066	0.974359	-19.4	0	9.69e-05	0.721	0	0	-6.73762	14	17	6	CDS		0	0
bta-miR-6529a	ENSBTAT00000025510	INPPL1	186	203	0.923077	-22.3	0	0.000350486	0.456	0	0	-12.3713	15	17	12	CDS		0	0
bta-miR-6529a	ENSBTAT00000044662	KIF18A	78	92	1	-18.5	1	0.00477854	0.588	0	0	-5.9255	12	14	7	CDS		0	0
bta-miR-6529a	ENSBTAT00000019146	QSER1	2593	2607	1	-18.7	1	0.0178156	0.529	0	0	-5.76291	13	14	13	CDS		0	0

## Sheet: X up DAmiRNAs oocyte targets
mirnaid	ensemblid	genesymbol	start	end	bindingp	energy	seed	accessibility	au	phylopstem	phylopflank	me	number_of_pairings	binding_region_length	longest_consecutive_pairings	position	validated	TargetScan	miRDB
bta-miR-15a	ENSBTAT00000004503	TFG	1616	1653	1	-19.4	1	0.0272326	0.75	0	0	-4.99396	16	18	16	3UTR		0	0
bta-miR-15a	ENSBTAT00000024108	ACVR2A	2564	2605	1	-18.4	1	0.000190546	0.632	0	0	-10.3988	11	13	11	3UTR		0	0
bta-miR-15a	ENSBTAT00000002725	INSIG2	2260	2271	0.846154	-16.7	1	0.00161182	0.618	0	0	-10.2546	10	11	10	3UTR		0	0
bta-miR-15a	ENSBTAT00000017450	ACBD3	2972	3001	1	-18.4	1	0.0377096	0.676	0	0	-6.78234	11	13	11	3UTR		0	0
bta-miR-15a	ENSBTAT00000019537	TADA2A	1684	1706	0.846154	-15.1	1	5.12e-05	0.618	0	0	-14.243	8	10	8	3UTR		0	0
bta-miR-15a	ENSBTAT00000003533	CDC27	4238	4250	1	-17.7	1	0.0969586	0.75	0	0	-6.78234	11	12	11	3UTR		0	0
bta-miR-15a	ENSBTAT00000021301	FAM169A	2268	2282	1	-15	1	0.149481	0.618	0	0	-5.61866	12	14	7	3UTR		0	0
bta-miR-15a	ENSBTAT00000009782	STT3B	3493	3512	0.846154	-17.3	1	5.87e-05	0.676	0	0	-5.22701	16	19	14	3UTR		0	0
bta-miR-15a	ENSBTAT00000036594	SMAD2	1760	1786	1	-18.1	1	0.00381173	0.662	0	0	-6.90779	11	13	11	3UTR		0	0
bta-miR-15a	ENSBTAT00000011112	TYW1	2390	2407	1	-19.8	0	0.0124481	0.544	0	0	-11.9066	16	17	16	3UTR		0	0
bta-miR-15a	ENSBTAT00000025371	ANK3	3938	3955	0.923077	-14.9	1	0.0122714	0.662	0	0	-13.6972	15	17	14	3UTR		0	0
bta-miR-15a	ENSBTAT00000061308	ATRX	10149	10168	0.846154	-16.2	1	0.045078	0.721	0	0	-7.86061	14	19	8	3UTR		0	0
bta-miR-15a	ENSBTAT00000010165	ZFX	3150	3175	0.923077	-15.7	1	0.00310003	0.618	0	0	-13.0794	9	11	9	3UTR		0	0
bta-miR-15a	ENSBTAT00000052393	UBE2N	1468	1491	0.846154	-16.4	1	0.00865859	0.603	0	0	-6.81899	18	23	9	3UTR		0	0
bta-miR-15a	ENSBTAT00000038585	XPOT	3042	3055	0.923077	-16.4	1	0.000456605	0.735	0	0	-5.61866	12	13	12	3UTR		0	0
bta-miR-15a	ENSBTAT00000061314	PAN2	4264	4280	1	-19.2	1	0.00362849	0.515	0	0	-13.6602	15	16	15	3UTR		0	0
bta-miR-15a	ENSBTAT00000005694	CNOT6L	1916	1934	1	-18.7	1	0.0760405	0.662	0	0	-3.93757	16	18	12	3UTR		0	0
bta-miR-15a	ENSBTAT00000022699	EPB41L4B	3640	3650	1	-16.4	1	0.00655228	0.75	0	0	-14.4661	9	10	9	3UTR		0	0
bta-miR-15a	ENSBTAT00000020593	FAM184A	3341	3365	0.923077	-20.6	0	0.000126132	0.574	0	0	-9.81332	18	24	15	3UTR		0	0
bta-miR-15a	ENSBTAT00000012769	PLEKHG1	5035	5046	0.846154	-16.7	1	0.00128185	0.603	0	0	-10.2546	10	11	10	3UTR		0	0
bta-miR-15a	ENSBTAT00000019681	MAP4K5	2729	2746	0.846154	-15.2	0	8.89e-06	0.647	0	0	-8.54095	13	17	6	3UTR		0	0
bta-miR-15a	ENSBTAT00000009631	JAG1	4858	4873	0.923077	-17.9	1	0.020599	0.75	0	0	-4.957	14	15	14	3UTR		0	0
bta-miR-15a	ENSBTAT00000037192	ESRP1	3254	3269	0.923077	-16.4	1	0.0256168	0.706	0	0	-5.76291	13	15	7	3UTR		0	0
bta-miR-15a	ENSBTAT00000019457	SORL1	10111	10124	1	-17	1	0.00406957	0.544	0	0	-7.05204	12	13	12	3UTR		0	0
bta-miR-15a	ENSBTAT00000000969	RNF169	4916	4937	0.884615	-17.2	0	0.0130935	0.662	0	0	-9.94954	16	21	11	3UTR		0	0
bta-miR-378	ENSBTAT00000038243	USP37	5751	5771	0.923077	-18	0	0.0109755	0.691	0	0	-12.5345	16	20	13	3UTR		0	0
bta-miR-378	ENSBTAT00000020640	LYPLAL1	1911	1928	1	-17.2	1	0.0178386	0.75	0	0	-11.3517	15	17	9	3UTR		0	0
bta-miR-378	ENSBTAT00000016985	TP53BP2	4270	4288	0.923077	-20.8	0	0.0162108	0.794	0	0	-8.4155	17	18	17	3UTR		0	0
bta-miR-378	ENSBTAT00000012083	SLC15A4	2049	2071	0.846154	-20.1	0	0.00105903	0.382	0	0	-9.86134	15	22	8	3UTR		0	0
bta-miR-378	ENSBTAT00000012698	SLC7A6OS	1449	1470	0.846154	-17.8	0	0.241722	0.529	0	0	-12.5207	16	21	10	3UTR		0	0
bta-miR-378	ENSBTAT00000048729	PIGW	1811	1827	0.846154	-16.8	0	0.00286962	0.779	0	0	-14.1591	14	16	9	3UTR		0	0
bta-miR-378	ENSBTAT00000046961	NUFIP2	10273	10303	0.846154	-21.4	0	0.451772	0.632	0	0	-10.7414	15	30	7	3UTR		0	0
bta-miR-378	ENSBTAT00000013326	BYSL	1789	1804	0.923077	-21.3	0	7.6e-05	0.397	0	0	-7.75705	13	15	7	3UTR		0	0
bta-miR-378	ENSBTAT00000012095	NRSN1	1181	1200	0.923077	-23	0	0.00313581	0.559	0	0	-8.30638	17	19	12	3UTR		0	0
bta-miR-378	ENSBTAT00000036594	SMAD2	4670	4688	0.923077	-20.6	0	1.74e-05	0.529	0	0	-6.5515	15	18	8	3UTR		0	0
bta-miR-378	ENSBTAT00000026386	POLR3K	514	532	1	-17.3	1	0.0651691	0.5	0	0	-8.2761	12	18	7	3UTR		0	0
bta-miR-378	ENSBTAT00000027175	KIAA0430	7338	7372	0.923077	-21.9	1	0.0021288	0.603	0	0	-3.93757	20	34	8	3UTR		0	0
bta-miR-378	ENSBTAT00000025118	METTL9	1164	1181	1	-18	1	0.0148498	0.5	0	0	-6.9954	14	17	10	3UTR		0	0
bta-miR-378	ENSBTAT00000003978	FAM160B1	2839	2870	0.923077	-19.1	0	0.000648006	0.618	0	0	-13.9804	17	31	10	3UTR		0	0
bta-miR-378	ENSBTAT00000039787	SFRP1	3830	3848	1	-23.3	1	0.00536915	0.529	0	0	-4.17062	15	18	10	3UTR		0	0
bta-miR-378	ENSBTAT00000020729	RPL15	1336	1369	1	-18.2	1	0.000130008	0.588	0	0	-5.81821	12	15	7	3UTR		0	0
bta-miR-378	ENSBTAT00000061387	NFRKB	4890	4907	0.923077	-21.7	0	0.0325987	0.412	0	0	-9.88456	15	17	12	3UTR		0	0
bta-miR-378	ENSBTAT00000020102	SLC16A1	2621	2638	1	-18.8	0	0.000330872	0.618	0	0	-14.722	15	17	12	3UTR		0	0
bta-miR-378	ENSBTAT00000020608	NAMPT	3598	3626	0.846154	-17.9	1	0.0114524	0.588	0	0	-3.93757	18	28	9	3UTR		0	0
bta-miR-378	ENSBTAT00000006902	DIP2B	6024	6043	0.923077	-21.4	0	0.00502835	0.5	0	0	-11.6144	15	19	11	3UTR		0	0
bta-miR-378	ENSBTAT00000018840	STRAP	1665	1687	0.846154	-19.3	0	0.000774874	0.676	0	0	-11.1271	16	22	12	3UTR		0	0
bta-miR-378	ENSBTAT00000056494	CECR2	6600	6629	1	-22.3	1	6.94e-06	0.441	0	0	-3.93757	19	29	7	3UTR		0	0
bta-miR-378	ENSBTAT00000013967	ELOVL6	2602	2622	0.846154	-18.2	0	0.003763	0.691	0	0	-11.369	17	20	9	3UTR		0	0
bta-miR-378	ENSBTAT00000007589	PGM2	2116	2151	0.923077	-19	1	0.00151665	0.574	0	0	-6.25121	20	35	8	3UTR		0	0
bta-miR-378	ENSBTAT00000004472	USP46	1203	1219	1	-20.6	1	0.00132013	0.368	0	0	-4.90607	14	16	10	3UTR		0	0
bta-miR-378	ENSBTAT00000036413	LOC530653	3934	3954	1	-19.1	1	0.221377	0.632	0	0	-9.36568	16	20	11	3UTR		0	0
bta-miR-378	ENSBTAT00000004240	PRKCH	2341	2358	1	-19.1	1	0.000594327	0.647	0	0	-4.76182	16	17	16	3UTR		0	0
bta-miR-378	ENSBTAT00000000167	FARP1	3731	3764	0.923077	-22.3	1	7.4e-07	0.412	0	0	-4.02637	16	22	9	3UTR		0	0
bta-miR-378	ENSBTAT00000010913	GPCPD1	2951	2997	0.846154	-21.2	0	0.000309986	0.559	0	0	-9.33931	18	46	8	3UTR		0	0
bta-miR-378	ENSBTAT00000057219	CSE1L	3342	3361	0.923077	-20.6	0	0.0807424	0.544	0	0	-12.0073	15	19	8	3UTR		0	0
bta-miR-378	ENSBTAT00000010441	AZIN1	3592	3605	1	-20.7	0	6.7e-05	0.662	0	0	-7.50368	12	13	12	3UTR		0	0
bta-miR-652	ENSBTAT00000061264	ROBO1	5431	5451	0.923077	-24	0	0.000355864	0.632	0	0	-8.4155	17	20	8	3UTR		0	0
bta-miR-652	ENSBTAT00000034000	RALGPS2	2282	2327	1	-21	1	0.000105512	0.515	0	0	-5.03583	14	17	8	3UTR		0	0
bta-miR-652	ENSBTAT00000010653	DCLK2	5419	5445	1	-24	0	1.44e-05	0.574	0	0	-9.95757	14	18	10	3UTR		0	0
bta-miR-652	ENSBTAT00000004384	PAPD7	3137	3155	0.923077	-26.3	0	3.44e-05	0.324	0	0	-10.8357	16	18	8	3UTR		0	0
bta-miR-652	ENSBTAT00000012561	MAD2L1BP	883	912	1	-31	1	4.27e-06	0.485	0	0	-4.957	14	16	14	3UTR		0	0
bta-miR-652	ENSBTAT00000022970	VAPA	1130	1172	1	-23.8	1	0.000818825	0.485	0	0	-5.18008	15	19	9	3UTR		0	0
bta-miR-652	ENSBTAT00000010458	FRAT1	1241	1288	1	-32.1	0	3.92e-06	0.353	0	0	-9.54656	15	17	15	3UTR		0	0
bta-miR-652	ENSBTAT00000010458	FRAT1	1260	1288	1	-32.1	0	3.92e-06	0.353	0	0	-9.54656	15	17	15	3UTR		0	0
bta-miR-652	ENSBTAT00000004650	FAM149A	2883	2901	0.923077	-21.1	0	0.0152959	0.529	0	0	-17.2618	14	18	9	3UTR		0	0
bta-miR-652	ENSBTAT00000057115	PDHA1	1288	1309	1	-20.4	0	0.000984907	0.574	0	0	-5.48126	19	21	15	3UTR		0	0
bta-miR-652	ENSBTAT00000053413	SP140L	916	937	0.846154	-20.7	0	0.000533667	0.574	0	0	-18.3015	14	21	8	3UTR		0	0
bta-miR-652	ENSBTAT00000016877	HDAC1	1765	1786	0.923077	-18.5	0	0.00136443	0.5	0	0	-10.5818	16	21	10	3UTR		0	0
bta-miR-652	ENSBTAT00000061045	SRPK2	4258	4279	0.923077	-18.9	0	0.00744984	0.662	0	0	-8.72631	17	21	10	3UTR		0	0
bta-miR-652	ENSBTAT00000021387	LINGO2	5643	5663	0.923077	-21.8	0	0.0341888	0.632	0	0	-9.56953	16	20	11	3UTR		0	0
bta-miR-652	ENSBTAT00000013076	PAN3	4836	4863	0.846154	-23.5	1	3.21e-05	0.515	0	0	-5.08246	19	27	9	3UTR		0	0
bta-miR-652	ENSBTAT00000015638	MAL2	1438	1477	1	-24.2	0	0.00486049	0.662	0	0	-15.5666	12	14	12	3UTR		0	0
bta-miR-378	ENSBTAT00000029333	ITSN1	2995	3015	0.923077	-21.2	0	6.82e-05	0.382	0	0	-6.55112	18	20	14	CDS		0	0
bta-miR-378	ENSBTAT00000029333	ITSN1	3416	3431	0.923077	-20.9	1	9.6e-06	0.456	0	0	-10.198	12	15	9	CDS		0	0
bta-miR-652	ENSBTAT00000061264	ROBO1	4392	4411	1	-25.3	1	0.00539027	0.456	0	0	-9.59293	15	19	8	CDS		0	0
bta-miR-15a	ENSBTAT00000000254	TMEM39A	1594	1616	1	-15.9	1	0.00543576	0.618	0	0	-7.49372	14	17	8	CDS		0	0
bta-miR-652	ENSBTAT00000017379	IQCB1	1864	1882	1	-19.4	0	0.000385444	0.529	0	0	-17.1102	14	18	10	CDS		0	0
bta-miR-378	ENSBTAT00000017379	IQCB1	846	861	1	-20.3	1	0.109061	0.632	0	0	-5.96246	13	15	8	CDS		0	0
bta-miR-652	ENSBTAT00000018888	RPL35A	229	254	0.871795	-18	0	0.00178492	0.603	0	0	-9.95919	16	25	9	CDS		0	0
bta-miR-652	ENSBTAT00000007705	SMC4	3377	3398	1	-21.1	1	0.000389952	0.647	0	0	-12.2551	14	21	10	CDS		0	0
bta-miR-378	ENSBTAT00000016071	TIPARP	283	307	0.846154	-21.1	1	0.000443671	0.544	0	0	-6.25121	18	24	7	CDS		0	0
bta-miR-652	ENSBTAT00000003112	HPS3	55	72	1	-23.1	0	2.24e-07	0.338	0	0	-9.39596	15	17	9	CDS		0	0
bta-miR-378	ENSBTAT00000001246	PLEKHB2	343	373	0.846154	-21.4	1	0.00085189	0.544	0	0	-4.76182	17	30	8	CDS		0	0
bta-miR-378	ENSBTAT00000010151	MFSD6	1214	1230	1	-22.4	0	0.00515752	0.529	0	0	-14.1825	15	16	15	CDS		0	0
bta-miR-15a	ENSBTAT00000061449	TTN	1485	1514	1	-21	1	0.00708229	0.5	0	0	-4.99396	16	18	16	CDS		0	0
bta-miR-378	ENSBTAT00000061449	TTN	30591	30613	0.923077	-26	0	0.0011736	0.588	0	0	-10.226	18	22	9	CDS		0	0
bta-miR-378	ENSBTAT00000061449	TTN	63246	63270	0.923077	-26	0	0.117423	0.544	0	0	-5.48126	20	24	12	CDS		0	0
bta-miR-378	ENSBTAT00000061074	RAPGEF4	462	483	0.923077	-22.1	0	9.26e-05	0.544	0	0	-11.4283	14	16	14	CDS		0	0
bta-miR-378	ENSBTAT00000022316	SLC39A10	588	613	0.961538	-19	0	0.00265175	0.529	0	0	-7.7949	17	25	8	CDS		0	0
bta-miR-652	ENSBTAT00000022316	SLC39A10	1920	1941	0.961538	-20.4	0	0.0120907	0.559	0	0	-9.00393	16	21	7	CDS		0	0
bta-miR-652	ENSBTAT00000007254	NOP58	398	419	0.923077	-18.9	0	0.00640801	0.603	0	0	-13.4445	16	21	10	CDS		0	0
bta-miR-378	ENSBTAT00000008129	KCTD3	2265	2288	0.846154	-18.7	0	0.0146774	0.647	0	0	-14.1345	17	23	9	CDS		0	0
bta-miR-652	ENSBTAT00000018617	UBIAD1	662	680	1	-24.1	0	0.000540834	0.456	0	0	-9.95919	15	18	11	CDS		0	0
bta-miR-652	ENSBTAT00000024320	RERE	2982	3002	0.846154	-22.1	0	0.00221862	0.25	0	0	-14.5871	15	20	9	CDS		0	0
bta-miR-652	ENSBTAT00000012262	PEX10	334	353	0.846154	-29.9	0	1.48e-06	0.338	0	0	-6.51454	17	19	15	CDS		0	0
bta-miR-378	ENSBTAT00000045065	GNB1	449	472	0.923077	-20.7	1	0.000746147	0.485	0	0	-4.17062	15	19	9	CDS		0	0
bta-miR-378	ENSBTAT00000000259	GNB1	353	376	0.923077	-20.7	1	0.000746147	0.485	0	0	-4.17062	15	19	9	CDS		0	0
bta-miR-652	ENSBTAT00000001137	SEC16B	1415	1436	0.846154	-22.2	0	1.08e-05	0.441	0	0	-10.8298	14	21	5	CDS		0	0
bta-miR-652	ENSBTAT00000018604	FAM20B	533	552	0.923077	-23	0	0.000129212	0.397	0	0	-9.80241	17	19	14	CDS		0	0
bta-miR-652	ENSBTAT00000061144	HMCN1	258	280	0.948718	-22.6	0	0.0015994	0.529	0	0	-8.14709	17	22	8	CDS		0	0
bta-miR-652	ENSBTAT00000033913	CENPF	4585	4602	1	-22.4	0	0.000673892	0.574	0	0	-15.5666	14	17	11	CDS		0	0
bta-miR-378	ENSBTAT00000010340	ASPM	937	962	1	-22.2	1	0.00271526	0.618	0	0	-4.02637	17	25	11	CDS		0	0
bta-miR-378	ENSBTAT00000048374	NAA15	1433	1448	1	-18.4	1	0.00389177	0.603	0	0	-4.90607	14	15	14	CDS		0	0
bta-miR-652	ENSBTAT00000012083	SLC15A4	198	220	0.923077	-22.1	1	2.09e-05	0.309	0	0	-12.2551	17	22	10	CDS		0	0
bta-miR-652	ENSBTAT00000022319	CLIP1	2333	2348	0.923077	-21	0	0.00187099	0.5	0	0	-17.1102	13	15	8	CDS		0	0
bta-miR-652	ENSBTAT00000029615	CUX2	2222	2244	0.846154	-22.9	1	1.93e-06	0.279	0	0	-9.9649	17	22	8	CDS		0	0
bta-miR-652	ENSBTAT00000026442	ALKBH2	419	442	1	-22.6	0	1.22e-05	0.515	0	0	-9.33931	17	23	10	CDS		0	0
bta-miR-652	ENSBTAT00000005727	NFATC3	288	309	0.871795	-20.3	0	0.00917425	0.618	0	0	-9.70463	16	21	8	CDS		0	0
bta-miR-652	ENSBTAT00000023345	CEBPG	592	609	0.846154	-18	0	0.00128576	0.515	0	0	-10.761	14	17	10	CDS		0	0
bta-miR-15a	ENSBTAT00000018050	SLC1A5	780	790	1	-16.3	1	5.05e-06	0.294	0	0	-14.4661	9	10	9	CDS		0	0
bta-miR-15a	ENSBTAT00000023821	MGC157082	1807	1818	0.923077	-16.5	1	3.19e-07	0.397	0	0	-13.2236	10	11	10	CDS		0	0
bta-miR-652	ENSBTAT00000024157	MYADM	875	898	0.923077	-23.6	0	4.98e-07	0.382	0	0	-9.87071	16	23	12	CDS		0	0
bta-miR-652	ENSBTAT00000023753	DHX40	73	90	0.846154	-19.6	1	2.72e-05	0.324	0	0	-8.57853	15	17	10	CDS		0	0
bta-miR-15a	ENSBTAT00000019549	TP53I13	1111	1126	0.923077	-17.3	1	0.000120585	0.338	0	0	-5.03583	14	15	14	CDS		0	0
bta-miR-652	ENSBTAT00000020307	ITGAE	2427	2444	1	-24.1	0	0.00055274	0.515	0	0	-11.1271	15	17	11	CDS		0	0
bta-miR-652	ENSBTAT00000020714	KIAA0753	1433	1449	1	-21.6	0	0.0147902	0.574	0	0	-15.5666	14	16	8	CDS		0	0
bta-miR-652	ENSBTAT00000045268	SLC16A11	818	839	0.923077	-26	0	6.27e-08	0.441	0	0	-6.50069	18	21	14	CDS		0	0
bta-miR-378	ENSBTAT00000012026	YBX2	328	348	1	-21.9	1	0.000893495	0.426	0	0	-3.79332	16	20	9	CDS		0	0
bta-miR-378	ENSBTAT00000022919	UBB	935	957	0.923077	-20.5	0	0.00314483	0.485	0	0	-11.5086	17	22	9	CDS		0	0
bta-miR-15a	ENSBTAT00000042847	TUBG2	327	343	0.846154	-16.1	1	1.19e-05	0.382	0	0	-14.4661	9	11	9	CDS		0	0
bta-miR-378	ENSBTAT00000011107	NSF	473	493	0.961538	-19.2	0	2.29e-05	0.632	0	0	-11.8455	16	20	12	CDS		0	0
bta-miR-652	ENSBTAT00000004550	DCAF7	1260	1277	0.846154	-20.6	1	0.000169016	0.324	0	0	-5.3155	15	17	13	CDS		0	0
bta-miR-378	ENSBTAT00000024299	SRSF2	810	825	1	-22.6	1	0.000417091	0.412	0	0	-5.3155	13	15	11	CDS		0	0
bta-miR-378	ENSBTAT00000018325	MAP3K1	3026	3052	0.923077	-20.7	0	0.265368	0.574	0	0	-15.5839	15	26	8	CDS		0	0
bta-miR-15a	ENSBTAT00000025685	ITGA2	64	81	0.846154	-16	0	0.00111058	0.603	0	0	-10.977	16	17	16	CDS		0	0
bta-miR-378	ENSBTAT00000020129	NIPBL	8699	8717	1	-19.8	1	0.000450227	0.471	0	0	-3.93757	16	18	9	CDS		0	0
bta-miR-378	ENSBTAT00000011072	ZFR	643	660	1	-21	1	0.0561114	0.559	0	0	-8.10863	15	17	10	CDS		0	0
bta-miR-15a	ENSBTAT00000016570	ETFA	854	880	1	-15.9	1	0.000622462	0.515	0	0	-14.4661	9	11	9	CDS		0	0
bta-miR-652	ENSBTAT00000019239	LCMT2	1456	1479	1	-20.6	1	0.00108002	0.529	0	0	-3.93757	17	23	9	CDS		0	0
bta-miR-15a	ENSBTAT00000063150	PAPOLA	601	641	0.923077	-19.8	1	4.21e-06	0.632	0	0	-5.19005	15	19	13	CDS		0	0
bta-miR-15a	ENSBTAT00000021001	PAPOLA	601	641	0.923077	-19.8	1	4.21e-06	0.632	0	0	-5.19005	15	19	13	CDS		0	0
bta-miR-15a	ENSBTAT00000009782	STT3B	1085	1120	1	-18.1	1	0.000480469	0.574	0	0	-10.3988	11	13	11	CDS		0	0
bta-miR-378	ENSBTAT00000009782	STT3B	1748	1763	1	-19	0	0.000786576	0.471	0	0	-11.8602	14	15	14	CDS		0	0
bta-miR-378	ENSBTAT00000028844	MBD4	837	857	0.846154	-20.1	0	0.00339047	0.544	0	0	-9.61616	17	20	6	CDS		0	0
bta-miR-15a	ENSBTAT00000013451	RAB7A	85	111	0.923077	-16.1	1	0.0235359	0.485	0	0	-14.4661	9	11	9	CDS		0	0
bta-miR-652	ENSBTAT00000061262	CUL7	864	910	0.846154	-23.8	1	2.49e-05	0.456	0	0	-3.93757	16	20	8	CDS		0	0
bta-miR-652	ENSBTAT00000061262	CUL7	3798	3819	0.846154	-24.4	0	2.18e-06	0.324	0	0	-8.05823	16	21	7	CDS		0	0
bta-miR-652	ENSBTAT00000009800	CFB	2201	2216	1	-20.6	0	3.13e-05	0.485	0	0	-8.4155	14	15	14	CDS		0	0
bta-miR-378	ENSBTAT00000012095	NRSN1	687	714	1	-18.3	0	6.01e-06	0.426	0	0	-6.66278	12	15	8	CDS		0	0
bta-miR-15a	ENSBTAT00000015436	C24H18orf21	328	340	1	-15.9	1	0.000472444	0.647	0	0	-10.3988	11	12	11	CDS		0	0
bta-miR-15a	ENSBTAT00000031033	SPIRE1	715	729	1	-20.3	1	0.00138125	0.515	0	0	-4.76182	13	14	13	CDS		0	0
bta-miR-652	ENSBTAT00000017803	CEP192	578	617	0.923077	-20.7	0	0.0016554	0.618	0	0	-6.51454	18	39	11	CDS		0	0
bta-miR-378	ENSBTAT00000017649	SMAD2	348	381	0.923077	-19.3	0	0.0105724	0.5	0	0	-11.1505	17	25	8	CDS		0	0
bta-miR-378	ENSBTAT00000061584	MYO5B	3471	3502	1	-24.8	1	0.086897	0.471	0	0	-4.957	20	31	11	CDS		0	0
bta-miR-15a	ENSBTAT00000018334	NEDD4L	2826	2858	0.923077	-17	1	0.00126561	0.382	0	0	-13.2236	10	12	10	CDS		0	0
bta-miR-652	ENSBTAT00000005092	CREBBP	6570	6589	0.923077	-22.1	0	0.000748285	0.426	0	0	-14.9547	15	19	8	CDS		0	0
bta-miR-652	ENSBTAT00000037483	LOC521021	1017	1048	0.846154	-19.6	0	0.00778972	0.559	0	0	-13.6656	16	31	9	CDS		0	0
bta-miR-378	ENSBTAT00000037483	LOC521021	801	843	0.923077	-19.8	1	2.62e-05	0.5	0	0	-6.46952	17	23	13	CDS		0	0
bta-miR-378	ENSBTAT00000024087	PARN	1805	1822	0.846154	-20.1	0	0.00309998	0.382	0	0	-9.17087	13	17	4	CDS		0	0
bta-miR-378	ENSBTAT00000037353	ASPHD1	509	526	0.846154	-21.4	1	8.42e-05	0.324	0	0	-7.37318	13	17	10	CDS		0	0
bta-miR-652	ENSBTAT00000009985	CHUK	215	227	0.846154	-20.2	1	4.89e-05	0.574	0	0	-6.90779	11	12	11	CDS		0	0
bta-miR-15a	ENSBTAT00000061394	SNX25	1316	1335	0.807692	-18.4	1	0.000437743	0.544	0	0	-14.7166	14	19	8	CDS		0	0
bta-miR-15a	ENSBTAT00000028652	CDH23	5539	5556	0.846154	-17.8	1	0.00198241	0.441	0	0	-12.1109	15	17	11	CDS		0	0
bta-miR-378	ENSBTAT00000061210	VCL	3446	3464	0.846154	-20.6	1	0.000147414	0.485	0	0	-5.22701	14	18	6	CDS		0	0
bta-miR-378	ENSBTAT00000061210	VCL	1063	1083	0.923077	-22.6	0	1.64e-06	0.368	0	0	-5.69428	16	20	10	CDS		0	0
bta-miR-15a	ENSBTAT00000026068	NCOA4	1854	1869	0.871795	-18.1	0	0.000285382	0.471	0	0	-15.9792	14	15	14	CDS		0	0
bta-miR-15a	ENSBTAT00000030378	SYTL2	1948	1992	1	-16.4	1	0.00438609	0.603	0	0	-14.4661	9	11	9	CDS		0	0
bta-miR-378	ENSBTAT00000005587	DDX25	815	829	1	-18.5	1	0.0653979	0.515	0	0	-5.61866	12	14	8	CDS		0	0
bta-miR-378	ENSBTAT00000022022	TRPT1	779	810	1	-21	1	0.0141204	0.559	0	0	-4.02637	14	22	9	CDS		0	0
bta-miR-378	ENSBTAT00000063145	TRPT1	692	723	1	-21	1	0.0141204	0.559	0	0	-4.02637	14	22	9	CDS		0	0
bta-miR-652	ENSBTAT00000007976	CTTN	1687	1728	0.948718	-22.1	0	3.67e-06	0.412	0	0	-10.282	15	19	10	CDS		0	0
bta-miR-15a	ENSBTAT00000013141	SLC6A8	943	954	0.923077	-16.8	1	0.00621645	0.382	0	0	-13.2236	10	11	10	CDS		0	0
bta-miR-378	ENSBTAT00000015473	FARSB	550	574	0.923077	-19.6	0	0.0346941	0.647	0	0	-8.4155	17	24	9	CDS		0	0
bta-miR-378	ENSBTAT00000010969	RNF19B	157	169	0.923077	-21	0	0.000117782	0.353	0	0	-9.77961	11	12	11	CDS		0	0
bta-miR-15a	ENSBTAT00000009110	USP48	1871	1881	1	-16.3	1	0.000107258	0.559	0	0	-11.4183	9	10	9	CDS		0	0
bta-miR-652	ENSBTAT00000005672	COPA	3374	3394	1	-22.2	0	0.000185451	0.471	0	0	-9.54656	17	20	13	CDS		0	0
bta-miR-15a	ENSBTAT00000026919	LRRC8B	1833	1844	1	-17	1	1.02e-05	0.456	0	0	-8.07147	10	11	10	CDS		0	0
bta-miR-378	ENSBTAT00000033467	SLC44A5	836	858	1	-20.9	1	0.0144709	0.588	0	0	-4.65016	16	22	8	CDS		0	0
bta-miR-378	ENSBTAT00000026487	DOCK7	3218	3244	1	-19.3	1	0.0286313	0.603	0	0	-4.90607	19	26	9	CDS		0	0
bta-miR-652	ENSBTAT00000029300	INADL	871	891	0.923077	-22.4	0	0.00112528	0.559	0	0	-12.7977	16	20	8	CDS		0	0
bta-miR-652	ENSBTAT00000028220	NRD1	1538	1557	0.846154	-19.9	0	0.0161596	0.662	0	0	-6.85796	18	19	18	CDS		0	0
bta-miR-652	ENSBTAT00000009603	SF3A3	1355	1371	1	-23.5	1	4.94e-05	0.412	0	0	-5.9393	14	16	11	CDS		0	0
bta-miR-652	ENSBTAT00000018720	GIGYF2	929	947	1	-26	0	1.78e-05	0.368	0	0	-11.2403	16	18	10	CDS		0	0
bta-miR-378	ENSBTAT00000049538	C4H7orf57	587	601	1	-20.6	1	0.000284829	0.5	0	0	-4.76182	13	14	13	CDS		0	0
bta-miR-378	ENSBTAT00000005804	OSBPL8	2048	2071	0.923077	-21.3	0	0.00980219	0.603	0	0	-8.5271	18	23	9	CDS		0	0
bta-miR-378	ENSBTAT00000011761	ESPL1	209	232	0.923077	-23.7	0	0.000343117	0.456	0	0	-12.8453	17	23	12	CDS		0	0
bta-miR-652	ENSBTAT00000011761	ESPL1	1678	1703	0.923077	-26.2	0	0.000496903	0.382	0	0	-11.7623	15	18	13	CDS		0	0
bta-miR-652	ENSBTAT00000011761	ESPL1	6135	6153	0.923077	-24.3	0	4.46e-06	0.338	0	0	-11.8455	15	18	11	CDS		0	0
bta-miR-378	ENSBTAT00000045218	NUP107	262	290	1	-17.9	0	0.0420117	0.588	0	0	-6.66278	12	17	8	CDS		0	0
bta-miR-652	ENSBTAT00000045218	NUP107	1423	1438	0.923077	-18.1	0	0.00103413	0.574	0	0	-17.1102	13	15	9	CDS		0	0
bta-miR-652	ENSBTAT00000019562	SMARCC2	2242	2262	0.884615	-26	0	2.52e-06	0.485	0	0	-8.05823	17	20	14	CDS		0	0
bta-miR-652	ENSBTAT00000025859	GNPTAB	2578	2596	1	-22.7	0	3.43e-06	0.574	0	0	-15.5666	14	18	11	CDS		0	0
bta-miR-652	ENSBTAT00000056494	CECR2	2034	2052	1	-23.8	0	2.07e-06	0.294	0	0	-12.6723	15	18	9	CDS		0	0
bta-miR-652	ENSBTAT00000008146	ST13	757	778	1	-19.1	1	0.000500319	0.603	0	0	-7.05204	12	15	6	CDS		0	0
bta-miR-652	ENSBTAT00000017242	DKK2	1175	1192	0.923077	-19.4	0	5.55e-06	0.426	0	0	-16.8557	14	17	8	CDS		0	0
bta-miR-15a	ENSBTAT00000011898	CENPE	6288	6312	0.846154	-16.9	1	0.00237774	0.603	0	0	-6.08354	17	24	8	CDS		0	0
bta-miR-378	ENSBTAT00000000357	GNPDA2	490	507	0.846154	-17	1	0.00211138	0.618	0	0	-8.57351	14	17	6	CDS		0	0
bta-miR-652	ENSBTAT00000000158	FRYL	3138	3151	0.923077	-22.1	0	1.91e-06	0.574	0	0	-13.6656	12	13	12	CDS		0	0
bta-miR-378	ENSBTAT00000030398	THAP9	353	386	0.846154	-20.6	0	0.00218727	0.559	0	0	-16.4234	15	33	8	CDS		0	0
bta-miR-652	ENSBTAT00000039389	TBC1D14	109	130	0.923077	-21.4	0	0.0032294	0.412	0	0	-10.5818	16	21	7	CDS		0	0
bta-miR-378	ENSBTAT00000015985	CARM1	1384	1399	1	-27.7	1	0.000248199	0.456	0	0	-4.02637	14	15	14	CDS		0	0
bta-miR-378	ENSBTAT00000055062	TNFAIP8L1	85	121	0.846154	-22.9	0	1.63e-05	0.368	0	0	-7.51962	15	22	7	CDS		0	0
bta-miR-15a	ENSBTAT00000061402	PIP5K1C	708	725	0.923077	-15.9	1	0.00106636	0.456	0	0	-11.4183	9	11	9	CDS		0	0
bta-miR-15a	ENSBTAT00000035792	SPPL2B	723	762	0.846154	-16.8	1	0.000713095	0.5	0	0	-7.87558	13	17	10	CDS		0	0
bta-miR-15a	ENSBTAT00000014945	RAD50	2306	2323	0.846154	-17	1	0.0273724	0.529	0	0	-13.6602	13	17	7	CDS		0	0
bta-miR-652	ENSBTAT00000019445	DBN1	1489	1513	0.948718	-22.3	1	0.000486523	0.397	0	0	-6.28309	18	24	10	CDS		0	0
bta-miR-378	ENSBTAT00000012476	GDF9	1259	1277	1	-17.9	1	0.00384182	0.544	0	0	-6.01339	14	18	8	CDS		0	0
bta-miR-15a	ENSBTAT00000004032	DENND4C	4077	4097	1	-15.8	1	0.00425055	0.618	0	0	-6.08354	16	20	8	CDS		0	0
bta-miR-378	ENSBTAT00000015174	CA9	1931	1952	1	-20.6	0	5.89e-05	0.412	0	0	-14.3144	16	21	9	CDS		0	0
bta-miR-378	ENSBTAT00000010202	ZBTB5	1708	1737	0.923077	-20.3	1	2.89e-06	0.471	0	0	-5.76291	13	15	13	CDS		0	0
bta-miR-378	ENSBTAT00000061149	TEX10	1720	1741	0.923077	-25.9	1	0.00988303	0.603	0	0	-6.84241	19	21	12	CDS		0	0
bta-miR-652	ENSBTAT00000021637	DNAJA1	1224	1234	1	-17.7	1	0.0034628	0.544	0	0	-14.4661	9	10	9	CDS		0	0
bta-miR-378	ENSBTAT00000001290	IARS	129	158	0.846154	-18.9	0	0.000649622	0.647	0	0	-5.33701	16	23	11	CDS		0	0
bta-miR-15a	ENSBTAT00000022276	MYO6	793	808	0.923077	-17.2	0	0.0108746	0.676	0	0	-6.46361	13	15	11	CDS		0	0
bta-miR-378	ENSBTAT00000061609	LCA5	648	681	1	-21.9	0	0.0025075	0.588	0	0	-6.9696	16	20	9	CDS		0	0
bta-miR-15a	ENSBTAT00000060948	REV3L	3431	3445	0.923077	-16.2	1	0.00241505	0.559	0	0	-7.21971	13	14	13	CDS		0	0
bta-miR-652	ENSBTAT00000050344	MCC	593	609	1	-24.1	1	0.00103462	0.471	0	0	-12.3711	15	16	15	CDS		0	0
bta-miR-652	ENSBTAT00000008967	CMYA5	674	699	0.846154	-20.9	0	0.00173916	0.632	0	0	-8.81432	17	25	8	CDS		0	0
bta-miR-652	ENSBTAT00000019706	DPP8	2281	2296	0.923077	-20.1	1	0.00127121	0.5	0	0	-7.78178	13	15	8	CDS		0	0
bta-miR-378	ENSBTAT00000001844	GLCE	1296	1309	0.923077	-18.3	0	0.000107303	0.456	0	0	-6.74759	12	13	12	CDS		0	0
bta-miR-378	ENSBTAT00000027214	SUPT16H	2523	2549	0.846154	-22	1	0.00737527	0.529	0	0	-3.93757	17	26	10	CDS		0	0
bta-miR-378	ENSBTAT00000002191	RTF1	972	988	1	-22.2	1	0.0027661	0.456	0	0	-10.3422	13	16	10	CDS		0	0
bta-miR-378	ENSBTAT00000007438	SNAP23	384	399	1	-19.6	1	0.040133	0.559	0	0	-4.90607	14	15	14	CDS		0	0
bta-miR-652	ENSBTAT00000014064	APH1B	168	188	0.923077	-19	0	0.00883992	0.588	0	0	-17.1486	14	20	8	CDS		0	0
bta-miR-15a	ENSBTAT00000044627	ADAM10	1461	1471	1	-16.3	1	0.006074	0.529	0	0	-14.4661	9	10	9	CDS		0	0
bta-miR-378	ENSBTAT00000001949	ZNF280D	572	598	0.923077	-18.6	1	0.00478546	0.559	0	0	-7.14013	15	18	10	CDS		0	0
bta-miR-652	ENSBTAT00000000738	RFX7	1689	1706	1	-19.4	0	6.84e-06	0.456	0	0	-10.7291	15	17	10	CDS		0	0
bta-miR-378	ENSBTAT00000042986	ZC3H14	310	328	0.923077	-19.2	0	0.0782706	0.544	0	0	-13.306	16	18	10	CDS		0	0
bta-miR-378	ENSBTAT00000042987	ZC3H14	310	328	0.923077	-19.2	0	0.0782706	0.544	0	0	-13.306	16	18	10	CDS		0	0
bta-miR-378	ENSBTAT00000061518	REV1	1121	1140	1	-22.3	0	0.00212699	0.456	0	0	-8.61719	16	19	10	CDS		0	0
bta-miR-378	ENSBTAT00000061440	BIRC6	9977	9998	0.923077	-26.2	0	0.00844206	0.456	0	0	-7.50368	17	21	7	CDS		0	0
bta-miR-652	ENSBTAT00000061440	BIRC6	3145	3164	0.820513	-23.2	0	0.00324127	0.529	0	0	-6.50069	16	19	9	CDS		0	0
bta-miR-15a	ENSBTAT00000018269	RHOQ	748	761	0.846154	-15.5	1	0.000787727	0.544	0	0	-8.29455	11	13	9	CDS		0	0
bta-miR-15a	ENSBTAT00000023206	EFEMP1	485	495	0.846154	-16	1	1.35e-09	0.441	0	0	-14.4661	9	10	9	CDS		0	0
bta-miR-652	ENSBTAT00000055279	KCMF1	177	213	1	-18.8	0	0.000403272	0.559	0	0	-9.54656	17	36	9	CDS		0	0
bta-miR-378	ENSBTAT00000002508	PDIA6	909	934	0.923077	-19.4	0	0.000865302	0.471	0	0	-10.3719	17	25	8	CDS		0	0
bta-miR-652	ENSBTAT00000029226	STRBP	1865	1884	0.846154	-19.3	0	0.000225124	0.515	0	0	-6.30551	14	19	7	CDS		0	0
bta-miR-652	ENSBTAT00000004465	ZBTB43	1596	1617	0.871795	-20.4	0	0.00315053	0.588	0	0	-10.3652	17	21	8	CDS		0	0
bta-miR-15a	ENSBTAT00000023920	ABL1	1234	1244	0.846154	-16.1	1	0.000201196	0.397	0	0	-14.4661	9	10	9	CDS		0	0
bta-miR-378	ENSBTAT00000042924	SETX	7901	7924	0.897436	-22.2	0	0.00572101	0.5	0	0	-8.40165	16	23	11	CDS		0	0
bta-miR-652	ENSBTAT00000019629	AKAP11	2703	2721	0.923077	-21.2	0	0.0156928	0.574	0	0	-11.1598	15	18	8	CDS		0	0
bta-miR-378	ENSBTAT00000014539	PROSER1	1779	1810	0.846154	-22.4	0	0.00455028	0.294	0	0	-9.86134	18	31	10	CDS		0	0
bta-miR-652	ENSBTAT00000015410	PDS5B	3019	3040	0.846154	-19	0	0.00415194	0.647	0	0	-15.7181	15	21	6	CDS		0	0
bta-miR-378	ENSBTAT00000001311	BRCA2	3150	3177	1	-24.9	1	0.000291967	0.588	0	0	-3.93757	18	21	14	CDS		0	0
bta-miR-378	ENSBTAT00000013726	DOCK9	2839	2864	0.846154	-22.2	0	0.161709	0.544	0	0	-10.608	17	25	7	CDS		0	0
bta-miR-652	ENSBTAT00000013726	DOCK9	2061	2084	1	-24.5	1	1.57e-05	0.485	0	0	-4.17062	18	23	8	CDS		0	0
bta-miR-652	ENSBTAT00000009631	JAG1	1305	1324	1	-22.3	0	2.3e-07	0.324	0	0	-8.81344	15	19	8	CDS		0	0
bta-miR-652	ENSBTAT00000009631	JAG1	733	751	0.923077	-21.8	0	2.14e-11	0.279	0	0	-8.72549	16	18	11	CDS		0	0
bta-miR-652	ENSBTAT00000025985	SEC61A2	1155	1170	0.923077	-18.8	1	0.0017921	0.5	0	0	-9.67177	12	15	9	CDS		0	0
bta-miR-378	ENSBTAT00000056716	ITGB1	2415	2442	1	-21.3	1	0.00479939	0.515	0	0	-4.02637	14	27	7	CDS		0	0
bta-miR-378	ENSBTAT00000020631	SLC39A12	258	272	0.923077	-18.9	1	1.83e-06	0.441	0	0	-6.00433	12	14	8	CDS		0	0
bta-miR-378	ENSBTAT00000019864	GTPBP4	1529	1551	0.923077	-21.3	1	0.000519533	0.515	0	0	-4.02637	17	22	7	CDS		0	0
bta-miR-15a	ENSBTAT00000025007	CTSZ	103	113	1	-16.3	1	5.02e-06	0.221	0	0	-14.4661	9	10	9	CDS		0	0
bta-miR-652	ENSBTAT00000008722	CSTF1	878	939	0.846154	-21.1	0	0.0454161	0.559	0	0	-9.87071	16	18	16	CDS		0	0
bta-miR-652	ENSBTAT00000008722	CSTF1	922	939	0.846154	-20.9	0	0.0454161	0.559	0	0	-9.87071	16	17	16	CDS		0	0
bta-miR-652	ENSBTAT00000004969	EDEM2	264	284	0.846154	-20.9	0	0.00277841	0.441	0	0	-7.75705	17	20	8	CDS		0	0
bta-miR-378	ENSBTAT00000004258	ZMYND8	3568	3588	0.923077	-20.3	0	5.44e-06	0.338	0	0	-15.6129	15	20	8	CDS		0	0
bta-miR-652	ENSBTAT00000057219	CSE1L	2870	2886	0.923077	-20.9	0	0.000139288	0.485	0	0	-18.3913	14	16	10	CDS		0	0
bta-miR-652	ENSBTAT00000015010	EYA1	1209	1227	0.923077	-19.1	0	0.0681817	0.515	0	0	-18.5878	12	18	8	CDS		0	0
bta-miR-15a	ENSBTAT00000027023	PPP2R1B	593	608	1	-15.8	1	0.00483706	0.529	0	0	-14.4661	9	11	9	CDS		0	0
bta-miR-378	ENSBTAT00000019457	SORL1	4836	4883	1	-22.8	1	0.00159896	0.456	0	0	-6.1952	15	20	12	CDS		0	0
bta-miR-652	ENSBTAT00000035398	CTR9	966	980	0.923077	-19.3	0	0.00281395	0.632	0	0	-18.3913	13	14	13	CDS		0	0
bta-miR-15a	ENSBTAT00000039850	TMEM9B	256	273	1	-15.7	1	6.5e-05	0.382	0	0	-14.4661	9	11	9	CDS		0	0
bta-miR-652	ENSBTAT00000006392	RIC3	745	765	0.923077	-22	0	0.000382028	0.544	0	0	-9.95919	15	20	13	CDS		0	0
bta-miR-652	ENSBTAT00000011092	NUP98	4150	4170	0.923077	-22.2	0	1.49e-05	0.456	0	0	-8.16179	17	20	12	CDS		0	0

## Sheet: Y up DAmiRNAs sperm targets
mirnaid	ensemblid	genesymbol	start	end	bindingp	energy	seed	accessibility	au	phylopstem	phylopflank	me	number_of_pairings	binding_region_length	longest_consecutive_pairings	position	validated	TargetScan	miRDB
bta-miR-127	ENSBTAT00000008170	TFDP2	917	936	1	-20.9	1	0.00242944	0.485	0	0	-4.99396	15	19	8	3UTR		0	0
bta-miR-127	ENSBTAT00000003703	MEIG1	425	441	0.846154	-18.5	0	0.0139859	0.588	0	0	-11.5721	14	16	8	3UTR		0	0
bta-miR-127	ENSBTAT00000008170	TFDP2	917	936	1	-20.9	1	0.00242944	0.485	0	0	-4.99396	15	19	8	3UTR		0	0
bta-miR-127	ENSBTAT00000003703	MEIG1	425	441	0.846154	-18.5	0	0.0139859	0.588	0	0	-11.5721	14	16	8	3UTR		0	0
bta-miR-127	ENSBTAT00000000486	SSRP1	2211	2244	0.846154	-23.6	1	3.53e-05	0.5	0	0	-4.99396	18	33	8	CDS		0	0
bta-miR-127	ENSBTAT00000021491	CETN4	125	148	1	-22.2	0	0.0174311	0.618	0	0	-13.6656	17	23	12	CDS		0	0
bta-miR-127	ENSBTAT00000063936	ADAD1	348	371	0.884615	-23.2	0	0.00411614	0.515	0	0	-14.8659	16	23	7	CDS		0	0
bta-miR-127	ENSBTAT00000022033	GOLGA4	2159	2174	0.923077	-20.8	0	0.00483491	0.559	0	0	-18.3994	14	15	14	CDS		0	0
bta-miR-127	ENSBTAT00000002642	RPL14	325	349	0.923077	-20.9	0	0.000900596	0.588	0	0	-10.4205	16	24	7	CDS		0	0
bta-miR-127	ENSBTAT00000008305	RBM5	1297	1326	0.846154	-22.3	1	0.00186622	0.5	0	0	-6.28309	20	29	9	CDS		0	0
bta-miR-127	ENSBTAT00000031634	CABYR	1113	1132	1	-22.4	1	4.33e-05	0.544	0	0	-7.73085	17	19	10	CDS		0	0
bta-miR-127	ENSBTAT00000007153	RBM4B	965	986	0.846154	-21.3	0	0.000164166	0.382	0	0	-11.5901	16	21	8	CDS		0	0
bta-miR-127	ENSBTAT00000063918	CYLC1	1683	1705	0.923077	-19.5	1	0.000795928	0.662	0	0	-3.93757	18	22	11	CDS		0	0
bta-miR-127	ENSBTAT00000044866	AKAP4	1112	1133	1	-19.6	1	0.000387561	0.603	0	0	-8.97335	17	21	8	CDS		0	0
bta-miR-127	ENSBTAT00000004528	MAGOH	525	542	0.923077	-18.9	0	0.00145726	0.544	0	0	-15.1878	15	17	9	CDS		0	0
bta-miR-127	ENSBTAT00000033876	LRRD1	384	423	0.846154	-17.5	1	1.05e-05	0.618	0	0	-5.96246	13	17	8	CDS		0	0
bta-miR-127	ENSBTAT00000023908	PTGES3	386	412	0.846154	-18.4	0	0.00453291	0.662	0	0	-9.68502	15	26	6	CDS		0	0
bta-miR-127	ENSBTAT00000027236	KIF27	243	267	0.923077	-23.9	1	0.00241837	0.515	0	0	-5.52986	17	24	8	CDS		0	0
bta-miR-127	ENSBTAT00000000943	COX7A2L	390	412	0.961538	-22.4	0	2.6e-05	0.559	0	0	-9.113	20	22	11	CDS		0	0
bta-miR-127	ENSBTAT00000007832	EIF2S2	623	644	1	-22.6	0	0.0042388	0.485	0	0	-15.4781	15	21	10	CDS		0	0
bta-miR-127	ENSBTAT00000026826	RPL7	560	576	0.923077	-17.6	1	5.24e-05	0.603	0	0	-5.8508	14	16	12	CDS		0	0
bta-miR-127	ENSBTAT00000000289	YWHAZ	549	565	1	-19.6	1	0.000107883	0.559	0	0	-4.90607	14	16	8	CDS		0	0
bta-miR-127	ENSBTAT00000055320	EIF4G2	639	667	0.846154	-20	0	0.141903	0.618	0	0	-8.40165	17	28	7	CDS		0	0
bta-miR-1271	ENSBTAT00000037060	VGLL3	1332	1355	0.846154	-16.4	1	0.000433327	0.515	0	0	-5.76291	13	23	7	3UTR		0	0
bta-miR-1271	ENSBTAT00000019803	CAPNS1	1073	1091	0.923077	-16.8	1	0.00320905	0.471	0	0	-9.06125	13	18	8	3UTR		0	0
bta-miR-1271	ENSBTAT00000007611	ATXN3	2704	2725	0.923077	-17.7	1	0.0184845	0.691	0	0	-6.46952	16	21	8	3UTR		0	0
bta-miR-1271	ENSBTAT00000030275	EIF5	1992	2011	1	-23.1	1	0.00135429	0.588	0	0	-4.90607	16	19	14	3UTR		0	0
bta-miR-1271	ENSBTAT00000025174	NDUFAF3	633	649	0.923077	-16.8	1	4.1e-08	0.412	0	0	-14.4661	9	11	9	3UTR		0	0
bta-miR-1271	ENSBTAT00000002933	PTP4A1	1360	1399	1	-22	1	0.00401328	0.721	0	0	-5.61866	12	14	12	3UTR		0	0
bta-miR-1271	ENSBTAT00000002160	RPL21	1277	1305	1	-19.2	1	0.003503	0.5	0	0	-13.2236	10	12	10	3UTR		0	0
bta-miR-1271	ENSBTAT00000022448	OSER1	1306	1319	0.923077	-20.4	1	0.0103021	0.632	0	0	-7.05204	12	13	12	3UTR		0	0
bta-miR-1271	ENSBTAT00000000600	DNAJC24	1603	1628	0.846154	-17.2	1	0.000519738	0.676	0	0	-3.79332	15	17	15	3UTR		0	0
bta-miR-1271	ENSBTAT00000037060	VGLL3	1332	1355	0.846154	-16.4	1	0.000433327	0.515	0	0	-5.76291	13	23	7	3UTR		0	0
bta-miR-1271	ENSBTAT00000019803	CAPNS1	1073	1091	0.923077	-16.8	1	0.00320905	0.471	0	0	-9.06125	13	18	8	3UTR		0	0
bta-miR-1271	ENSBTAT00000007611	ATXN3	2704	2725	0.923077	-17.7	1	0.0184845	0.691	0	0	-6.46952	16	21	8	3UTR		0	0
bta-miR-1271	ENSBTAT00000030275	EIF5	1992	2011	1	-23.1	1	0.00135429	0.588	0	0	-4.90607	16	19	14	3UTR		0	0
bta-miR-1271	ENSBTAT00000025174	NDUFAF3	633	649	0.923077	-16.8	1	4.1e-08	0.412	0	0	-14.4661	9	11	9	3UTR		0	0
bta-miR-1271	ENSBTAT00000002933	PTP4A1	1360	1399	1	-22	1	0.00401328	0.721	0	0	-5.61866	12	14	12	3UTR		0	0
bta-miR-1271	ENSBTAT00000002160	RPL21	1277	1305	1	-19.2	1	0.003503	0.5	0	0	-13.2236	10	12	10	3UTR		0	0
bta-miR-1271	ENSBTAT00000022448	OSER1	1306	1319	0.923077	-20.4	1	0.0103021	0.632	0	0	-7.05204	12	13	12	3UTR		0	0
bta-miR-1271	ENSBTAT00000000600	DNAJC24	1603	1628	0.846154	-17.2	1	0.000519738	0.676	0	0	-3.79332	15	17	15	3UTR		0	0
bta-miR-1271	ENSBTAT00000017905	RPL24	366	378	1	-15.1	1	0.000250768	0.529	0	0	-13.2236	10	12	7	CDS		0	0
bta-miR-1271	ENSBTAT00000015441	ATP2C1	1632	1658	0.846154	-20.9	1	0.00239337	0.647	0	0	-6.76235	20	26	10	CDS		0	0
bta-miR-1271	ENSBTAT00000024127	KIF5C	1112	1135	1	-19.4	1	0.00315466	0.515	0	0	-7.00542	12	14	12	CDS		0	0
bta-miR-1271	ENSBTAT00000024127	KIF5C	1122	1135	1	-19.1	1	0.00315466	0.515	0	0	-7.00542	12	13	12	CDS		0	0
bta-miR-1271	ENSBTAT00000057594	PPP1CC	1052	1066	0.846154	-16.8	1	0.00289185	0.574	0	0	-8.89452	12	14	11	CDS		0	0
bta-miR-1271	ENSBTAT00000011834	DRG1	518	529	1	-18.9	1	0.000468256	0.485	0	0	-13.2236	10	11	10	CDS		0	0
bta-miR-1271	ENSBTAT00000013586	GGNBP2	2152	2175	1	-19	1	0.00128995	0.574	0	0	-13.2236	10	12	10	CDS		0	0
bta-miR-1271	ENSBTAT00000027104	CCT6B	1101	1119	1	-20	0	0.00877188	0.588	0	0	-15.2579	15	18	8	CDS		0	0
bta-miR-1271	ENSBTAT00000043207	CWC25	380	398	1	-27.2	0	0.00187203	0.544	0	0	-11.0902	17	18	17	CDS		0	0
bta-miR-1271	ENSBTAT00000022033	GOLGA4	6521	6543	0.923077	-19.2	0	0.000201454	0.574	0	0	-11.6382	16	22	11	CDS		0	0
bta-miR-1271	ENSBTAT00000005600	RHOA	785	809	0.923077	-17.3	0	0.000906116	0.485	0	0	-9.62901	9	11	9	CDS		0	0
bta-miR-1271	ENSBTAT00000020323	RPL32	329	344	1	-15.8	1	0.000487636	0.5	0	0	-6.23647	14	15	14	CDS		0	0
bta-miR-1271	ENSBTAT00000012544	RPS2	439	452	1	-19	1	0.00393908	0.441	0	0	-7.05204	12	13	12	CDS		0	0
bta-miR-1271	ENSBTAT00000043764	ATP5J2	52	77	1	-17.2	1	0.000194434	0.485	0	0	-5.76291	13	20	7	CDS		0	0
bta-miR-1271	ENSBTAT00000017582	CFAP97	877	888	0.923077	-19	0	3.19e-06	0.5	0	0	-8.33988	10	11	10	CDS		0	0
bta-miR-1271	ENSBTAT00000054735	HMGN2	358	375	0.923077	-17.3	1	0.000108644	0.544	0	0	-4.90607	14	17	7	CDS		0	0
bta-miR-1271	ENSBTAT00000037574	USP15	2347	2384	1	-19	1	0.000260028	0.632	0	0	-5.61866	12	14	12	CDS		0	0
bta-miR-1271	ENSBTAT00000029308	RASSF8	587	597	1	-16	1	0.00596541	0.662	0	0	-13.0794	9	10	9	CDS		0	0
bta-miR-1271	ENSBTAT00000017574	PLCZ1	1975	1991	0.923077	-17.5	1	0.00915353	0.662	0	0	-4.02637	14	16	9	CDS		0	0
bta-miR-1271	ENSBTAT00000002277	ZCCHC6	1243	1258	0.923077	-18.4	1	0.000173515	0.515	0	0	-4.76182	13	15	9	CDS		0	0
bta-miR-1271	ENSBTAT00000019246	PALM2	982	993	0.846154	-15.4	1	0.022118	0.544	0	0	-13.2236	10	11	10	CDS		0	0
bta-miR-1271	ENSBTAT00000018400	LEO1	958	968	0.923077	-15.5	1	4.96e-06	0.544	0	0	-13.0794	9	10	9	CDS		0	0
bta-miR-1271	ENSBTAT00000027837	LAPTM4A	507	531	1	-18.1	1	0.0182263	0.582	0	0	-8.55011	14	16	14	CDS		0	0
bta-miR-1271	ENSBTAT00000008809	EIF3E	1157	1171	0.846154	-17.6	1	0.000113063	0.662	0	0	-8.07655	12	14	7	CDS		0	0
bta-miR-1271	ENSBTAT00000000289	YWHAZ	255	273	0.923077	-15.8	1	0.000117706	0.544	0	0	-13.2236	10	12	10	CDS		0	0
bta-miR-196a	ENSBTAT00000021617	AKTIP	2119	2155	0.923077	-22	1	6.49e-05	0.721	0	0	-3.93757	19	21	19	3UTR		0	0
bta-miR-196a	ENSBTAT00000047200	CCDC152	880	896	0.846154	-14.8	1	0.197566	0.779	0	0	-9.06125	15	16	15	3UTR		0	0
bta-miR-196a	ENSBTAT00000007611	ATXN3	4169	4188	0.923077	-17.7	1	0.010497	0.794	0	0	-5.22671	18	19	18	3UTR		0	0
bta-miR-196a	ENSBTAT00000011458	UQCR11	233	255	0.923077	-19.4	1	0.00010281	0.412	0	0	-5.19005	17	22	10	3UTR		0	0
bta-miR-196a	ENSBTAT00000008739	INSL6	710	735	1	-17.9	1	0.223947	0.735	0	0	-4.90607	19	25	9	3UTR		0	0
bta-miR-196a	ENSBTAT00000021617	AKTIP	2119	2155	0.923077	-22	1	6.49e-05	0.721	0	0	-3.93757	19	21	19	3UTR		0	0
bta-miR-196a	ENSBTAT00000047200	CCDC152	880	896	0.846154	-14.8	1	0.197566	0.779	0	0	-9.06125	15	16	15	3UTR		0	0
bta-miR-196a	ENSBTAT00000007611	ATXN3	4169	4188	0.923077	-17.7	1	0.010497	0.794	0	0	-5.22671	18	19	18	3UTR		0	0
bta-miR-196a	ENSBTAT00000011458	UQCR11	233	255	0.923077	-19.4	1	0.00010281	0.412	0	0	-5.19005	17	22	10	3UTR		0	0
bta-miR-196a	ENSBTAT00000008739	INSL6	710	735	1	-17.9	1	0.223947	0.735	0	0	-4.90607	19	25	9	3UTR		0	0
bta-miR-196a	ENSBTAT00000003977	C1H21orf59	689	705	1	-17.5	1	3.12e-06	0.441	0	0	-5.9255	12	14	12	CDS		0	0
bta-miR-196a	ENSBTAT00000020184	UBXN4	337	364	0.923077	-19.1	1	0.0622363	0.618	0	0	-5.76291	17	22	7	CDS		0	0
bta-miR-196a	ENSBTAT00000010440	PAPD5	2113	2133	0.846154	-17.5	1	0.01255	0.588	0	0	-13.4275	15	20	9	CDS		0	0
bta-miR-196a	ENSBTAT00000017642	PMFBP1	2341	2369	0.846154	-19.4	0	0.00247805	0.574	0	0	-14.4354	19	28	7	CDS		0	0
bta-miR-196a	ENSBTAT00000048450	GDPD1	965	982	0.846154	-16.6	0	0.17549	0.676	0	0	-7.38222	14	17	9	CDS		0	0
bta-miR-196a	ENSBTAT00000024514	DDX5	2028	2054	0.923077	-19.3	0	0.000201611	0.588	0	0	-6.50069	19	26	15	CDS		0	0
bta-miR-196a	ENSBTAT00000019998	KIF2A	476	498	0.923077	-16.7	0	0.0569373	0.647	0	0	-6.46361	18	22	11	CDS		0	0
bta-miR-196a	ENSBTAT00000004437	EAPP	134	149	0.846154	-16.3	0	0.00368787	0.588	0	0	-8.28966	14	15	14	CDS		0	0
bta-miR-196a	ENSBTAT00000008225	HSP90AA1	679	697	0.846154	-16.9	0	0.0571805	0.544	0	0	-15.5666	15	18	10	CDS		0	0
bta-miR-196a	ENSBTAT00000000100	NDUFB8	252	272	0.846154	-16.4	1	0.0466218	0.426	0	0	-10.3988	14	20	11	CDS		0	0
bta-miR-196a	ENSBTAT00000000989	DCTN6	455	467	0.846154	-16.1	1	3.91e-05	0.397	0	0	-10.3988	11	12	11	CDS		0	0
bta-miR-196a	ENSBTAT00000008361	TSACC	303	325	1	-22.1	1	0.00136228	0.544	0	0	-11.2074	18	22	10	CDS		0	0
bta-miR-196a	ENSBTAT00000012635	UQCRH	499	520	0.923077	-19.6	0	0.12709	0.515	0	0	-9.95919	17	21	10	CDS		0	0
bta-miR-196a	ENSBTAT00000023094	YBX1	613	628	1	-17.6	1	0.048125	0.485	0	0	-14.01	14	15	14	CDS		0	0
bta-miR-196a	ENSBTAT00000026255	TMCO2	118	143	1	-18.2	1	0.0146848	0.603	0	0	-3.93757	17	19	17	CDS		0	0
bta-miR-196a	ENSBTAT00000001205	UBE2H	680	698	0.923077	-17.8	0	0.00302801	0.662	0	0	-17.1588	14	18	7	CDS		0	0
bta-miR-196a	ENSBTAT00000021022	CCDC65	667	695	0.846154	-18.9	1	0.0631932	0.603	0	0	-3.93757	17	28	9	CDS		0	0
bta-miR-196a	ENSBTAT00000012779	RWDD1	276	293	0.846154	-15.4	0	0.0239012	0.647	0	0	-10.9014	15	17	13	CDS		0	0
bta-miR-196a	ENSBTAT00000018634	TRIM36	635	651	0.923077	-19	0	0.00048803	0.603	0	0	-15.5666	15	16	15	CDS		0	0
bta-miR-196a	ENSBTAT00000029256	C10H14orf166	498	522	1	-20.5	1	0.00488921	0.588	0	0	-4.67302	21	24	9	CDS		0	0
bta-miR-196a	ENSBTAT00000021868	YME1L1	1829	1847	0.923077	-16	0	0.417652	0.574	0	0	-12.6861	16	18	12	CDS		0	0
bta-miR-196a	ENSBTAT00000057162	RPN2	278	299	1	-23.2	0	0.000398154	0.485	0	0	-13.6706	17	21	14	CDS		0	0
bta-miR-196a	ENSBTAT00000055320	EIF4G2	2695	2716	0.846154	-18.5	0	0.0157108	0.588	0	0	-11.3749	16	21	6	CDS		0	0
bta-miR-204	ENSBTAT00000005881	CEP83	2320	2338	0.846154	-16.4	1	0.0314823	0.588	0	0	-9.88549	15	18	8	3UTR		0	0
bta-miR-204	ENSBTAT00000000179	LGALSL	1515	1543	0.923077	-18.4	0	0.0161256	0.632	0	0	-11.6091	17	28	8	3UTR		0	0
bta-miR-204	ENSBTAT00000005881	CEP83	2320	2338	0.846154	-16.4	1	0.0314823	0.588	0	0	-9.88549	15	18	8	3UTR		0	0
bta-miR-204	ENSBTAT00000000179	LGALSL	1515	1543	0.923077	-18.4	0	0.0161256	0.632	0	0	-11.6091	17	28	8	3UTR		0	0
bta-miR-204	ENSBTAT00000010556	CHN1	866	889	0.948718	-20.8	0	0.00365892	0.559	0	0	-10.7891	17	23	8	CDS		0	0
bta-miR-204	ENSBTAT00000029304	EEF1B2	418	434	0.846154	-16.2	1	0.0585193	0.574	0	0	-4.90607	14	16	10	CDS		0	0
bta-miR-204	ENSBTAT00000063936	ADAD1	1704	1744	0.923077	-17.2	1	0.00177267	0.574	0	0	-6.48426	14	19	7	CDS		0	0
bta-miR-204	ENSBTAT00000015648	ISCU	296	315	1	-20.3	1	0.0440741	0.588	0	0	-5.22701	14	17	8	CDS		0	0
bta-miR-204	ENSBTAT00000023182	C17H5orf52	591	610	0.923077	-15.7	1	0.000136784	0.485	0	0	-6.9954	14	19	7	CDS		0	0
bta-miR-204	ENSBTAT00000022212	PTRH2	441	474	1	-18.7	1	0.00305422	0.471	0	0	-5.96246	13	16	8	CDS		0	0
bta-miR-204	ENSBTAT00000029147	TXNDC17	173	190	0.923077	-18.1	1	0.000165824	0.426	0	0	-8.52688	14	17	9	CDS		0	0
bta-miR-204	ENSBTAT00000008225	HSP90AA1	857	875	1	-19.7	1	0.794156	0.588	0	0	-7.28438	15	18	7	CDS		0	0
bta-miR-204	ENSBTAT00000009724	MRPS24	140	173	0.846154	-16.9	1	7.27e-05	0.382	0	0	-10.3988	11	13	11	CDS		0	0
bta-miR-204	ENSBTAT00000009724	MRPS24	141	153	0.846154	-17.2	1	2.11e-07	0.368	0	0	-10.3988	11	12	11	CDS		0	0
bta-miR-204	ENSBTAT00000022033	GOLGA4	3275	3297	1	-19.4	1	0.00448615	0.515	0	0	-9.36019	17	22	7	CDS		0	0
bta-miR-204	ENSBTAT00000014449	ARMC12	722	737	1	-18.5	0	0.000347393	0.5	0	0	-9.77961	13	15	11	CDS		0	0
bta-miR-204	ENSBTAT00000022809	CCDC110	1215	1234	1	-19.1	0	0.000128957	0.588	0	0	-19.4239	14	19	10	CDS		0	0
bta-miR-204	ENSBTAT00000031489	ADAM32	1811	1835	1	-21.9	1	0.00167064	0.588	0	0	-5.76291	16	24	13	CDS		0	0
bta-miR-204	ENSBTAT00000053074	CCAR1	716	738	1	-19.9	1	1.61e-05	0.544	0	0	-6.46921	17	22	9	CDS		0	0
bta-miR-204	ENSBTAT00000063918	CYLC1	886	900	0.923077	-17.6	1	0.00140645	0.574	0	0	-6.14858	13	14	13	CDS		0	0
bta-miR-204	ENSBTAT00000013015	FAM71F1	775	805	0.846154	-22	1	0.00032731	0.397	0	0	-4.90607	17	23	8	CDS		0	0
bta-miR-204	ENSBTAT00000004188	RPL3	676	692	1	-20.9	0	5.9e-05	0.485	0	0	-7.27064	14	16	9	CDS		0	0
bta-miR-204	ENSBTAT00000016375	TSPAN5	753	776	0.923077	-19.2	0	0.0538202	0.588	0	0	-11.0902	17	23	9	CDS		0	0
bta-miR-204	ENSBTAT00000035821	KIF3A	2166	2189	0.923077	-22	1	0.0374426	0.529	0	0	-11.5847	16	23	9	CDS		0	0
bta-miR-204	ENSBTAT00000035306	SKP1	209	225	1	-19.3	1	0.00193841	0.588	0	0	-4.02637	14	16	12	CDS		0	0
bta-miR-204	ENSBTAT00000016162	PTTG1	554	570	0.846154	-15.7	1	9.61e-06	0.412	0	0	-5.96246	13	16	8	CDS		0	0
bta-miR-204	ENSBTAT00000016431	CHMP5	167	197	1	-18.7	1	0.00762525	0.559	0	0	-5.81821	12	15	7	CDS		0	0
bta-miR-204	ENSBTAT00000000433	TPPP2	506	548	1	-20.8	1	0.00530073	0.397	0	0	-4.79441	15	18	13	CDS		0	0
bta-miR-204	ENSBTAT00000020863	PIGF	692	725	0.923077	-17.4	1	0.00698202	0.647	0	0	-10.3422	13	15	13	CDS		0	0
bta-miR-204	ENSBTAT00000055279	KCMF1	1084	1120	1	-23	1	0.00240069	0.471	0	0	-3.93757	16	19	9	CDS		0	0
bta-miR-204	ENSBTAT00000007832	EIF2S2	161	214	0.923077	-19	1	0.000608975	0.529	0	0	-5.96246	15	20	8	CDS		0	0
bta-miR-211	ENSBTAT00000023995	IQCG	1199	1218	0.923077	-17.5	0	0.0203097	0.632	0	0	-10.0422	17	19	10	CDS		0	0
bta-miR-211	ENSBTAT00000011734	SF3B1	736	767	0.807692	-19.4	1	0.0033195	0.485	0	0	-3.93757	16	31	10	CDS		0	0
bta-miR-211	ENSBTAT00000021617	AKTIP	423	450	1	-20.1	1	0.000510277	0.5	0	0	-7.14013	19	27	7	CDS		0	0
bta-miR-211	ENSBTAT00000028721	RANBP9	966	1005	1	-17.4	0	0.0515103	0.603	0	0	-15.5666	15	39	9	CDS		0	0
bta-miR-211	ENSBTAT00000017582	CFAP97	1347	1359	1	-18.2	1	0.00409493	0.588	0	0	-10.3988	11	12	11	CDS		0	0
bta-miR-211	ENSBTAT00000053074	CCAR1	1117	1131	1	-18.9	1	0.000120134	0.529	0	0	-5.76291	13	14	13	CDS		0	0
bta-miR-211	ENSBTAT00000001254	DNAJC9	780	800	0.923077	-18.7	0	0.00544063	0.559	0	0	-8.05661	17	20	7	CDS		0	0
bta-miR-211	ENSBTAT00000018032	TSG101	144	163	0.846154	-16.4	1	5.89e-05	0.618	0	0	-4.90607	14	19	8	CDS		0	0
bta-miR-211	ENSBTAT00000047491	ACRV1	708	722	0.923077	-15.3	1	0.0153571	0.5	0	0	-8.07655	12	14	7	CDS		0	0
bta-miR-211	ENSBTAT00000044866	AKAP4	510	541	1	-22.7	1	0.000169391	0.588	0	0	-7.28438	15	19	11	CDS		0	0
bta-miR-211	ENSBTAT00000027236	KIF27	1523	1542	0.846154	-18	0	0.0700428	0.647	0	0	-12.6861	15	19	7	CDS		0	0
bta-miR-211	ENSBTAT00000021208	LOC531692	383	400	1	-19.8	0	0.0242483	0.471	0	0	-7.12766	16	17	16	CDS		0	0
bta-miR-211	ENSBTAT00000012842	TTLL9	234	246	0.923077	-17.6	1	0.00373634	0.471	0	0	-10.3988	11	12	11	CDS		0	0
bta-miR-3432a	ENSBTAT00000008169	TFDP2	6654	6672	0.923077	-20.4	0	0.0619104	0.618	0	0	-10.685	16	18	9	3UTR		0	0
bta-miR-3432a	ENSBTAT00000000901	CSDE1	3404	3425	1	-19.7	0	0.0118871	0.618	0	0	-11.405	17	21	10	3UTR		0	0
bta-miR-3432a	ENSBTAT00000046359	TMBIM6	1618	1637	0.923077	-20.8	0	0.00477203	0.515	0	0	-7.37138	17	19	10	3UTR		0	0
bta-miR-3432a	ENSBTAT00000006198	GSG1	1642	1655	1	-18.4	1	0.000321279	0.544	0	0	-5.61866	12	13	12	3UTR		0	0
bta-miR-3432a	ENSBTAT00000064946	FAM170A	1262	1298	0.846154	-16.7	0	0.0435926	0.574	0	0	-8.09481	18	36	8	3UTR		0	0
bta-miR-3432a	ENSBTAT00000063409	ZNF706	2295	2325	0.923077	-18.5	0	0.0330419	0.662	0	0	-9.95919	16	30	11	3UTR		0	0
bta-miR-3432a	ENSBTAT00000008169	TFDP2	6654	6672	0.923077	-20.4	0	0.0619104	0.618	0	0	-10.685	16	18	9	3UTR		0	0
bta-miR-3432a	ENSBTAT00000000901	CSDE1	3404	3425	1	-19.7	0	0.0118871	0.618	0	0	-11.405	17	21	10	3UTR		0	0
bta-miR-3432a	ENSBTAT00000046359	TMBIM6	1618	1637	0.923077	-20.8	0	0.00477203	0.515	0	0	-7.37138	17	19	10	3UTR		0	0
bta-miR-3432a	ENSBTAT00000006198	GSG1	1642	1655	1	-18.4	1	0.000321279	0.544	0	0	-5.61866	12	13	12	3UTR		0	0
bta-miR-3432a	ENSBTAT00000064946	FAM170A	1262	1298	0.846154	-16.7	0	0.0435926	0.574	0	0	-8.09481	18	36	8	3UTR		0	0
bta-miR-3432a	ENSBTAT00000063409	ZNF706	2295	2325	0.923077	-18.5	0	0.0330419	0.662	0	0	-9.95919	16	30	11	3UTR		0	0
bta-miR-3432a	ENSBTAT00000007606	IFT57	845	866	1	-21.8	0	0.0011163	0.574	0	0	-10.1324	18	21	13	CDS		0	0
bta-miR-3432a	ENSBTAT00000017839	ENO1	212	229	1	-19.2	0	0.0012358	0.426	0	0	-12.0073	16	17	16	CDS		0	0
bta-miR-3432a	ENSBTAT00000027339	PARK7	515	540	0.884615	-19.5	0	0.00940802	0.5	0	0	-7.23797	19	25	11	CDS		0	0
bta-miR-3432a	ENSBTAT00000000370	ZNF330	780	806	1	-18.3	1	0.00410238	0.559	0	0	-3.93757	16	19	13	CDS		0	0
bta-miR-3432a	ENSBTAT00000002071	CLGN	899	921	1	-18.8	0	0.0808136	0.588	0	0	-5.35086	14	17	13	CDS		0	0
bta-miR-3432a	ENSBTAT00000002071	CLGN	905	921	1	-18.4	0	0.0808136	0.588	0	0	-5.35086	14	16	13	CDS		0	0
bta-miR-3432a	ENSBTAT00000007090	GMFG	103	121	0.923077	-18	1	0.00031812	0.529	0	0	-3.79332	15	18	9	CDS		0	0
bta-miR-3432a	ENSBTAT00000021853	PDILT	755	774	0.846154	-16.1	1	0.00557388	0.662	0	0	-9.9649	15	19	9	CDS		0	0
bta-miR-3432a	ENSBTAT00000005211	GSTO2	620	642	1	-18.9	0	0.00041461	0.588	0	0	-6.46361	18	22	8	CDS		0	0
bta-miR-3432a	ENSBTAT00000018284	STMN1	497	520	1	-17.4	1	0.0228305	0.559	0	0	-6.90779	11	13	11	CDS		0	0
bta-miR-3432a	ENSBTAT00000018822	ARMC10	568	598	1	-23.8	1	0.000680646	0.529	0	0	-3.79332	16	18	16	CDS		0	0
bta-miR-3432a	ENSBTAT00000007527	HNRNPA2B1	234	269	1	-19.1	1	0.0169262	0.603	0	0	-5.22671	16	19	12	CDS		0	0
bta-miR-3432a	ENSBTAT00000056149	RPGRIP1	2267	2289	0.923077	-23.6	1	0.00293193	0.647	0	0	-7.28438	18	22	6	CDS		0	0
bta-miR-3432a	ENSBTAT00000054087	RPGRIP1	2934	2956	0.923077	-23.6	1	0.00293193	0.647	0	0	-7.28438	18	22	6	CDS		0	0
bta-miR-3432a	ENSBTAT00000035359	TEX30	622	635	0.846154	-16.2	1	0.00793231	0.618	0	0	-7.05204	12	13	12	CDS		0	0
bta-miR-3432a	ENSBTAT00000021868	YME1L1	947	981	1	-18.2	1	7.12e-05	0.603	0	0	-6.9954	14	17	10	CDS		0	0
bta-miR-3432a	ENSBTAT00000055819	SPAG6	1017	1036	1	-20.2	1	6.39e-05	0.426	0	0	-12.1337	17	19	11	CDS		0	0
bta-miR-369-5p	ENSBTAT00000045023	PLD1	2843	2863	0.884615	-15.8	1	0.000563501	0.529	0	0	-6.28309	16	20	11	CDS		0	0
bta-miR-369-5p	ENSBTAT00000044231	SHCBP1L	174	187	0.923077	-16.8	1	9.08e-06	0.235	0	0	-7.05204	12	13	12	CDS		0	0
bta-miR-369-5p	ENSBTAT00000008447	ATP5F1	644	662	0.846154	-15.3	0	0.00747439	0.544	0	0	-8.4155	16	18	14	CDS		0	0
bta-miR-369-5p	ENSBTAT00000016431	CHMP5	342	353	0.923077	-15.1	1	0.00329452	0.544	0	0	-13.2236	10	11	10	CDS		0	0
bta-miR-369-5p	ENSBTAT00000027236	KIF27	3411	3429	0.884615	-15.8	1	0.00724283	0.618	0	0	-5.69245	16	18	14	CDS		0	0
bta-miR-369-5p	ENSBTAT00000028162	HNRNPK	1235	1250	0.846154	-16.8	1	3.1e-05	0.485	0	0	-4.90607	14	15	14	CDS		0	0
bta-miR-369-5p	ENSBTAT00000020325	ODF2	676	714	0.884615	-16.5	1	0.0098063	0.574	0	0	-5.22671	16	18	16	CDS		0	0
bta-miR-375	ENSBTAT00000020131	HDGFL1	1415	1451	0.846154	-19.6	0	0.000931349	0.441	0	0	-21.7694	13	17	7	3UTR		0	0
bta-miR-375	ENSBTAT00000047205	C3H1orf189	637	651	0.923077	-19	0	0.02559	0.559	0	0	-20.713	12	14	8	3UTR		0	0
bta-miR-375	ENSBTAT00000006198	GSG1	1855	1889	1	-20.4	1	0.000106293	0.441	0	0	-4.99396	18	22	11	3UTR		0	0
bta-miR-375	ENSBTAT00000004291	MRPL57	551	566	0.923077	-19.5	0	0.0134827	0.559	0	0	-22.2487	13	15	11	3UTR		0	0
bta-miR-375	ENSBTAT00000011940	FAR1	2421	2443	0.846154	-17.4	0	0.00245718	0.603	0	0	-15.5666	17	22	9	3UTR		0	0
bta-miR-375	ENSBTAT00000020131	HDGFL1	1415	1451	0.846154	-19.6	0	0.000931349	0.441	0	0	-21.7694	13	17	7	3UTR		0	0
bta-miR-375	ENSBTAT00000047205	C3H1orf189	637	651	0.923077	-19	0	0.02559	0.559	0	0	-20.713	12	14	8	3UTR		0	0
bta-miR-375	ENSBTAT00000006198	GSG1	1855	1889	1	-20.4	1	0.000106293	0.441	0	0	-4.99396	18	22	11	3UTR		0	0
bta-miR-375	ENSBTAT00000004291	MRPL57	551	566	0.923077	-19.5	0	0.0134827	0.559	0	0	-22.2487	13	15	11	3UTR		0	0
bta-miR-375	ENSBTAT00000011940	FAR1	2421	2443	0.846154	-17.4	0	0.00245718	0.603	0	0	-15.5666	17	22	9	3UTR		0	0
bta-miR-375	ENSBTAT00000025362	MAP9	928	948	0.846154	-15.2	0	0.0954782	0.603	0	0	-9.113	17	20	9	CDS		0	0
bta-miR-375	ENSBTAT00000021491	CETN4	283	302	0.846154	-18.3	0	0.174928	0.603	0	0	-11.4266	15	19	9	CDS		0	0
bta-miR-375	ENSBTAT00000013586	GGNBP2	524	547	0.884615	-20.4	0	0.00150816	0.471	0	0	-11.0902	18	23	8	CDS		0	0
bta-miR-375	ENSBTAT00000027104	CCT6B	1610	1628	1	-20.2	0	0.000742272	0.574	0	0	-17.1102	16	18	13	CDS		0	0
bta-miR-375	ENSBTAT00000011251	SOCS7	756	796	0.923077	-22.5	1	0.000958876	0.441	0	0	-3.93757	19	40	10	CDS		0	0
bta-miR-375	ENSBTAT00000008920	CCDC174	197	224	0.923077	-19.8	1	0.0137086	0.588	0	0	-3.93757	18	27	9	CDS		0	0
bta-miR-375	ENSBTAT00000046662	RPS24	278	299	0.846154	-21.7	0	0.00585199	0.529	0	0	-11.6925	17	21	8	CDS		0	0
bta-miR-375	ENSBTAT00000019506	SPATA19	370	421	0.923077	-21.3	1	1.11e-05	0.471	0	0	-4.17062	16	20	10	CDS		0	0
bta-miR-375	ENSBTAT00000019506	SPATA19	397	421	0.923077	-21.3	1	1.11e-05	0.471	0	0	-4.17062	16	20	10	CDS		0	0
bta-miR-375	ENSBTAT00000043432	SPATA3	708	733	0.846154	-20.8	0	1.85e-05	0.382	0	0	-10.5151	17	25	7	CDS		0	0
bta-miR-375	ENSBTAT00000005018	GNL2	1739	1760	0.923077	-19.7	0	4.96e-05	0.456	0	0	-10.603	18	21	13	CDS		0	0
bta-miR-375	ENSBTAT00000017732	CSF3R	1481	1495	0.846154	-21.5	0	0.00785745	0.397	0	0	-19.4239	13	14	13	CDS		0	0
bta-miR-375	ENSBTAT00000061045	SRPK2	904	936	0.846154	-20.6	1	0.0514554	0.559	0	0	-3.93757	22	32	11	CDS		0	0
bta-miR-375	ENSBTAT00000033663	TAX1BP1	1845	1871	0.846154	-16.3	1	0.181868	0.676	0	0	-4.84971	18	26	11	CDS		0	0
bta-miR-375	ENSBTAT00000064511	GALNTL5	901	933	1	-20.5	1	0.00159618	0.485	0	0	-5.18008	16	20	9	CDS		0	0
bta-miR-375	ENSBTAT00000014162	NACA	271	298	0.846154	-18.2	1	0.00166037	0.529	0	0	-8.34077	15	19	8	CDS		0	0
bta-miR-375	ENSBTAT00000018910	RPL34	285	300	0.846154	-22.1	0	0.00035346	0.544	0	0	-19.4239	13	15	8	CDS		0	0
bta-miR-375	ENSBTAT00000005542	AIMP1	221	240	0.923077	-16	0	0.0239133	0.676	0	0	-8.85129	15	19	9	CDS		0	0
bta-miR-375	ENSBTAT00000046644	GK2	619	638	0.923077	-22.4	0	1.74e-05	0.574	0	0	-10.8357	16	19	8	CDS		0	0
bta-miR-375	ENSBTAT00000015487	CEP152	2674	2695	0.846154	-18.6	1	0.115262	0.574	0	0	-7.28438	18	21	7	CDS		0	0
bta-miR-375	ENSBTAT00000043424	LPIN1	2519	2543	0.923077	-21.3	1	0.000443436	0.397	0	0	-9.45376	18	24	9	CDS		0	0
bta-miR-375	ENSBTAT00000060978	PRKCQ	790	810	0.846154	-18.7	0	3.83e-06	0.471	0	0	-8.29128	17	20	8	CDS		0	0
bta-miR-375	ENSBTAT00000020262	DNAJC5B	586	612	0.923077	-19.7	0	6.32e-05	0.574	0	0	-19.6569	13	15	13	CDS		0	0
bta-miR-375	ENSBTAT00000020262	DNAJC5B	598	612	0.846154	-19.5	0	6.32e-05	0.574	0	0	-19.6569	13	14	13	CDS		0	0
bta-miR-375	ENSBTAT00000001993	UQCRB	318	340	1	-16.8	1	0.21132	0.676	0	0	-6.08354	17	22	12	CDS		0	0
bta-miR-6529a	ENSBTAT00000017155	HSPA13	1464	1494	1	-18.6	1	0.000355634	0.588	0	0	-5.41313	17	21	9	3UTR		0	0
bta-miR-6529a	ENSBTAT00000008169	TFDP2	3859	3875	1	-21.5	0	0.00560554	0.456	0	0	-9.54656	14	16	9	3UTR		0	0
bta-miR-6529a	ENSBTAT00000045508	DERL2	945	971	0.923077	-20.3	1	0.085492	0.529	0	0	-10.1192	14	20	9	3UTR		0	0
bta-miR-6529a	ENSBTAT00000004437	EAPP	3063	3080	1	-17.9	1	0.0181814	0.529	0	0	-6.03692	14	17	9	3UTR		0	0
bta-miR-6529a	ENSBTAT00000018406	C25H16orf72	1732	1759	0.897436	-20.9	1	0.0011907	0.574	0	0	-10.3422	13	17	10	3UTR		0	0
bta-miR-6529a	ENSBTAT00000017582	CFAP97	1889	1906	0.846154	-17.8	0	0.000356274	0.603	0	0	-8.81432	16	17	16	3UTR		0	0
bta-miR-6529a	ENSBTAT00000017582	CFAP97	3723	3741	0.923077	-19.1	1	0.042869	0.75	0	0	-7.10297	16	18	10	3UTR		0	0
bta-miR-6529a	ENSBTAT00000033499	SSX2IP	2147	2179	0.846154	-17.2	1	0.00309512	0.647	0	0	-8.97335	12	16	9	3UTR		0	0
bta-miR-6529a	ENSBTAT00000033499	SSX2IP	2164	2179	0.923077	-17.5	1	0.00309512	0.647	0	0	-8.97335	12	15	9	3UTR		0	0
bta-miR-6529a	ENSBTAT00000053709	ARL14EPL	1418	1446	1	-20.1	0	0.00136815	0.544	0	0	-6.50069	17	28	11	3UTR		0	0
bta-miR-6529a	ENSBTAT00000006490	KLHDC2	1514	1543	1	-21.4	0	0.00239423	0.603	0	0	-7.20265	14	17	11	3UTR		0	0
bta-miR-6529a	ENSBTAT00000006943	CCNB2	1419	1437	1	-20.4	1	0.000326556	0.632	0	0	-4.79441	15	18	11	3UTR		0	0
bta-miR-6529a	ENSBTAT00000026141	NDRG3	2048	2068	0.846154	-21.7	0	5.49e-05	0.456	0	0	-15.4549	15	20	6	3UTR		0	0
bta-miR-6529a	ENSBTAT00000027187	RNF139	2440	2465	0.846154	-19.6	1	0.00804094	0.721	0	0	-5.76291	17	25	13	3UTR		0	0
bta-miR-6529a	ENSBTAT00000063409	ZNF706	671	704	0.923077	-19.4	0	0.000348444	0.662	0	0	-6.51454	18	33	9	3UTR		0	0
bta-miR-6529a	ENSBTAT00000017155	HSPA13	1464	1494	1	-18.6	1	0.000355634	0.588	0	0	-5.41313	17	21	9	3UTR		0	0
bta-miR-6529a	ENSBTAT00000008169	TFDP2	3859	3875	1	-21.5	0	0.00560554	0.456	0	0	-9.54656	14	16	9	3UTR		0	0
bta-miR-6529a	ENSBTAT00000045508	DERL2	945	971	0.923077	-20.3	1	0.085492	0.529	0	0	-10.1192	14	20	9	3UTR		0	0
bta-miR-6529a	ENSBTAT00000004437	EAPP	3063	3080	1	-17.9	1	0.0181814	0.529	0	0	-6.03692	14	17	9	3UTR		0	0
bta-miR-6529a	ENSBTAT00000018406	C25H16orf72	1732	1759	0.897436	-20.9	1	0.0011907	0.574	0	0	-10.3422	13	17	10	3UTR		0	0
bta-miR-6529a	ENSBTAT00000017582	CFAP97	1889	1906	0.846154	-17.8	0	0.000356274	0.603	0	0	-8.81432	16	17	16	3UTR		0	0
bta-miR-6529a	ENSBTAT00000017582	CFAP97	3723	3741	0.923077	-19.1	1	0.042869	0.75	0	0	-7.10297	16	18	10	3UTR		0	0
bta-miR-6529a	ENSBTAT00000033499	SSX2IP	2147	2179	0.846154	-17.2	1	0.00309512	0.647	0	0	-8.97335	12	16	9	3UTR		0	0
bta-miR-6529a	ENSBTAT00000033499	SSX2IP	2164	2179	0.923077	-17.5	1	0.00309512	0.647	0	0	-8.97335	12	15	9	3UTR		0	0
bta-miR-6529a	ENSBTAT00000053709	ARL14EPL	1418	1446	1	-20.1	0	0.00136815	0.544	0	0	-6.50069	17	28	11	3UTR		0	0
bta-miR-6529a	ENSBTAT00000006490	KLHDC2	1514	1543	1	-21.4	0	0.00239423	0.603	0	0	-7.20265	14	17	11	3UTR		0	0
bta-miR-6529a	ENSBTAT00000006943	CCNB2	1419	1437	1	-20.4	1	0.000326556	0.632	0	0	-4.79441	15	18	11	3UTR		0	0
bta-miR-6529a	ENSBTAT00000026141	NDRG3	2048	2068	0.846154	-21.7	0	5.49e-05	0.456	0	0	-15.4549	15	20	6	3UTR		0	0
bta-miR-6529a	ENSBTAT00000027187	RNF139	2440	2465	0.846154	-19.6	1	0.00804094	0.721	0	0	-5.76291	17	25	13	3UTR		0	0
bta-miR-6529a	ENSBTAT00000063409	ZNF706	671	704	0.923077	-19.4	0	0.000348444	0.662	0	0	-6.51454	18	33	9	3UTR		0	0
bta-miR-6529a	ENSBTAT00000032452	SOD1	379	397	1	-18.4	1	0.011807	0.544	0	0	-5.76291	13	18	8	CDS		0	0
bta-miR-6529a	ENSBTAT00000008170	TFDP2	266	279	1	-17.3	1	0.00024251	0.662	0	0	-7.05204	12	13	12	CDS		0	0
bta-miR-6529a	ENSBTAT00000021491	CETN4	179	219	0.923077	-17.9	1	0.00346725	0.618	0	0	-4.90607	14	17	11	CDS		0	0
bta-miR-6529a	ENSBTAT00000048450	GDPD1	399	419	0.923077	-18.1	1	0.0495141	0.559	0	0	-6.78234	11	13	11	CDS		0	0
bta-miR-6529a	ENSBTAT00000022033	GOLGA4	3346	3370	0.923077	-18.9	1	0.000303219	0.574	0	0	-4.79441	19	24	8	CDS		0	0
bta-miR-6529a	ENSBTAT00000004401	ZRANB1	212	228	0.923077	-19.1	0	0.000175847	0.529	0	0	-6.35195	14	16	12	CDS		0	0
bta-miR-6529a	ENSBTAT00000053074	CCAR1	1701	1721	0.846154	-17.1	1	2.83e-08	0.471	0	0	-8.75027	11	14	8	CDS		0	0
bta-miR-6529a	ENSBTAT00000063554	C28H10orf53	272	290	1	-21.7	1	0.000971412	0.5	0	0	-4.17062	15	18	7	CDS		0	0
bta-miR-6529a	ENSBTAT00000010319	CETN2	124	139	1	-20	0	7.85e-05	0.574	0	0	-6.46361	13	15	11	CDS		0	0
bta-miR-6529a	ENSBTAT00000025024	RPS4X	685	736	0.923077	-16.2	1	0.0218872	0.529	0	0	-10.8866	10	15	8	CDS		0	0
bta-miR-6529a	ENSBTAT00000001982	PDIK1L	1444	1460	0.923077	-20.6	0	0.00127201	0.382	0	0	-15.5666	14	16	10	CDS		0	0
bta-miR-6529a	ENSBTAT00000021022	CCDC65	867	923	0.923077	-17.5	0	1.69e-06	0.515	0	0	-7.12797	13	18	6	CDS		0	0
bta-miR-6529a	ENSBTAT00000023480	NUP50	960	986	0.846154	-22.5	1	0.0691096	0.574	0	0	-7.16335	18	26	8	CDS		0	0
bta-miR-6529a	ENSBTAT00000014015	SRP72	716	736	0.846154	-20.1	0	0.000643095	0.5	0	0	-10.603	16	20	7	CDS		0	0
bta-miR-6529a	ENSBTAT00000054432	ZNF266	311	324	0.846154	-19.9	1	1.17e-05	0.544	0	0	-7.05204	12	13	12	CDS		0	0
bta-miR-6529a	ENSBTAT00000025863	CLK4	497	515	0.923077	-18.5	0	6.06e-05	0.544	0	0	-9.05534	13	18	7	CDS		0	0
bta-miR-6529a	ENSBTAT00000061137	EHBP1	1994	2009	0.923077	-18.1	0	8.37e-05	0.662	0	0	-7.9381	13	15	8	CDS		0	0
bta-miR-6529a	ENSBTAT00000010745	TRIM13	804	835	0.923077	-19.7	0	0.000171309	0.412	0	0	-7.20265	14	18	9	CDS		0	0
bta-miR-6529a	ENSBTAT00000021868	YME1L1	170	219	0.961538	-19.7	1	0.00285063	0.5	0	0	-4.79441	15	20	7	CDS		0	0
bta-miR-6529a	ENSBTAT00000008809	EIF3E	537	555	1	-24.2	0	4.25e-05	0.529	0	0	-10.693	15	18	11	CDS		0	0
bta-miR-6529a	ENSBTAT00000000556	CRYAB	91	114	0.871795	-20.2	1	0.000488519	0.485	0	0	-8.57351	18	23	11	CDS		0	0

## Sheet: X up DAmiRNAs sperm targets
mirnaid	ensemblid	genesymbol	start	end	bindingp	energy	seed	accessibility	au	phylopstem	phylopflank	me	number_of_pairings	binding_region_length	longest_consecutive_pairings	position	validated	TargetScan	miRDB
bta-miR-15a	ENSBTAT00000009782	STT3B	3493	3512	0.846154	-17.3	1	5.87e-05	0.676	0	0	-5.22701	16	19	14	3UTR		0	0
bta-miR-15a	ENSBTAT00000052393	UBE2N	1468	1491	0.846154	-16.4	1	0.00865859	0.603	0	0	-6.81899	18	23	9	3UTR		0	0
bta-miR-15a	ENSBTAT00000045876	KNSTRN	929	946	1	-16.2	0	0.0501811	0.588	0	0	-14.5224	15	17	13	3UTR		0	0
bta-miR-15a	ENSBTAT00000048450	GDPD1	705	727	0.923077	-17.1	1	0.00710234	0.544	0	0	-10.2546	10	12	10	CDS		0	0
bta-miR-15a	ENSBTAT00000009782	STT3B	1085	1120	1	-18.1	1	0.000480469	0.574	0	0	-10.3988	11	13	11	CDS		0	0
bta-miR-15a	ENSBTAT00000038842	ASB11	461	471	1	-16.3	1	5.29e-05	0.353	0	0	-14.4661	9	10	9	CDS		0	0
bta-miR-15a	ENSBTAT00000065774	PSMC2	664	675	0.846154	-17	1	3.15e-05	0.426	0	0	-10.2546	10	11	10	CDS		0	0
bta-miR-15a	ENSBTAT00000056746	KNSTRN	1016	1033	1	-16.2	0	0.0501811	0.588	0	0	-14.5224	15	17	13	CDS		0	0
bta-miR-378	ENSBTAT00000055329	PAFAH1B1	5361	5383	0.923077	-20.5	1	0.0233291	0.647	0	0	-12.2551	15	22	10	3UTR		0	0
bta-miR-378	ENSBTAT00000008305	RBM5	3067	3089	0.923077	-19.2	0	0.000396228	0.721	0	0	-15.8907	14	22	9	3UTR		0	0
bta-miR-378	ENSBTAT00000017533	WBP2NL	1062	1079	1	-18.6	1	0.000451086	0.441	0	0	-7.51743	14	17	9	3UTR		0	0
bta-miR-378	ENSBTAT00000054391	SMIM7	298	326	0.846154	-19.4	0	0.00835006	0.515	0	0	-10.3719	16	28	7	3UTR		0	0
bta-miR-378	ENSBTAT00000046021	BAZ2B	6448	6477	1	-19.8	0	0.00106869	0.603	0	0	-5.69428	14	19	10	CDS		0	0
bta-miR-378	ENSBTAT00000061234	BAZ2B	6412	6441	1	-19.8	0	0.00106869	0.603	0	0	-5.69428	14	19	10	CDS		0	0
bta-miR-378	ENSBTAT00000015294	H3F3C	286	320	0.846154	-18.5	1	0.00979455	0.441	0	0	-5.26888	13	17	5	CDS		0	0
bta-miR-378	ENSBTAT00000018801	CCDC113	497	511	0.923077	-19.3	1	1.32e-05	0.588	0	0	-8.61568	12	14	8	CDS		0	0
bta-miR-378	ENSBTAT00000012026	YBX2	328	348	1	-21.9	1	0.000893495	0.426	0	0	-3.79332	16	20	9	CDS		0	0
bta-miR-378	ENSBTAT00000000146	CD68	471	488	0.980769	-19.5	1	0.134476	0.397	0	0	-5.61866	15	17	13	CDS		0	0
bta-miR-378	ENSBTAT00000022919	UBB	935	957	0.923077	-20.5	0	0.00314483	0.485	0	0	-11.5086	17	22	9	CDS		0	0
bta-miR-378	ENSBTAT00000009782	STT3B	1748	1763	1	-19	0	0.000786576	0.471	0	0	-11.8602	14	15	14	CDS		0	0
bta-miR-378	ENSBTAT00000005587	DDX25	815	829	1	-18.5	1	0.0653979	0.515	0	0	-5.61866	12	14	8	CDS		0	0
bta-miR-378	ENSBTAT00000004526	C3H1orf123	222	239	1	-19.8	1	0.000620963	0.412	0	0	-4.65016	14	17	7	CDS		0	0
bta-miR-378	ENSBTAT00000004068	SPATA6	981	1001	0.846154	-18	1	0.000228212	0.5	0	0	-7.14013	15	20	8	CDS		0	0
bta-miR-378	ENSBTAT00000047514	C8H9orf135	191	205	0.846154	-16.1	0	0.0107234	0.485	0	0	-8.04954	12	14	8	CDS		0	0
bta-miR-378	ENSBTAT00000064213	LOC783399	667	684	0.846154	-17.7	1	6e-07	0.405	0	0	-7.28438	15	17	9	CDS		0	0
bta-miR-378	ENSBTAT00000002542	HINT3	133	147	0.923077	-17.2	0	0.000170504	0.294	0	0	-6.80703	13	14	13	CDS		0	0
bta-miR-378	ENSBTAT00000002191	RTF1	972	988	1	-22.2	1	0.0027661	0.456	0	0	-10.3422	13	16	10	CDS		0	0
bta-miR-378	ENSBTAT00000003609	COPS5	733	765	0.923077	-18.1	0	0.00369415	0.559	0	0	-18.3994	13	17	8	CDS		0	0
bta-miR-652	ENSBTAT00000053413	SP140L	916	937	0.846154	-20.7	0	0.000533667	0.574	0	0	-18.3015	14	21	8	3UTR		0	0
bta-miR-652	ENSBTAT00000007399	CD52	463	481	0.846154	-19.9	1	4.69e-05	0.368	0	0	-5.08246	14	18	5	3UTR		0	0
bta-miR-652	ENSBTAT00000061045	SRPK2	4258	4279	0.923077	-18.9	0	0.00744984	0.662	0	0	-8.72631	17	21	10	3UTR		0	0
bta-miR-652	ENSBTAT00000006198	GSG1	1918	1995	0.846154	-24.2	1	2.92e-06	0.456	0	0	-3.79332	15	45	10	3UTR		0	0
bta-miR-652	ENSBTAT00000018888	RPL35A	229	254	0.871795	-18	0	0.00178492	0.603	0	0	-9.95919	16	25	9	CDS		0	0
bta-miR-652	ENSBTAT00000045023	PLD1	938	951	1	-18.4	1	0.000487883	0.574	0	0	-7.05204	12	13	12	CDS		0	0
bta-miR-652	ENSBTAT00000044801	BOLL	238	256	0.846154	-17.1	0	0.00997967	0.5	0	0	-16.2741	12	18	7	CDS		0	0
bta-miR-652	ENSBTAT00000025362	MAP9	20	35	0.846154	-18.1	0	0.00100388	0.641	0	0	-17.0073	14	15	14	CDS		0	0
bta-miR-652	ENSBTAT00000004555	C18H16orf87	213	233	0.948718	-18.4	0	0.002639	0.676	0	0	-13.1601	15	20	9	CDS		0	0
bta-miR-652	ENSBTAT00000055329	PAFAH1B1	1835	1855	1	-27.7	0	4.21e-07	0.5	0	0	-5.33701	19	20	19	CDS		0	0
bta-miR-652	ENSBTAT00000024514	DDX5	1401	1415	0.923077	-16.9	1	8.59e-05	0.5	0	0	-6.90779	11	14	6	CDS		0	0
bta-miR-652	ENSBTAT00000035362	TAF9	496	515	1	-17.6	0	0.110506	0.647	0	0	-11.8602	16	19	11	CDS		0	0
bta-miR-652	ENSBTAT00000004401	ZRANB1	718	743	0.923077	-18.2	1	1.33e-05	0.515	0	0	-4.90607	14	17	10	CDS		0	0
bta-miR-652	ENSBTAT00000022809	CCDC110	1	13	0.923077	-19.7	1	9.49e-05	0.381	0	0	-6.78234	11	12	11	CDS		0	0
bta-miR-652	ENSBTAT00000040303	MKRN1	749	775	0.846154	-24.6	0	0.00041593	0.338	0	0	-6.51454	17	26	9	CDS		0	0
bta-miR-652	ENSBTAT00000016242	TUBA1B	628	645	0.923077	-22.9	0	1.07e-06	0.471	0	0	-15.2093	15	17	14	CDS		0	0
bta-miR-652	ENSBTAT00000021637	DNAJA1	1224	1234	1	-17.7	1	0.0034628	0.544	0	0	-14.4661	9	10	9	CDS		0	0
bta-miR-652	ENSBTAT00000055279	KCMF1	177	213	1	-18.8	0	0.000403272	0.559	0	0	-9.54656	17	36	9	CDS		0	0
