# Supplementary material for: Differences in small noncoding RNAs profile between bull X and Y sperm
Source: PeerJ. 2020 Sep 18;8:e9822. doi: 10.7717/peerj.9822 (PMC7505075; doi:10.7717/peerj.9822)
Supplement: Table S7 [file peerj-08-9822-s007.xlsx]

## Sheet: OO.GO
	ONTOLOGY	ID	Description	GeneRatio	BgRatio	pvalue	p.adjust	qvalue	geneID	Count
GO:0044265	BP	GO:0044265	cellular macromolecule catabolic process	15/59	292/5091	6.71902e-07	0.000720624	0.000689311	281574/539313/282015/516328/514387/615427/534165/523752/508410/337871/513461/507911/510155/505417/535190	15
GO:0009057	BP	GO:0009057	macromolecule catabolic process	16/59	348/5091	1.17461e-06	0.000720624	0.000689311	281574/539313/282015/516328/514387/615427/534165/523752/508410/337871/282094/513461/507911/510155/505417/535190	16
GO:0044257	BP	GO:0044257	cellular protein catabolic process	12/59	219/5091	5.54226e-06	0.00171538	0.00164084	281574/539313/282015/516328/514387/615427/523752/508410/513461/507911/510155/535190	12
GO:0030163	BP	GO:0030163	protein catabolic process	13/59	259/5091	5.59211e-06	0.00171538	0.00164084	281574/539313/282015/516328/514387/615427/523752/508410/282094/513461/507911/510155/535190	13
GO:0006511	BP	GO:0006511	ubiquitin-dependent protein catabolic process	10/59	161/5091	1.24887e-05	0.0029363	0.00280871	539313/282015/516328/514387/615427/508410/513461/507911/510155/535190	10
GO:0019941	BP	GO:0019941	modification-dependent protein catabolic process	10/59	165/5091	1.55108e-05	0.0029363	0.00280871	539313/282015/516328/514387/615427/508410/513461/507911/510155/535190	10
GO:0051603	BP	GO:0051603	proteolysis involved in cellular protein catabolic process	11/59	206/5091	1.84668e-05	0.0029363	0.00280871	539313/282015/516328/514387/615427/523752/508410/513461/507911/510155/535190	11
GO:0043632	BP	GO:0043632	modification-dependent macromolecule catabolic process	10/59	169/5091	1.91446e-05	0.0029363	0.00280871	539313/282015/516328/514387/615427/508410/513461/507911/510155/535190	10
GO:0043161	BP	GO:0043161	proteasome-mediated ubiquitin-dependent protein catabolic process	7/59	100/5091	0.000135023	0.0184082	0.0176083	539313/282015/615427/508410/507911/510155/535190	7
GO:1901565	BP	GO:1901565	organonitrogen compound catabolic process	13/59	364/5091	0.000202811	0.0248849	0.0238036	281574/539313/282015/516328/514387/615427/523752/508410/282094/513461/507911/510155/535190	13
GO:0010498	BP	GO:0010498	proteasomal protein catabolic process	7/59	120/5091	0.000419088	0.0467474	0.0447161	539313/282015/615427/508410/507911/510155/535190	7
GO:0044877	MF	GO:0044877	macromolecular complex binding	11/59	253/4675	0.000258219	0.041473	0.0371582	780784/512161/281574/614915/509987/281729/100141021/788772/540966/508601/526848	11
GO:0003743	MF	GO:0003743	translation initiation factor activity	4/59	31/4675	0.000558408	0.041473	0.0371582	509987/286819/534165/286870	4
GO:0051015	MF	GO:0051015	actin filament binding	5/59	55/4675	0.000578693	0.041473	0.0371582	780784/281574/100141021/788772/526848	5

## Sheet: OO.KEGG
	ID	Description	GeneRatio	BgRatio	pvalue	p.adjust	qvalue	geneID	Count
bta05213	bta05213	Endometrial cancer	5/82	61/8539	0.000281911	0.0445419	0.0418415	533652/533199/526848/539003/535530	5

## Sheet: SPERM.GO
	ONTOLOGY	ID	Description	GeneRatio	BgRatio	pvalue	p.adjust	qvalue	geneID	Count
GO:0050684	BP	GO:0050684	regulation of mRNA processing	11/282	43/5091	1.45e-05	0.0306514	0.0302768	534216/616210/505417/507564/528135/510872/520580/338051/326578/508312/511473	11
GO:0031491	MF	GO:0031491	nucleosome binding	8/270	22/4675	1.76e-05	0.00691691	0.00668962	512741/539855/512161/510194/527400/614918/404126/525756	8
GO:0031492	MF	GO:0031492	nucleosomal DNA binding	6/270	14/4675	7.11e-05	0.0140142	0.0135536	512741/539855/512161/527400/614918/404126	6

## Sheet: SPERM.KEGG
	ID	Description	GeneRatio	BgRatio	pvalue	p.adjust	qvalue	geneID	Count
bta04141	bta04141	Protein processing in endoplasmic reticulum	25/342	166/8539	8.62e-09	2.24e-06	2.06e-06	504474/528862/508465/790880/281832/615427/534231/525222/281719/507939/533994/531964/510682/415110/540564/538938/535071/519058/511649/507689/530610/281373/613927/614128/513253	25
bta04110	bta04110	Cell cycle	17/342	128/8539	1.26e-05	0.00163203	0.00149988	281668/615427/508043/100848911/287022/506740/540660/513678/515476/539427/540876/505453/286862/516010/520049/286863/404126	17
bta04114	bta04114	Oocyte meiosis	15/342	120/8539	8.31e-05	0.00719992	0.00661693	281668/282318/497026/615427/508043/100848911/287022/506740/540660/533617/535603/282323/286862/286863/100138150	15
bta03013	bta03013	RNA transport	18/342	172/8539	0.000173713	0.0112914	0.0103771	504752/505417/506836/520094/534165/286870/510872/509871/540111/534618/532933/507738/540004/512350/504823/509256/510201/535264	18
bta03015	bta03015	mRNA surveillance pathway	12/342	98/8539	0.000512566	0.0266534	0.0244952	282318/505417/510872/533617/532933/518859/508491/527436/507051/338051/541083/100138150	12
bta03440	bta03440	Homologous recombination	7/342	42/8539	0.00124972	0.0467463	0.0429612	507620/788127/534148/507912/789410/540886/507069	7
bta04390	bta04390	Hippo signaling pathway	15/342	154/8539	0.00125855	0.0467463	0.0429612	282318/287022/514474/282637/540488/508208/782690/528109/286862/516010/614611/407128/414925/286863/100138150	15
