# Supplementary material for: Differences in small noncoding RNAs profile between bull X and Y sperm
Source: PeerJ. 2020 Sep 18;8:e9822. doi: 10.7717/peerj.9822 (PMC7505075; doi:10.7717/peerj.9822)
Supplement: Table S8 [file peerj-08-9822-s008.xlsx]

## Sheet: X conserved cluster
X1	GK000002.2:107667520..107669036
X2	GK000003.2:21393406..21395455
X3	GK000005.2:76151701..76175802
X4	GK000005.2:121094249..121098568
X5	GK000007.2:41735222..41744706
X6	GK000010.2:100783933..100790981
X7	GK000013.2:65839253..65844880
X8	GK000014.2:666541..673425
X9	GK000014.2:16778325..16813635
X10	GK000016.2:2882283..2886762
X11	GK000017.2:45351633..45358334
X12	GK000019.2:18848082..18850255
X13	GK000019.2:41177629..41181937
X14	GK000019.2:57720463..57729817
X15	GK000021.2:29760046..29775643
X16	GK000021.2:55745242..55746857
X17	GK000025.2:36001750..36008051
X18	GK000026.2:13897109..13906608
X19	GK000028.2:4038680..4041064
X20	GK000024.2:43088147..43096073
X21	GK000025.2:2593041..2597670

## Sheet: Y conserved cluster
Y1	GK000003.2:81705669..81707732
Y2	GK000005.2:4048109..4053013
Y3	GK000005.2:117256096..117262901
Y4	GK000008.2:37286209..37290256
Y5	GK000014.2:37310987..37312364
Y6	GK000021.2:1965495..1968779
Y7	GK000021.2:23768075..23781015
Y8	GK000021.2:25912497..25914895
Y9	GK000022.2:59834508..59850052
Y10	GK000023.2:31555070..31557039
Y11	GK000024.2:43039295..43078972
Y12	GK000029.2:210162..221829

## Sheet: XY common cluster
XY1	GK000001.2:95180034..95183745
XY2	GK000003.2:20942952..20945961
XY3	GK000003.2:21093314..21098966
XY4	GK000003.2:21326124..21328985
XY5	GK000003.2:57098297..57105210
XY6	GK000003.2:94041482..94049398
XY7	GK000003.2:118174859..118181428
XY8	GK000003.2:118372198..118377373
XY9	GK000004.2:103713047..103714815
XY10	GK000005.2:28464703..28468184
XY11	GK000005.2:56765307..56769575
XY12	GK000005.2:106882098..106933844
XY13	GK000007.2:15471222..15482095
XY14	GK000007.2:74156578..74164077
XY15	GK000008.2:17574221..17632769
XY16	GK000008.2:63670102..63688093
XY17	GK000008.2:63696253..63698443
XY18	GK000008.2:86884873..86887462
XY19	GK000008.2:100098575..100112021
XY20	GK000008.2:100784260..100793005
XY21	GK000008.2:104027486..104035277
XY22	GK000008.2:104415047..104422013
XY23	GK000010.2:47891523..47947895
XY24	GK000010.2:59178010..59233794
XY25	GK000010.2:100886606..100940709
XY26	GK000010.2:100967661..100990994
XY27	GK000011.2:100478453..100490932
XY28	GK000011.2:102368433..102375944
XY29	GK000012.2:29588556..29654898
XY30	GK000013.2:37374420..37387122
XY31	GK000013.2:38145546..38155423
XY32	GK000014.2:479355..487819
XY33	GK000014.2:610539..622119
XY34	GK000014.2:8080296..8084762
XY35	GK000014.2:15169097..15195912
XY36	GK000014.2:15237136..15278208
XY37	GK000015.2:30401753..30413451
XY38	GK000015.2:76587379..76657885
XY39	GK000015.2:84094232..84103371
XY40	GK000016.2:42632453..42635817
XY41	GK000016.2:52513007..52522049
XY42	GK000017.2:40338257..40341300
XY43	GK000017.2:67142133..67229051
XY44	GK000017.2:73258603..73294864
XY45	GK000017.2:73751577..73777461
XY46	GK000018.2:7676534..7681937
XY47	GK000018.2:39783678..39801596
XY48	GK000018.2:45798404..45808350
XY49	GK000018.2:45820848..45827804
XY50	GK000019.2:49585371..49587872
XY51	GK000020.2:61009581..61012486
XY52	GK000021.2:1560105..1569941
XY53	GK000021.2:10307859..10344028
XY54	GK000021.2:13999240..14034713
XY55	GK000021.2:14731273..14787761
XY56	GK000022.2:12739999..12753478
XY57	GK000022.2:51047681..51051973
XY58	GK000022.2:51416360..51442098
XY59	GK000023.2:14293219..14296745
XY60	GK000023.2:47783399..47789338
XY61	GK000024.2:43004392..43032725
XY62	GK000025.2:27746746..27751006
XY63	GK000025.2:29348020..29355342
XY64	GK000025.2:34153482..34159835
XY65	GK000026.2:46662432..46676530
XY66	GK000028.2:1795049..1804537
XY67	GK000028.2:4511034..4519220
XY68	GK000028.2:20151404..20160723
XY69	GK000028.2:25287459..25335935
XY70	GK000028.2:33668504..33735326
XY71	GK000030.2:13043068..13046151
