# Supplementary material for: Differences in small noncoding RNAs profile between bull X and Y sperm
Source: PeerJ. 2020 Sep 18;8:e9822. doi: 10.7717/peerj.9822 (PMC7505075; doi:10.7717/peerj.9822)
Supplement: Table S9 [file peerj-08-9822-s009.xlsx]

## Sheet: unique X cluster gene
Gene ID	Gene Symbol	Gene Source	Gene Description	Gene Length	Gene Organism	User input
509111	TP53BP1	RefSeq	tumor protein p53 binding protein 1	68102	B. taurus	GK000021.2:55745242..55746857
515919	EPB41L1	RefSeq	erythrocyte membrane protein band 4.1-like 1	172164	B. taurus	GK000013.2:65839253..65844880
519807	LOC519807	RefSeq	coiled-coil domain-containing protein 108	16073	B. taurus	GK000002.2:107667520..107669036
528562	ELFN2	RefSeq	extracellular leucine-rich repeat and fibronectin type III domain containing 2	56866	B. taurus	GK000005.2:76151701..76175802
533428	GALC	RefSeq	galactosylceramidase	57856	B. taurus	GK000010.2:100783933..100790981
538109	KIF19	RefSeq	kinesin family member 19	28099	B. taurus	GK000019.2:57720463..57729817
616849	WIPF2	RefSeq	WAS/WASL interacting protein family member 2	40830	B. taurus	GK000019.2:41177629..41181937
618918	MLC1	RefSeq	megalencephalic leukoencephalopathy with subcortical cysts 1	48008	B. taurus	GK000005.2:121094249..121098568
768004	ZNF572	RefSeq	zinc finger protein 572	26616	B. taurus	GK000014.2:16778325..16813635
789790	BTBD17	RefSeq	BTB (POZ) domain containing 17	4993	B. taurus	GK000019.2:57720463..57729817
789895	LOC789895	RefSeq	histone-lysine N-methyltransferase PRDM9	1876	B. taurus	GK000021.2:29760046..29775643
100124520	GNAL	RefSeq	guanine nucleotide binding protein (G protein), alpha activating activity polypeptide, olfactory type	71210	B. taurus	GK000024.2:43088147..43096073
100313041	MIR375	RefSeq	microRNA mir-375	64	B. taurus	GK000002.2:107667520..107669036
100526414	MIR3432A-1	RefSeq	microRNA mir-3432a-1	97	B. taurus	GK000021.2:55745242..55746857

## Sheet: unique Y cluster gene
Gene ID	Gene Symbol	Gene Source	Gene Description	Gene Length	Gene Organism	User input
511901	H1FX	RefSeq	H1 histone family, member X	1428	B. taurus	GK000022.2:59834508..59850052
519935	HIST1H2BD	RefSeq	histone cluster 1, H2bd	7358	B. taurus	GK000023.2:31555070..31557039
617854	HIST1H1E	RefSeq	histone cluster 1, H1e	795	B. taurus	GK000023.2:31555070..31557039
777786	ATXN7L3B	RefSeq	ataxin 7 like 3B	3739	B. taurus	GK000005.2:4048109..4053013
783965	ROR1	RefSeq	receptor tyrosine kinase-like orphan receptor 1	207489	B. taurus	GK000003.2:81705669..81707732
100313008	MIR184	RefSeq	microRNA mir-184	83	B. taurus	GK000021.2:25912497..25914895
100337019	PKDREJ	RefSeq	polycystic kidney disease (polycystin) and REJ homolog (sperm receptor for egg jelly homolog, sea urchin)	4324	B. taurus	GK000005.2:117256096..117262901

## Sheet: unique X cluster repeat
Region DB identifier	Length	Chromosome	Chromosome Location Start	Chromosome Location End	Organism Name
(AC)n	52	GK000002.2	107667872	107667923	Bos taurus
tRNA-Gly-GGA	72	GK000003.2	21393408	21393479	Bos taurus
tRNA-His-CAY_	72	GK000003.2	21394290	21394361	Bos taurus
tRNA-Lys-AAG	73	GK000003.2	21395381	21395453	Bos taurus
(ACCCCAG)n	60	GK000005.2	76173095	76173154	Bos taurus
(CCCCCA)n	38	GK000005.2	76157427	76157464	Bos taurus
(CCCTCC)n	60	GK000005.2	76173413	76173472	Bos taurus
(CCT)n	23	GK000005.2	76164239	76164261	Bos taurus
(CGTG)n	36	GK000005.2	76173350	76173385	Bos taurus
(TG)n	45	GK000005.2	76153209	76153253	Bos taurus
BOV-A2	141	GK000005.2	76164637	76164777	Bos taurus
Bov-tA2	62	GK000005.2	76160658	76160719	Bos taurus
Bov-tA2	69	GK000005.2	76151660	76151728	Bos taurus
Bov-tA3	65	GK000005.2	121095975	121096039	Bos taurus
Bov-tA3	67	GK000005.2	76161425	76161491	Bos taurus
Bov-tA3	207	GK000005.2	76164553	76164759	Bos taurus
BovB	12	GK000005.2	76161492	76161503	Bos taurus
BovB	119	GK000005.2	121096041	121096159	Bos taurus
BovB	154	GK000005.2	76160720	76160873	Bos taurus
BovB	238	GK000005.2	76161187	76161424	Bos taurus
BovB	261	GK000005.2	121096265	121096525	Bos taurus
BovB	425	GK000005.2	76151729	76152153	Bos taurus
CHR-2A	256	GK000005.2	121094701	121094956	Bos taurus
CHR-2B	110	GK000005.2	121097756	121097865	Bos taurus
CR1-3_Croc	169	GK000005.2	76154626	76154794	Bos taurus
G-rich	42	GK000005.2	76168628	76168669	Bos taurus
G-rich	57	GK000005.2	76174783	76174839	Bos taurus
GA-rich	51	GK000005.2	76171217	76171267	Bos taurus
L1M5	516	GK000005.2	121097875	121098390	Bos taurus
L1MD	274	GK000005.2	121098533	121098806	Bos taurus
L2	189	GK000005.2	121097527	121097715	Bos taurus
L2a	127	GK000005.2	76152169	76152295	Bos taurus
L2c	52	GK000005.2	76155373	76155424	Bos taurus
L2c	69	GK000005.2	76155803	76155871	Bos taurus
L2c	318	GK000005.2	76155472	76155789	Bos taurus
L3	44	GK000005.2	76156307	76156350	Bos taurus
LTR13_BT	127	GK000005.2	121098394	121098520	Bos taurus
LTR16E1	289	GK000005.2	76152557	76152845	Bos taurus
LTR67B	151	GK000005.2	76159257	76159407	Bos taurus
MER115	575	GK000005.2	76158059	76158633	Bos taurus
MER41_BT	41	GK000005.2	76162340	76162380	Bos taurus
MER41_BT	573	GK000005.2	76162367	76162939	Bos taurus
MER46C	91	GK000005.2	76152922	76153012	Bos taurus
MER46C	118	GK000005.2	76152429	76152546	Bos taurus
MIR	108	GK000005.2	76154108	76154215	Bos taurus
MIR	177	GK000005.2	76156379	76156555	Bos taurus
MIR1_Amn	59	GK000005.2	76172946	76173004	Bos taurus
MIRb	53	GK000005.2	76153156	76153208	Bos taurus
MIRb	64	GK000005.2	76170924	76170987	Bos taurus
MIRb	148	GK000005.2	76153254	76153401	Bos taurus
MIRb	165	GK000005.2	76159044	76159208	Bos taurus
MIRb	176	GK000005.2	76156693	76156868	Bos taurus
MLT1J	458	GK000005.2	76153464	76153921	Bos taurus
MLT1L	153	GK000005.2	76155132	76155284	Bos taurus
MamRep1151	271	GK000005.2	76166342	76166612	Bos taurus
MamRep1151	292	GK000005.2	76166671	76166962	Bos taurus
Plat_L3	66	GK000005.2	76154480	76154545	Bos taurus
X7B_LINE	73	GK000005.2	76155287	76155359	Bos taurus
(TATGTA)n	57	GK000007.2	41736939	41736995	Bos taurus
BOV-A2	52	GK000007.2	41737683	41737734	Bos taurus
BOV-A2	80	GK000007.2	41735347	41735426	Bos taurus
Bov-tA1	190	GK000007.2	41739648	41739837	Bos taurus
Bov-tA2	70	GK000007.2	41737617	41737686	Bos taurus
Bov-tA2	85	GK000007.2	41737804	41737888	Bos taurus
Bov-tA2	189	GK000007.2	41737293	41737481	Bos taurus
Bov-tA3	28	GK000007.2	41736910	41736937	Bos taurus
Bov-tA3	67	GK000007.2	41744631	41744697	Bos taurus
Bov-tA3	206	GK000007.2	41739363	41739568	Bos taurus
BovB	12	GK000007.2	41744698	41744709	Bos taurus
BovB	120	GK000007.2	41744511	41744630	Bos taurus
BovB	178	GK000007.2	41737892	41738069	Bos taurus
BovB	1127	GK000007.2	41734216	41735342	Bos taurus
CHR-2A	33	GK000007.2	41737687	41737719	Bos taurus
CHR-2A	256	GK000007.2	41736525	41736780	Bos taurus
Charlie9	74	GK000007.2	41744358	41744431	Bos taurus
L1MB3	60	GK000007.2	41737735	41737794	Bos taurus
L1MB3	134	GK000007.2	41737482	41737615	Bos taurus
L1MB3	192	GK000007.2	41738069	41738260	Bos taurus
L1MB3	203	GK000007.2	41737076	41737278	Bos taurus
L1MC4a	372	GK000007.2	41738478	41738849	Bos taurus
L1MC5a	144	GK000007.2	41741517	41741660	Bos taurus
L1MC5a	173	GK000007.2	41742005	41742177	Bos taurus
L1_Art	80	GK000007.2	41737014	41737093	Bos taurus
L2a	338	GK000007.2	41740920	41741257	Bos taurus
MIR	95	GK000007.2	41741278	41741372	Bos taurus
MamRep1151	115	GK000007.2	41740352	41740466	Bos taurus
SINE2-1_BT	74	GK000007.2	41742824	41742897	Bos taurus
tRNA-Ala-GCG	72	GK000007.2	41735751	41735822	Bos taurus
tRNA-Lys-AAG	76	GK000007.2	41736291	41736366	Bos taurus
tRNA-Val-GTY	76	GK000007.2	41744161	41744236	Bos taurus
(CGCCCC)n	39	GK000010.2	100789543	100789581	Bos taurus
Bov-tA2	98	GK000010.2	100785425	100785522	Bos taurus
Bov-tA2	110	GK000010.2	100785557	100785666	Bos taurus
Bov-tA3	63	GK000010.2	100785306	100785368	Bos taurus
Bov-tA3	67	GK000010.2	100784420	100784486	Bos taurus
Bov-tA3	67	GK000010.2	100790727	100790793	Bos taurus
Bov-tA3	155	GK000010.2	100788146	100788300	Bos taurus
Bov-tA3	160	GK000010.2	100786138	100786297	Bos taurus
BovB	12	GK000010.2	100785369	100785380	Bos taurus
BovB	12	GK000010.2	100790794	100790805	Bos taurus
BovB	322	GK000010.2	100784984	100785305	Bos taurus
BovB	466	GK000010.2	100784491	100784956	Bos taurus
BovB	505	GK000010.2	100783915	100784419	Bos taurus
BovB	638	GK000010.2	100790089	100790726	Bos taurus
CHR-2A	61	GK000010.2	100785472	100785532	Bos taurus
L1MC3	291	GK000010.2	100788344	100788634	Bos taurus
LTR9A_EC	516	GK000010.2	100787218	100787733	Bos taurus
MER34B-int	455	GK000010.2	100785671	100786125	Bos taurus
MER34B-int	561	GK000010.2	100786300	100786860	Bos taurus
MER5A	118	GK000010.2	100788728	100788845	Bos taurus
MIRb	88	GK000010.2	100790893	100790980	Bos taurus
(GGTGGG)n	26	GK000013.2	65842656	65842681	Bos taurus
BOV-A2	271	GK000013.2	65844229	65844499	Bos taurus
BTLTR1	70	GK000013.2	65844792	65844861	Bos taurus
Bov-tA3	71	GK000013.2	65843134	65843204	Bos taurus
BovB	204	GK000013.2	65844862	65845065	Bos taurus
BovB	292	GK000013.2	65844500	65844791	Bos taurus
BovB	1024	GK000013.2	65843205	65844228	Bos taurus
LTR11B_BT	183	GK000013.2	65842682	65842864	Bos taurus
(A)n	17	GK000014.2	16784503	16784519	Bos taurus
(A)n	19	GK000014.2	16779632	16779650	Bos taurus
(AAC)n	25	GK000014.2	16804388	16804412	Bos taurus
(ATAT)n	36	GK000014.2	16806973	16807008	Bos taurus
(TTGGCAG)n	43	GK000014.2	16783632	16783674	Bos taurus
A-rich	46	GK000014.2	672950	672995	Bos taurus
A-rich	50	GK000014.2	673293	673342	Bos taurus
BOV-A2	112	GK000014.2	16786006	16786117	Bos taurus
BOV-A2	261	GK000014.2	16787356	16787616	Bos taurus
BOV-A2	271	GK000014.2	16792593	16792863	Bos taurus
BTLTR1	71	GK000014.2	16811825	16811895	Bos taurus
BTLTR1J	52	GK000014.2	16789386	16789437	Bos taurus
Bov-tA1	218	GK000014.2	16807241	16807458	Bos taurus
Bov-tA1	219	GK000014.2	16785376	16785594	Bos taurus
Bov-tA1	220	GK000014.2	16781311	16781530	Bos taurus
Bov-tA1	221	GK000014.2	16801704	16801924	Bos taurus
Bov-tA1	223	GK000014.2	16793647	16793869	Bos taurus
Bov-tA1	246	GK000014.2	16796691	16796936	Bos taurus
Bov-tA2	83	GK000014.2	16785923	16786005	Bos taurus
Bov-tA2	133	GK000014.2	16792444	16792576	Bos taurus
Bov-tA2	174	GK000014.2	16792227	16792400	Bos taurus
Bov-tA2	195	GK000014.2	669448	669642	Bos taurus
Bov-tA2	207	GK000014.2	16798449	16798655	Bos taurus
Bov-tA3	55	GK000014.2	16813635	16813689	Bos taurus
Bov-tA3	65	GK000014.2	16810251	16810315	Bos taurus
Bov-tA3	67	GK000014.2	16811999	16812065	Bos taurus
Bov-tA3	98	GK000014.2	16803452	16803549	Bos taurus
Bov-tA3	143	GK000014.2	16785191	16785333	Bos taurus
Bov-tA3	205	GK000014.2	16811498	16811702	Bos taurus
BovB	42	GK000014.2	16812066	16812107	Bos taurus
BovB	94	GK000014.2	16811896	16811989	Bos taurus
BovB	118	GK000014.2	16790563	16790680	Bos taurus
BovB	122	GK000014.2	16811703	16811824	Bos taurus
BovB	199	GK000014.2	16810317	16810515	Bos taurus
BovB	211	GK000014.2	673343	673553	Bos taurus
BovB	235	GK000014.2	16812212	16812446	Bos taurus
BovB	435	GK000014.2	672496	672930	Bos taurus
BovB	862	GK000014.2	16810636	16811497	Bos taurus
BovB	1189	GK000014.2	16812446	16813634	Bos taurus
CHR-2B	234	GK000014.2	16805853	16806086	Bos taurus
CHR-2B	260	GK000014.2	16778140	16778399	Bos taurus
CHR-2_BT	52	GK000014.2	16781531	16781582	Bos taurus
CHR-2_BT	190	GK000014.2	16781121	16781310	Bos taurus
CHR-2_BT	231	GK000014.2	16794397	16794627	Bos taurus
CHRL	156	GK000014.2	16796433	16796588	Bos taurus
CHRL1_BT	86	GK000014.2	16808309	16808394	Bos taurus
CHRL1_BT	117	GK000014.2	16788762	16788878	Bos taurus
Charlie1	148	GK000014.2	16804470	16804617	Bos taurus
Charlie1a	258	GK000014.2	16802803	16803060	Bos taurus
Charlie1a	388	GK000014.2	16803066	16803453	Bos taurus
Charlie1a	407	GK000014.2	16803541	16803947	Bos taurus
L1-2_BT	93	GK000014.2	16786331	16786423	Bos taurus
L1-3_BT	155	GK000014.2	16801387	16801541	Bos taurus
L1MB3	47	GK000014.2	671029	671075	Bos taurus
L1MC4	147	GK000014.2	16778881	16779027	Bos taurus
L1MC5a	77	GK000014.2	16788903	16788979	Bos taurus
L1MC5a	166	GK000014.2	16790398	16790563	Bos taurus
L1MC5a	247	GK000014.2	16790684	16790930	Bos taurus
L1MC5a	318	GK000014.2	16791499	16791816	Bos taurus
L1MD1	122	GK000014.2	16801543	16801664	Bos taurus
L1MD1	351	GK000014.2	16801926	16802276	Bos taurus
L1MEg	401	GK000014.2	671998	672398	Bos taurus
L1_Art	288	GK000014.2	667624	667911	Bos taurus
L1_BT	410	GK000014.2	16788976	16789385	Bos taurus
L1_BT	643	GK000014.2	16789438	16790080	Bos taurus
L2a	184	GK000014.2	16798714	16798897	Bos taurus
L2b	58	GK000014.2	16799842	16799899	Bos taurus
L2b	66	GK000014.2	16783145	16783210	Bos taurus
L2b	80	GK000014.2	16802278	16802357	Bos taurus
L2b	242	GK000014.2	16797516	16797757	Bos taurus
L2b	250	GK000014.2	16795826	16796075	Bos taurus
L2b	268	GK000014.2	16779036	16779303	Bos taurus
L2b	564	GK000014.2	16800779	16801342	Bos taurus
L2c	127	GK000014.2	16809978	16810104	Bos taurus
L2d2	56	GK000014.2	16806300	16806355	Bos taurus
L2d2	115	GK000014.2	16794863	16794977	Bos taurus
L3	118	GK000014.2	16792035	16792152	Bos taurus
LTR16	53	GK000014.2	16782532	16782584	Bos taurus
LTR86A1	113	GK000014.2	16785042	16785154	Bos taurus
LTR86A1	267	GK000014.2	16785614	16785880	Bos taurus
MER20	159	GK000014.2	16790234	16790392	Bos taurus
MER20	172	GK000014.2	16794980	16795151	Bos taurus
MIR	78	GK000014.2	16795638	16795715	Bos taurus
MIR	86	GK000014.2	16793870	16793955	Bos taurus
MIR	135	GK000014.2	16793512	16793646	Bos taurus
MIR	168	GK000014.2	16780715	16780882	Bos taurus
MIR	193	GK000014.2	16799546	16799738	Bos taurus
MIR	230	GK000014.2	16793275	16793504	Bos taurus
MIR3	87	GK000014.2	16784568	16784654	Bos taurus
MIRb	36	GK000014.2	16806647	16806682	Bos taurus
MIRb	119	GK000014.2	16802571	16802689	Bos taurus
MIRb	122	GK000014.2	16780536	16780657	Bos taurus
MIRb	141	GK000014.2	16808144	16808284	Bos taurus
MIRb	198	GK000014.2	16798915	16799112	Bos taurus
MIRb	207	GK000014.2	16804839	16805045	Bos taurus
MIRc	134	GK000014.2	16783986	16784119	Bos taurus
MLT1A0	21	GK000014.2	16807220	16807240	Bos taurus
MLT1A0	126	GK000014.2	16807459	16807584	Bos taurus
MLT1A0	136	GK000014.2	16807094	16807229	Bos taurus
MLT1F	552	GK000014.2	16797860	16798411	Bos taurus
MLT1G	241	GK000014.2	16778545	16778785	Bos taurus
MLT1G	315	GK000014.2	16788367	16788681	Bos taurus
MLT1I	314	GK000014.2	16783315	16783628	Bos taurus
MLT1J	65	GK000014.2	16806687	16806751	Bos taurus
MLT1J	73	GK000014.2	16806817	16806889	Bos taurus
MLT1J	225	GK000014.2	16786603	16786827	Bos taurus
MLT1J-int	275	GK000014.2	16787736	16788010	Bos taurus
MLT1J-int	434	GK000014.2	16786922	16787355	Bos taurus
MamGypLTR1c	320	GK000014.2	16793990	16794309	Bos taurus
SINE2-2_BT	111	GK000014.2	670112	670222	Bos taurus
(CTGCC)n	26	GK000016.2	2883921	2883946	Bos taurus
BOV-A2	271	GK000016.2	2882432	2882702	Bos taurus
BOV-A2	272	GK000016.2	2885007	2885278	Bos taurus
Bov-tA1	22	GK000016.2	2884985	2885006	Bos taurus
Bov-tA1	196	GK000016.2	2885279	2885474	Bos taurus
Charlie4z	159	GK000016.2	2884659	2884817	Bos taurus
L2b	128	GK000016.2	2886729	2886856	Bos taurus
L3	236	GK000016.2	2884176	2884411	Bos taurus
MIR	170	GK000016.2	2882250	2882419	Bos taurus
MIRb	139	GK000016.2	2882764	2882902	Bos taurus
MIRc	86	GK000016.2	2884899	2884984	Bos taurus
MIRc	98	GK000016.2	2885475	2885572	Bos taurus
BOV-A2	65	GK000017.2	45352892	45352956	Bos taurus
BOV-A2	273	GK000017.2	45353478	45353750	Bos taurus
Bov-tA3	66	GK000017.2	45356982	45357047	Bos taurus
Bov-tA3	67	GK000017.2	45352508	45352574	Bos taurus
BovB	11	GK000017.2	45352497	45352507	Bos taurus
BovB	12	GK000017.2	45352880	45352891	Bos taurus
BovB	12	GK000017.2	45356970	45356981	Bos taurus
BovB	295	GK000017.2	45352575	45352869	Bos taurus
BovB	406	GK000017.2	45353751	45354156	Bos taurus
BovB	521	GK000017.2	45352957	45353477	Bos taurus
BovB	1297	GK000017.2	45357048	45358344	Bos taurus
ERV1-1B-LTR_BT	611	GK000017.2	45351181	45351791	Bos taurus
ERV1-3-I_BT	347	GK000017.2	45354728	45355074	Bos taurus
ERV1-3-I_BT	467	GK000017.2	45354157	45354623	Bos taurus
ERV1-3-I_BT	705	GK000017.2	45351792	45352496	Bos taurus
ERV1-3-I_BT	842	GK000017.2	45355107	45355948	Bos taurus
ERV1-3-LTR_BT	172	GK000017.2	45356598	45356769	Bos taurus
ERV1-3-LTR_BT	297	GK000017.2	45355949	45356245	Bos taurus
L1_Art	103	GK000017.2	45354625	45354727	Bos taurus
Penelope1_Vert	32	GK000017.2	45355075	45355106	Bos taurus
(GACCTT)n	32	GK000019.2	41178538	41178569	Bos taurus
(GGAGA)n	25	GK000019.2	57728639	57728663	Bos taurus
(GT)n	33	GK000019.2	41181424	41181456	Bos taurus
Bov-tA1	194	GK000019.2	57722707	57722900	Bos taurus
Bov-tA1	205	GK000019.2	57724167	57724371	Bos taurus
Bov-tA1	207	GK000019.2	57724818	57725024	Bos taurus
Bov-tA1	209	GK000019.2	57723347	57723555	Bos taurus
Bov-tA1	209	GK000019.2	57725286	57725494	Bos taurus
Bov-tA2	203	GK000019.2	18850116	18850318	Bos taurus
Bov-tA3	191	GK000019.2	57720961	57721151	Bos taurus
Bov-tA3	205	GK000019.2	57729817	57730021	Bos taurus
BovB	203	GK000019.2	57720460	57720662	Bos taurus
LTR72_BT	126	GK000019.2	18849986	18850111	Bos taurus
MER53	99	GK000019.2	18848669	18848767	Bos taurus
MER5B	165	GK000019.2	18848190	18848354	Bos taurus
MIR	73	GK000019.2	57720789	57720861	Bos taurus
MIRb	99	GK000019.2	57727347	57727445	Bos taurus
SINE2-2_BT	122	GK000019.2	57727452	57727573	Bos taurus
BOV-A2	132	GK000021.2	55745219	55745350	Bos taurus
BOV-A2	207	GK000021.2	29762591	29762797	Bos taurus
Bov-tA3	67	GK000021.2	29760602	29760668	Bos taurus
BovB	12	GK000021.2	29760669	29760680	Bos taurus
BovB	779	GK000021.2	29759823	29760601	Bos taurus
CHR-2A	295	GK000021.2	55745388	55745682	Bos taurus
CHRL	220	GK000021.2	55746724	55746943	Bos taurus
CHRL1_BT	149	GK000021.2	29761379	29761527	Bos taurus
ERV1-2-I_BT	115	GK000021.2	29769979	29770093	Bos taurus
ERV1-2-I_BT	632	GK000021.2	29768873	29769504	Bos taurus
ERV1-2-I_BT	4994	GK000021.2	29770758	29775751	Bos taurus
ERV1-2C-LTR_BT	482	GK000021.2	29768355	29768836	Bos taurus
L1MD2	36	GK000021.2	55745351	55745386	Bos taurus
L1MD2	352	GK000021.2	55746372	55746723	Bos taurus
L1MD2	551	GK000021.2	55745705	55746255	Bos taurus
L2a	82	GK000021.2	29766835	29766916	Bos taurus
MER41_BT	467	GK000021.2	29769512	29769978	Bos taurus
MIR	135	GK000021.2	29760688	29760822	Bos taurus
MIRc	128	GK000021.2	29767032	29767159	Bos taurus
SINE2-2_BT	110	GK000021.2	29766568	29766677	Bos taurus
SINE2-2_BT	116	GK000021.2	55746256	55746371	Bos taurus
BOV-A2	14	GK000024.2	43095383	43095396	Bos taurus
BOV-A2	60	GK000024.2	43088798	43088857	Bos taurus
BOV-A2	123	GK000024.2	43090878	43091000	Bos taurus
BOV-A2	137	GK000024.2	43089105	43089241	Bos taurus
Bov-tA1	221	GK000024.2	43095889	43096109	Bos taurus
Bov-tA1	225	GK000024.2	43094981	43095205	Bos taurus
Bov-tA2	69	GK000024.2	43091409	43091477	Bos taurus
Bov-tA2	82	GK000024.2	43090796	43090877	Bos taurus
Bov-tA3	63	GK000024.2	43095397	43095459	Bos taurus
BovB	241	GK000024.2	43088555	43088795	Bos taurus
BovB	344	GK000024.2	43091065	43091408	Bos taurus
BtERVF1_LTR	406	GK000024.2	43092084	43092489	Bos taurus
HAL1ME	526	GK000024.2	43094250	43094775	Bos taurus
L1M4a1	241	GK000024.2	43088863	43089103	Bos taurus
L1M4a1	444	GK000024.2	43089249	43089692	Bos taurus
L1MEc	327	GK000024.2	43087925	43088251	Bos taurus
LTR13_BT	129	GK000024.2	43090402	43090530	Bos taurus
LTR4_BT	52	GK000024.2	43091001	43091052	Bos taurus
LTR4_BT	53	GK000024.2	43091490	43091542	Bos taurus
LTR4_BT	264	GK000024.2	43090538	43090801	Bos taurus
MER20	86	GK000024.2	43089695	43089780	Bos taurus
MER3	123	GK000024.2	43088261	43088383	Bos taurus
(CA)n	48	GK000025.2	36004753	36004800	Bos taurus
(TA)n	67	GK000025.2	36007001	36007067	Bos taurus
BOV-A2	124	GK000025.2	2593280	2593403	Bos taurus
Bov-tA3	135	GK000025.2	2595069	2595203	Bos taurus
G-rich	48	GK000025.2	2593811	2593858	Bos taurus
L1_Art	143	GK000025.2	2595219	2595361	Bos taurus
L2c	107	GK000025.2	36002761	36002867	Bos taurus
MARE4	60	GK000025.2	36003009	36003068	Bos taurus
MER74A	95	GK000025.2	2595365	2595459	Bos taurus
MER74A	435	GK000025.2	2594629	2595063	Bos taurus
MIRb	174	GK000025.2	36003936	36004109	Bos taurus
MLT1L	396	GK000025.2	36005204	36005599	Bos taurus
tRNA-Lys-AAG	74	GK000025.2	2593043	2593116	Bos taurus
tRNA-Lys-AAG	75	GK000025.2	2597595	2597669	Bos taurus
tRNA-Pro-CCA	72	GK000025.2	2594064	2594135	Bos taurus
tRNA-Pro-CCY	72	GK000025.2	2596989	2597060	Bos taurus
(CA)n	19	GK000026.2	13900103	13900121	Bos taurus
(TTTTTGC)n	73	GK000026.2	13900712	13900784	Bos taurus
BOV-A2	275	GK000026.2	13906152	13906426	Bos taurus
Bov-tA3	60	GK000026.2	13897830	13897889	Bos taurus
BovB	321	GK000026.2	13897508	13897828	Bos taurus
CHRL1_BT	73	GK000026.2	13905364	13905436	Bos taurus
Charlie1	181	GK000026.2	13899898	13900078	Bos taurus
Charlie1	202	GK000026.2	13900128	13900329	Bos taurus
ERVL-B4-int	133	GK000026.2	13905832	13905964	Bos taurus
HAL1	127	GK000026.2	13905099	13905225	Bos taurus
HAL1	185	GK000026.2	13905514	13905698	Bos taurus
L1MC5a	113	GK000026.2	13898402	13898514	Bos taurus
L1ME3A	805	GK000026.2	13898982	13899786	Bos taurus
L1_Art	78	GK000026.2	13905278	13905355	Bos taurus
L1_BT	1118	GK000026.2	13896294	13897411	Bos taurus
L2	79	GK000026.2	13903883	13903961	Bos taurus
L2a	160	GK000026.2	13898143	13898302	Bos taurus
L2a	264	GK000026.2	13898661	13898924	Bos taurus
MER77B	63	GK000026.2	13897417	13897479	Bos taurus
MER89	162	GK000026.2	13902815	13902976	Bos taurus
MIRb	67	GK000026.2	13906003	13906069	Bos taurus
MIRb	136	GK000026.2	13897938	13898073	Bos taurus
MLT1K	158	GK000026.2	13904322	13904479	Bos taurus
CHRL1_BT	138	GK000028.2	4038670	4038807	Bos taurus

## Sheet: unique Y cluster repeat
Region DB identifier	Length	Chromosome	Chromosome Location Start	Chromosome Location End	Organism Name
(A)n	29	GK000005.2	4049651	4049679	Bos taurus
(AAAAAC)n	35	GK000029.2	218454	218488	Bos taurus
(ACTGA)n	26	GK000024.2	43050476	43050501	Bos taurus
(CA)n	31	GK000022.2	59843054	59843084	Bos taurus
(CAGAAA)n	36	GK000024.2	43055046	43055081	Bos taurus
(CAGAT)n	35	GK000021.2	23775065	23775099	Bos taurus
(CCCA)n	30	GK000024.2	43071873	43071902	Bos taurus
(CCCACCA)n	46	GK000024.2	43062688	43062733	Bos taurus
(CCTCC)n	38	GK000024.2	43059791	43059828	Bos taurus
(CCTGCC)n	48	GK000024.2	43058189	43058236	Bos taurus
(CGG)n	40	GK000029.2	218315	218354	Bos taurus
(GCCGC)n	46	GK000029.2	218237	218282	Bos taurus
(GT)n	37	GK000024.2	43052413	43052449	Bos taurus
(GTGGTGG)n	41	GK000024.2	43057018	43057058	Bos taurus
(TCACT)n	28	GK000024.2	43066601	43066628	Bos taurus
(TTC)n	29	GK000022.2	59841735	59841763	Bos taurus
5S	42	GK000024.2	43041852	43041893	Bos taurus
AmnSINE1	72	GK000005.2	117258545	117258616	Bos taurus
Arthur2	138	GK000024.2	43046836	43046973	Bos taurus
BOV-A2	11	GK000021.2	23779310	23779320	Bos taurus
BOV-A2	58	GK000008.2	37288498	37288555	Bos taurus
BOV-A2	62	GK000024.2	43050414	43050475	Bos taurus
BOV-A2	66	GK000008.2	37287250	37287315	Bos taurus
BOV-A2	77	GK000024.2	43053097	43053173	Bos taurus
BOV-A2	122	GK000005.2	117256423	117256544	Bos taurus
BOV-A2	128	GK000021.2	23771712	23771839	Bos taurus
BOV-A2	130	GK000021.2	23769712	23769841	Bos taurus
BOV-A2	147	GK000024.2	43040437	43040583	Bos taurus
BOV-A2	252	GK000003.2	81707407	81707658	Bos taurus
BOV-A2	258	GK000021.2	23768689	23768946	Bos taurus
BOV-A2	268	GK000022.2	59837475	59837742	Bos taurus
BOV-A2	269	GK000005.2	4052942	4053210	Bos taurus
BTLTR1	59	GK000008.2	37286269	37286327	Bos taurus
BTLTR1	71	GK000024.2	43042827	43042897	Bos taurus
BTLTR1	79	GK000024.2	43078889	43078967	Bos taurus
BTLTR1B1	1254	GK000024.2	43078968	43080221	Bos taurus
BTSAT4	758	GK000029.2	218514	219271	Bos taurus
BTSAT4	2515	GK000029.2	213133	215647	Bos taurus
BTSAT4	2923	GK000029.2	210091	213013	Bos taurus
BTSAT4	4213	GK000029.2	219428	223640	Bos taurus
Bov-tA1	195	GK000024.2	43045030	43045224	Bos taurus
Bov-tA1	197	GK000024.2	43044367	43044563	Bos taurus
Bov-tA1	200	GK000021.2	23771622	23771821	Bos taurus
Bov-tA1	207	GK000024.2	43052453	43052659	Bos taurus
Bov-tA1	210	GK000021.2	23779487	23779696	Bos taurus
Bov-tA2	54	GK000021.2	23774403	23774456	Bos taurus
Bov-tA2	64	GK000008.2	37289221	37289284	Bos taurus
Bov-tA2	66	GK000008.2	37286345	37286410	Bos taurus
Bov-tA2	67	GK000014.2	37311000	37311066	Bos taurus
Bov-tA2	70	GK000021.2	23770016	23770085	Bos taurus
Bov-tA2	71	GK000021.2	23779239	23779309	Bos taurus
Bov-tA2	72	GK000021.2	25912744	25912815	Bos taurus
Bov-tA2	111	GK000005.2	117256439	117256549	Bos taurus
Bov-tA2	115	GK000021.2	23771049	23771163	Bos taurus
Bov-tA2	121	GK000024.2	43040143	43040263	Bos taurus
Bov-tA2	182	GK000021.2	23771164	23771345	Bos taurus
Bov-tA2	182	GK000024.2	43066418	43066599	Bos taurus
Bov-tA2	188	GK000024.2	43074867	43075054	Bos taurus
Bov-tA2	195	GK000021.2	1967356	1967550	Bos taurus
Bov-tA2	203	GK000024.2	43039940	43040142	Bos taurus
Bov-tA2	205	GK000003.2	81705556	81705760	Bos taurus
Bov-tA2	205	GK000014.2	37312118	37312322	Bos taurus
Bov-tA2	206	GK000024.2	43048275	43048480	Bos taurus
Bov-tA2	207	GK000005.2	4048015	4048221	Bos taurus
Bov-tA2	210	GK000003.2	81706480	81706689	Bos taurus
Bov-tA2	210	GK000021.2	25914694	25914903	Bos taurus
Bov-tA3	44	GK000024.2	43066159	43066202	Bos taurus
Bov-tA3	51	GK000024.2	43044205	43044255	Bos taurus
Bov-tA3	67	GK000021.2	23775175	23775241	Bos taurus
Bov-tA3	67	GK000021.2	23780116	23780182	Bos taurus
Bov-tA3	67	GK000022.2	59836989	59837055	Bos taurus
Bov-tA3	84	GK000024.2	43040353	43040436	Bos taurus
BovB	12	GK000008.2	37286333	37286344	Bos taurus
BovB	12	GK000014.2	37310988	37310999	Bos taurus
BovB	12	GK000021.2	23775242	23775253	Bos taurus
BovB	12	GK000021.2	23780104	23780115	Bos taurus
BovB	12	GK000022.2	59836977	59836988	Bos taurus
BovB	22	GK000024.2	43044256	43044277	Bos taurus
BovB	69	GK000021.2	23775106	23775174	Bos taurus
BovB	81	GK000021.2	23780183	23780263	Bos taurus
BovB	137	GK000008.2	37287106	37287242	Bos taurus
BovB	171	GK000008.2	37286090	37286260	Bos taurus
BovB	172	GK000024.2	43052919	43053090	Bos taurus
BovB	230	GK000022.2	59837743	59837972	Bos taurus
BovB	253	GK000024.2	43065904	43066156	Bos taurus
BovB	291	GK000021.2	25912453	25912743	Bos taurus
BovB	419	GK000022.2	59837056	59837474	Bos taurus
BovB	687	GK000021.2	23770087	23770773	Bos taurus
BovB	698	GK000008.2	37286411	37287108	Bos taurus
BovB	722	GK000024.2	43042105	43042826	Bos taurus
BovB	1004	GK000014.2	37311067	37312070	Bos taurus
BovB	1056	GK000024.2	43049356	43050411	Bos taurus
BovB	1182	GK000008.2	37287316	37288497	Bos taurus
BovB	1211	GK000008.2	37289293	37290503	Bos taurus
BovB	1307	GK000024.2	43042898	43044204	Bos taurus
CHR-2B	228	GK000022.2	59838332	59838559	Bos taurus
CHRL	157	GK000024.2	43051993	43052149	Bos taurus
CHRL1_BT	138	GK000024.2	43076222	43076359	Bos taurus
CR1-3_Croc	37	GK000021.2	23771890	23771926	Bos taurus
Charlie13a	115	GK000024.2	43048089	43048203	Bos taurus
ERV1-1-I_BT	835	GK000021.2	23776667	23777501	Bos taurus
ERV1-1-I_BT	918	GK000021.2	23775706	23776623	Bos taurus
ERV1-1-LTR_BT	1143	GK000021.2	23777953	23779095	Bos taurus
G-rich	158	GK000022.2	59841931	59842088	Bos taurus
HAL1	293	GK000024.2	43075402	43075694	Bos taurus
L1M2	153	GK000021.2	23775257	23775409	Bos taurus
L1M3	148	GK000024.2	43059250	43059397	Bos taurus
L1M5	185	GK000024.2	43054729	43054913	Bos taurus
L1MA10	130	GK000024.2	43053241	43053370	Bos taurus
L1MA9	150	GK000024.2	43039652	43039801	Bos taurus
L1MA9	165	GK000024.2	43076057	43076221	Bos taurus
L1MA9	208	GK000024.2	43076360	43076567	Bos taurus
L1MB3	47	GK000021.2	1965923	1965969	Bos taurus
L1MB3	621	GK000022.2	59835086	59835706	Bos taurus
L1MC1	670	GK000024.2	43076568	43077237	Bos taurus
L1ME1	206	GK000024.2	43051787	43051992	Bos taurus
L1ME1	238	GK000024.2	43052660	43052897	Bos taurus
L1ME1	263	GK000024.2	43052150	43052412	Bos taurus
L1ME1	487	GK000024.2	43050690	43051176	Bos taurus
L1ME4b	169	GK000008.2	37288570	37288738	Bos taurus
L1_Art	95	GK000024.2	43044775	43044869	Bos taurus
L1_Art	239	GK000021.2	23771383	23771621	Bos taurus
L1_BT	162	GK000024.2	43056583	43056744	Bos taurus
L1_BT	271	GK000024.2	43078604	43078874	Bos taurus
L1_BT	1366	GK000024.2	43077238	43078603	Bos taurus
L1_BT	2941	GK000005.2	117261963	117264903	Bos taurus
L2a	58	GK000022.2	59845170	59845227	Bos taurus
L2a	72	GK000022.2	59847908	59847979	Bos taurus
L2a	95	GK000022.2	59849125	59849219	Bos taurus
L2a	289	GK000022.2	59847542	59847830	Bos taurus
L2b	283	GK000024.2	43073489	43073771	Bos taurus
L2b	359	GK000024.2	43073817	43074175	Bos taurus
L2c	48	GK000003.2	81705818	81705865	Bos taurus
L2d2	35	GK000024.2	43063314	43063348	Bos taurus
LTR10A_BT	69	GK000024.2	43044280	43044348	Bos taurus
LTR10A_BT	120	GK000024.2	43044897	43045016	Bos taurus
LTR10A_BT	202	GK000024.2	43044569	43044770	Bos taurus
LTR10A_BT	292	GK000024.2	43045225	43045516	Bos taurus
LTR16A2	103	GK000024.2	43072672	43072774	Bos taurus
LTR1_BT	124	GK000024.2	43051663	43051786	Bos taurus
MER21B	193	GK000024.2	43040589	43040781	Bos taurus
MER21C	284	GK000024.2	43039368	43039651	Bos taurus
MER21C_BT	107	GK000024.2	43039198	43039304	Bos taurus
MIR3	58	GK000024.2	43058808	43058865	Bos taurus
MIRb	148	GK000021.2	25912834	25912981	Bos taurus
MIRc	82	GK000024.2	43063027	43063108	Bos taurus
MIRc	89	GK000005.2	117256214	117256302	Bos taurus
MIRc	93	GK000024.2	43068492	43068584	Bos taurus
MIRc	119	GK000022.2	59836682	59836800	Bos taurus
MLT1A	372	GK000024.2	43051178	43051549	Bos taurus
MLT1B	40	GK000021.2	23779136	23779175	Bos taurus
MLT1B	156	GK000021.2	23779328	23779483	Bos taurus
MLT1B	227	GK000021.2	23774450	23774676	Bos taurus
MLT1B-int	149	GK000021.2	23774678	23774826	Bos taurus
MLT1D	64	GK000024.2	43041117	43041180	Bos taurus
MLT1D	311	GK000024.2	43041196	43041506	Bos taurus
MLT1F	165	GK000024.2	43055659	43055823	Bos taurus
MLT1F-int	197	GK000024.2	43056206	43056402	Bos taurus
MLT1K	225	GK000024.2	43067026	43067250	Bos taurus
MLT1K	484	GK000022.2	59838648	59839131	Bos taurus
MLT2F	208	GK000022.2	59836159	59836366	Bos taurus
MamRep38	85	GK000024.2	43055155	43055239	Bos taurus
OSSAT2	2312	GK000029.2	215767	218078	Bos taurus
SINE2-2_BT	104	GK000021.2	23769506	23769609	Bos taurus
SINE2-2_BT	112	GK000021.2	1966775	1966886	Bos taurus
SINE2-3_BT	60	GK000024.2	43072815	43072874	Bos taurus
SINE2-3_BT	143	GK000021.2	23772424	23772566	Bos taurus
Tigger1a_Art	156	GK000024.2	43050507	43050662	Bos taurus
U5	91	GK000003.2	81707659	81707749	Bos taurus

## Sheet: X gene go term
GO Term	p-Value	Matches	ID
galactosylceramide catabolic process	0.00234572	533428,ENSBTAG00000001124	GO:0006683
galactolipid catabolic process	0.00703503	533428,ENSBTAG00000001124	GO:0019376
galactosylceramide metabolic process	0.0234376	533428,ENSBTAG00000001124	GO:0006681
galactolipid metabolic process	0.0351458	533428,ENSBTAG00000001124	GO:0019374

## Sheet: Y gene go term
GO Term	p-Value	Matched Gene ID	ID
nucleosome assembly	1.81089e-07	511901,519935,617854,ENSBTAG00000031778,ENSBTAG00000040116,ENSBTAG00000047206	GO:0006334
chromatin assembly	2.98886e-07	511901,519935,617854,ENSBTAG00000031778,ENSBTAG00000040116,ENSBTAG00000047206	GO:0031497
nucleosome organization	3.47887e-07	511901,519935,617854,ENSBTAG00000031778,ENSBTAG00000040116,ENSBTAG00000047206	GO:0034728
chromatin assembly or disassembly	4.91658e-07	511901,519935,617854,ENSBTAG00000031778,ENSBTAG00000040116,ENSBTAG00000047206	GO:0006333
DNA packaging	7.04974e-07	511901,519935,617854,ENSBTAG00000031778,ENSBTAG00000040116,ENSBTAG00000047206	GO:0006323
protein-DNA complex assembly	1.10453e-06	511901,519935,617854,ENSBTAG00000031778,ENSBTAG00000040116,ENSBTAG00000047206	GO:0065004
protein-DNA complex subunit organization	1.85341e-06	511901,519935,617854,ENSBTAG00000031778,ENSBTAG00000040116,ENSBTAG00000047206	GO:0071824
DNA conformation change	2.61443e-06	511901,519935,617854,ENSBTAG00000031778,ENSBTAG00000040116,ENSBTAG00000047206	GO:0071103
chromatin organization	0.000565614	511901,519935,617854,ENSBTAG00000031778,ENSBTAG00000040116,ENSBTAG00000047206	GO:0006325
cellular macromolecular complex assembly	0.00310191	511901,519935,617854,ENSBTAG00000031778,ENSBTAG00000040116,ENSBTAG00000047206	GO:0034622
chromosome organization	0.00572493	511901,519935,617854,ENSBTAG00000031778,ENSBTAG00000040116,ENSBTAG00000047206	GO:0051276
macromolecular complex assembly	0.0391037	511901,519935,617854,ENSBTAG00000031778,ENSBTAG00000040116,ENSBTAG00000047206	GO:0065003
histone H3-K27 trimethylation	0.0491619	617854,ENSBTAG00000047206	GO:0098532
