# Supplementary material for: Differences in small noncoding RNAs profile between bull X and Y sperm
Source: PeerJ. 2020 Sep 18;8:e9822. doi: 10.7717/peerj.9822 (PMC7505075; doi:10.7717/peerj.9822)
Supplement: Table S10 [file peerj-08-9822-s010.xlsx]

## Sheet: DA piRNAs
	baseMean	log2FoldChange	lfcSE	stat	pvalue	padj
piR-5346348	3535.65	-14.8575	1.87233	-7.93529	2.1e-15	1.22e-12
piR-55825	2008.6	-14.0417	2.19105	-6.40865	1.47e-10	2.84e-08
piR-1997167	3056.51	-11.3651	2.49953	-4.54689	5.44e-06	0.000632642
piR-20757144	1858.16	-8.62118	3.28743	-2.62246	0.00872963	0.390148
piR-14051731	31.4961	-8.0459	1.75268	-4.59062	4.42e-06	0.000632642
piR-465143	3038.14	-7.88245	2.94427	-2.67721	0.00742371	0.359431
piR-2003944	554.673	-5.74209	2.49332	-2.30299	0.0212796	0.618171
piR-263736	453.759	-5.25293	2.51132	-2.0917	0.0364653	0.847453
piR-70256	277.307	-4.77536	2.4318	-1.96372	0.0495629	0.978929
piR-15758687	17.8755	-4.16287	1.21974	-3.41291	0.000642743	0.0339485
piR-32968968	27.1441	-3.38295	0.874	-3.87066	0.000108543	0.0105106
piR-143481	30.7481	-3.26722	0.932432	-3.50398	0.000458356	0.0266305
piR-23841319	37.5836	-2.32607	0.909895	-2.55641	0.0105758	0.409636
piR-10163551	37.891	-2.16425	0.894923	-2.41837	0.0155902	0.503218
piR-881991	280.949	-1.88346	0.735603	-2.56044	0.0104541	0.409636
piR-333477	1039.29	3.01254	1.52241	1.9788	0.0478382	0.978929
piR-10858000	1041.06	3.0249	1.51463	1.99712	0.0458123	0.978929
piR-167541	972.863	3.2269	1.49295	2.16142	0.030663	0.742301
piR-12639193	4217.03	4.45442	1.8144	2.45504	0.014087	0.481443
piR-224398	4183	4.45489	1.8113	2.45949	0.0139133	0.481443
piR-7431402	2182.63	4.59941	2.03893	2.2558	0.0240834	0.666309
piR-3114397	88.995	4.86226	1.33167	3.65125	0.000260969	0.016847
piR-49906463	89.652	5.0614	1.37887	3.67068	0.000241906	0.016847
piR-56965	91.2981	5.08834	1.39048	3.65942	0.000252786	0.016847
piR-31439576	927.946	6.99797	2.98343	2.34561	0.0189957	0.58087
piR-32885046	2081.67	8.22446	3.72997	2.20496	0.0274566	0.693577
piR-3998373	2081.67	8.22446	3.72997	2.20496	0.0274566	0.693577
piR-5342466	160.405	9.01486	1.24187	7.25911	3.9e-13	1.13e-10

## Sheet: DA tsRNAs
	baseMean	log2FoldChange	lfcSE	stat	pvalue	padj
tRNA-Ser-AGA	14375.3	-1.44952	0.564892	-2.56601	0.0102876	0.254671
tRNA-Ala-TGC	32622.6	-0.975761	0.392238	-2.48767	0.0128581	0.254671
tRNA-Ala-CGC	19341	-0.931569	0.381811	-2.43987	0.0146926	0.254671
tRNA-Ser-TGA	6511.54	-1.10589	0.500217	-2.21082	0.0270481	0.351625
tRNA-Arg-TCG	15099.4	0.828689	0.442502	1.87274	0.0611049	0.572494
tRNA-Val-GAC	89.1766	1.89645	1.03178	1.83804	0.066057	0.572494
tRNA-Arg-CCG	105221	-0.595728	0.395128	-1.50768	0.131635	0.651496
tRNA-Leu-TAG	33678.9	-0.892931	0.599519	-1.48941	0.136379	0.651496
tRNA-Ser-GCT	71882	-1.04954	0.721414	-1.45484	0.145713	0.651496
tRNA-Leu-TAA	5223.9	0.631177	0.437836	1.44158	0.14942	0.651496
tRNA-Arg-CCT	17850.8	-0.59397	0.412688	-1.43927	0.150074	0.651496
tRNA-Lys-TTT	159497	0.667033	0.463761	1.43831	0.150345	0.651496
tRNA-Cys-GCA	45757.8	0.618904	0.463269	1.33595	0.181566	0.695159
tRNA-Ile-AAT	27058.2	0.679025	0.523298	1.29759	0.19443	0.695159
tRNA-SeC-TCA	1655.79	0.593411	0.463583	1.28005	0.200527	0.695159
tRNA-Ser-GGA	4319.96	-0.730165	0.628316	-1.1621	0.245196	0.796886
tRNA-Met-CAT	18150.6	0.559003	0.526184	1.06237	0.288067	0.821614
tRNA-Trp-CCA	6307.94	-0.414771	0.396839	-1.04519	0.295937	0.821614
tRNA-Tyr-GTA	7526.21	0.446262	0.439797	1.0147	0.310249	0.821614
tRNA-Leu-AAG	68013.1	-0.685653	0.75318	-0.910344	0.362641	0.821614
tRNA-Val-AAC	11259.3	0.52574	0.610918	0.860573	0.389473	0.821614
tRNA-Ala-AGC	40377	-0.317236	0.385447	-0.823034	0.410489	0.821614
tRNA-Leu-CAG	2945.35	-0.454844	0.554983	-0.819564	0.412465	0.821614
tRNA-Arg-TCT	24446.8	0.54639	0.681944	0.801225	0.423001	0.821614
tRNA-Val-CAC	21050.4	0.411817	0.530317	0.776548	0.437425	0.821614
tRNA-Pro-AGG	19184.6	-0.377191	0.495037	-0.761944	0.446093	0.821614
tRNA-Sup-TTA	454.706	0.345636	0.501114	0.689735	0.490361	0.821614
tRNA-Thr-CGT	4219.39	0.310617	0.453505	0.684925	0.493391	0.821614
tRNA-Arg-ACG	2760.79	-0.253232	0.392908	-0.644508	0.519246	0.821614
tRNA-Leu-CAA	2745.33	-0.294435	0.456988	-0.644295	0.519384	0.821614
tRNA-Asn-GTT	7693.65	-0.206432	0.353685	-0.583661	0.559448	0.821614
tRNA-Ile-TAT	70.083	0.500894	0.862949	0.580444	0.561615	0.821614
tRNA-Pro-TGG	13231.4	-0.286867	0.49961	-0.574183	0.565844	0.821614
tRNA-Glu-TTC	72717.5	-0.269127	0.470072	-0.572522	0.566968	0.821614
tRNA-Glu-CTC	44546	0.287612	0.504921	0.569619	0.568936	0.821614
tRNA-Pro-CGG	6854.73	-0.277654	0.490112	-0.566512	0.571046	0.821614
tRNA-Gln-CTG	5107.31	0.256602	0.469397	0.546664	0.58461	0.821614
tRNA-Gln-TTG	1660.9	0.248039	0.475738	0.521378	0.602103	0.823931
tRNA-Gly-GCC	43288.4	-0.210422	0.430906	-0.488325	0.62532	0.83376
tRNA-Phe-GAA	2588.2	0.132851	0.378328	0.351154	0.725473	0.943114
tRNA-Und-NNN	31.0414	0.242304	0.858394	0.282276	0.777732	0.971884
tRNA-iMet-CAT	37767.6	0.10105	0.434279	0.232685	0.816006	0.971884
tRNA-Ser-CGA	2558.75	-0.141263	0.62798	-0.224947	0.82202	0.971884
tRNA-Val-TAC	12970.8	0.105974	0.504374	0.210109	0.833583	0.971884
tRNA-Thr-AGT	2098.47	-0.0748339	0.413737	-0.180873	0.856467	0.971884
tRNA-Lys-CTT	30533.6	0.0622637	0.383785	0.162236	0.87112	0.971884
tRNA-Asp-GTC	37203	0.0643061	0.420423	0.152956	0.878433	0.971884
tRNA-Gly-TCC	447698	0.0557243	0.463666	0.120182	0.904339	0.979701
tRNA-Thr-TGT	17331.3	0.0253021	0.369901	0.0684024	0.945465	0.995332
tRNA-His-GTG	8522.17	-0.0242536	0.450343	-0.0538558	0.95705	0.995332
tRNA-Sup-CTA	21.798	-0.0311347	1.08077	-0.0288077	0.977018	0.996175
tRNA-Gly-CCC	39140.6	-0.000482158	0.441474	-0.00109216	0.999129	0.999129
