# Supplementary material for: Differences in small noncoding RNAs profile between bull X and Y sperm
Source: PeerJ. 2020 Sep 18;8:e9822. doi: 10.7717/peerj.9822 (PMC7505075; doi:10.7717/peerj.9822)
Supplement: Table S11 [file peerj-08-9822-s011.xlsx]

## Sheet: Primers
Table S11. Primer sequence used for qPCR.
miRNA	Sequence (5'-->3')
bta-miR-378	AACAGTGACTGGACTTGGAGT
bta-miR-652	AACAGTGAATGGCGCCACTA
bta-miR-3432a	AACACGCTGCGGGATCTTTA
bta-miR-204	AACACGCTTCCCTTTGTCATC
U6	CTCGCTTCGGCAGCACA

## Sheet: qPCR results
	CT_X sperm			CT_Y sperm
	X1	X2	X3	Y1	Y2	Y3
bta-mir-204	27.72	28.18	27.99	26.7617	26.64	26.78
U6	22.37	22.412	22.34	22.97	22.74	22.72
△CT=Ctbta-mir-204-CtU6	5.35	5.768	5.65	3.79172	3.9	4.06
△△CT=△CtX-△CtY	1.55828	1.868	1.59	0	0	0
2^-(△△CT)	0.339557	0.273953	0.332171	1	1	1
Log2(fold change)	-0.641735	-0.535332	-0.628931
Mean (log2(fold change))	-0.601999
	X1	X2	X3	Y1	Y2	Y3
bta-mir-3432a	23.93	33.79	35.29	31.42	33.64	30.3
U6	24.03	22.96	26.17	22.61	23.05	22.34
△CT=Ctbta-mir-3432a-CtU6	-0.1	10.83	9.12	8.81	10.59	7.96
△△CT=△CtX-△CtY	-8.91	0.24	1.16	0	0	0
2^-(△△CT)	481.036	0.846745	0.447513	1	1	1
Log2(fold change)	0.112233	-4.16667	-0.862069
Mean (log2(fold change))	-1.63883
	X1	X2	X3	Y1	Y2	Y3
bta-mir-652	24.45	32.87	28.45	25.43	25.2	32.95
U6	25.2	22.27	25.11	22.58	22.92	22.2
△CT=Ctbta-mir-652-CtU6	-0.75	10.6	3.34	2.85	2.28	10.75
△△CT=△CtX-△CtY	-3.6	8.32	-7.41	0	0	0
2^-(△△CT)	12.1257	0.00312918	170.072	1	1	1
Log2(fold change)	0.277778	-0.120192	0.134953
Mean (log2(fold change))	0.0975127
	X1	X2	X3	Y1	Y2	Y3
bta-mir-378	24.35	27.99	26	28.71	27.84	29.91
U6	25.2	25.27	25.11	26.58	24.92	26.2
△CT=Ctbta-mir-378-CtU6	-0.85	2.72	0.89	2.13	2.92	3.71
△△CT=△CtX-△CtY	-2.98	-0.2	-2.82	0	0	0
2^-(△△CT)	7.88986	1.1487	7.06162	1	1	1
Log2(fold change)	0.33557	5	0.35461
Mean (log2(fold change))	1.89673
